# Supplementary material for: Auditory word recognition of verbs: Effects of verb argument structure on referent identification
Source: PLoS One. 2017 Dec 5;12(12):e0188728. doi: 10.1371/journal.pone.0188728 (PMC5716596; doi:10.1371/journal.pone.0188728)
Supplement: S2 Appendix — (XLSX) [file pone.0188728.s002.xlsx]

## Sheet: EXPERIMENT 1
SUBJECTE	target type	Competitor type	STIMULI NAME	NUMBER	TIME	First2Seconds	GazepointX	GazepointY	MIRADA TARGET	TR TARGET	MIRADA TARGET Cumulative	TEMPS MIRADA TARGET	MIRADA COMPETIDOR	TEMPS MIRADA COMP.	MIRADA DISTRACTOR1	TEMPS MIRADA DIST1.	MIRADA DISTRACTOR2	TEMPS MIRADA DIST2.
1	n0		01n0BLBR08	0	0	yes	271	191	0	0	0	0	0	0	1	8	0	0
1	n0		01n0BLBR08	1	8	yes	277	188	0	0	0	0	0	0	1	16	0	0
1	n0		01n0BLBR08	2	16	yes	277	193	0	0	0	0	0	0	1	24	0	0
1	n0		01n0BLBR08	3	24	yes	275	177	0	0	0	0	0	0	1	32	0	0
1	n0		01n0BLBR08	4	32	yes	274	170	0	0	0	0	0	0	1	40	0	0
1	n0		01n0BLBR08	5	40	yes	276	178	0	0	0	0	0	0	1	48	0	0
1	n0		01n0BLBR08	6	48	yes	265	186	0	0	0	0	0	0	1	56	0	0
1	n0		01n0BLBR08	7	56	yes	256	192	0	0	0	0	0	0	1	64	0	0
1	n0		01n0BLBR08	8	64	yes	254	192	0	0	0	0	0	0	1	72	0	0
1	n0		01n0BLBR08	9	72	yes	265	188	0	0	0	0	0	0	1	80	0	0
1	n0		01n0BLBR08	10	80	yes	274	187	0	0	0	0	0	0	1	88	0	0
1	n0		01n0BLBR08	11	88	yes	277	185	0	0	0	0	0	0	1	96	0	0
1	n0		01n0BLBR08	12	96	yes	278	181	0	0	0	0	0	0	1	104	0	0
1	n0		01n0BLBR08	13	104	yes	277	181	0	0	0	0	0	0	1	112	0	0
1	n0		01n0BLBR08	14	112	yes	279	189	0	0	0	0	0	0	1	120	0	0
1	n0		01n0BLBR08	15	120	yes	279	195	0	0	0	0	0	0	1	128	0	0
1	n0		01n0BLBR08	16	128	yes	276	190	0	0	0	0	0	0	1	136	0	0
1	n0		01n0BLBR08	17	136	yes	276	183	0	0	0	0	0	0	1	144	0	0
1	n0		01n0BLBR08	18	144	yes	280	187	0	0	0	0	0	0	1	152	0	0
1	n0		01n0BLBR08	19	152	yes	280	191	0	0	0	0	0	0	1	160	0	0
1	n0		01n0BLBR08	20	160	yes	277	191	0	0	0	0	0	0	1	168	0	0
1	n0		01n0BLBR08	21	168	yes	282	191	0	0	0	0	0	0	1	176	0	0
1	n0		01n0BLBR08	22	176	yes	279	190	0	0	0	0	0	0	1	184	0	0
1	n0		01n0BLBR08	23	184	yes	279	184	0	0	0	0	0	0	1	192	0	0
1	n0		01n0BLBR08	24	192	yes	287	180	0	0	0	0	0	0	1	200	0	0
1	n0		01n0BLBR08	25	200	yes	280	186	0	0	0	0	0	0	1	208	0	0
1	n0		01n0BLBR08	26	208	yes	256	179	0	0	0	0	0	0	1	216	0	0
1	n0		01n0BLBR08	27	216	yes	206	165	0	0	0	0	0	0	1	224	0	0
1	n0		01n0BLBR08	28	224	yes	186	168	0	0	0	0	0	0	1	232	0	0
1	n0		01n0BLBR08	29	232	yes	194	168	0	0	0	0	0	0	1	240	0	0
1	n0		01n0BLBR08	30	240	yes	197	160	0	0	0	0	0	0	1	248	0	0
1	n0		01n0BLBR08	31	248	yes	194	162	0	0	0	0	0	0	1	256	0	0
1	n0		01n0BLBR08	32	256	yes	190	166	0	0	0	0	0	0	1	264	0	0
1	n0		01n0BLBR08	33	264	yes	185	167	0	0	0	0	0	0	1	272	0	0
1	n0		01n0BLBR08	34	272	yes	181	162	0	0	0	0	0	0	1	280	0	0
1	n0		01n0BLBR08	35	280	yes	180	154	0	0	0	0	0	0	1	288	0	0
1	n0		01n0BLBR08	36	288	yes	184	151	0	0	0	0	0	0	1	296	0	0
1	n0		01n0BLBR08	37	296	yes	188	156	0	0	0	0	0	0	1	304	0	0
1	n0		01n0BLBR08	38	304	yes	189	159	0	0	0	0	0	0	1	312	0	0
1	n0		01n0BLBR08	39	312	yes	185	161	0	0	0	0	0	0	1	320	0	0
1	n0		01n0BLBR08	40	320	yes	183	161	0	0	0	0	0	0	1	328	0	0
1	n0		01n0BLBR08	41	328	yes	185	159	0	0	0	0	0	0	1	336	0	0
1	n0		01n0BLBR08	42	336	yes	188	158	0	0	0	0	0	0	1	344	0	0
1	n0		01n0BLBR08	43	344	yes	188	156	0	0	0	0	0	0	1	352	0	0
1	n0		01n0BLBR08	44	352	yes	184	160	0	0	0	0	0	0	1	360	0	0
1	n0		01n0BLBR08	45	360	yes	182	166	0	0	0	0	0	0	1	368	0	0
1	n0		01n0BLBR08	46	368	yes	185	166	0	0	0	0	0	0	1	376	0	0
1	n0		01n0BLBR08	47	376	yes	188	162	0	0	0	0	0	0	1	384	0	0
1	n0		01n0BLBR08	48	384	yes	188	155	0	0	0	0	0	0	1	392	0	0
1	n0		01n0BLBR08	49	392	yes	181	160	0	0	0	0	0	0	1	400	0	0
1	n0		01n0BLBR08	50	400	yes	185	160	0	0	0	0	0	0	1	408	0	0
1	n0		01n0BLBR08	51	408	yes	181	161	0	0	0	0	0	0	1	416	0	0
1	n0		01n0BLBR08	52	416	yes	180	164	0	0	0	0	0	0	1	424	0	0
1	n0		01n0BLBR08	53	424	yes	189	147	0	0	0	0	0	0	1	432	0	0
1	n0		01n0BLBR08	54	432	yes	192	148	0	0	0	0	0	0	1	440	0	0
1	n0		01n0BLBR08	55	440	yes	186	158	0	0	0	0	0	0	1	448	0	0
1	n0		01n0BLBR08	56	448	yes	182	161	0	0	0	0	0	0	1	456	0	0
1	n0		01n0BLBR08	57	456	yes	181	162	0	0	0	0	0	0	1	464	0	0
1	n0		01n0BLBR08	58	464	yes	177	158	0	0	0	0	0	0	1	472	0	0
1	n0		01n0BLBR08	59	472	yes	178	156	0	0	0	0	0	0	1	480	0	0
1	n0		01n0BLBR08	60	480	yes	180	157	0	0	0	0	0	0	1	488	0	0
1	n0		01n0BLBR08	61	488	yes	178	160	0	0	0	0	0	0	1	496	0	0
1	n0		01n0BLBR08	62	496	yes	176	162	0	0	0	0	0	0	1	504	0	0
1	n0		01n0BLBR08	63	504	yes	176	163	0	0	0	0	0	0	1	512	0	0
1	n0		01n0BLBR08	64	512	yes	176	164	0	0	0	0	0	0	1	520	0	0
1	n0		01n0BLBR08	65	520	yes	178	162	0	0	0	0	0	0	1	528	0	0
1	n0		01n0BLBR08	66	528	yes	177	158	0	0	0	0	0	0	1	536	0	0
1	n0		01n0BLBR08	67	536	yes	180	156	0	0	0	0	0	0	1	544	0	0
1	n0		01n0BLBR08	68	544	yes	185	158	0	0	0	0	0	0	1	552	0	0
1	n0		01n0BLBR08	69	552	yes	187	156	0	0	0	0	0	0	1	560	0	0
1	n0		01n0BLBR08	70	560	yes	187	155	0	0	0	0	0	0	1	568	0	0
1	n0		01n0BLBR08	71	568	yes	185	157	0	0	0	0	0	0	1	576	0	0
1	n0		01n0BLBR08	72	576	yes	188	155	0	0	0	0	0	0	1	584	0	0
1	n0		01n0BLBR08	73	584	yes	187	153	0	0	0	0	0	0	1	592	0	0
1	n0		01n0BLBR08	74	592	yes	185	151	0	0	0	0	0	0	1	600	0	0
1	n0		01n0BLBR08	75	600	yes	187	155	0	0	0	0	0	0	1	608	0	0
1	n0		01n0BLBR08	76	608	yes	188	162	0	0	0	0	0	0	1	616	0	0
1	n0		01n0BLBR08	77	616	yes	188	157	0	0	0	0	0	0	1	624	0	0
1	n0		01n0BLBR08	78	624	yes	183	157	0	0	0	0	0	0	1	632	0	0
1	n0		01n0BLBR08	79	632	yes	186	161	0	0	0	0	0	0	1	640	0	0
1	n0		01n0BLBR08	80	640	yes	190	159	0	0	0	0	0	0	1	648	0	0
1	n0		01n0BLBR08	81	648	yes	191	172	0	0	0	0	0	0	1	656	0	0
1	n0		01n0BLBR08	82	656	yes	203	230	0	0	0	0	0	0	0	656	0	0
1	n0		01n0BLBR08	83	664	yes	208	301	0	0	0	0	0	0	0	656	0	0
1	n0		01n0BLBR08	84	672	yes	207	355	0	0	0	0	0	0	0	656	0	0
1	n0		01n0BLBR08	85	680	yes	209	394	1	680	1	8	0	0	0	656	0	0
1	n0		01n0BLBR08	86	688	yes	211	408	1	680	1	16	0	0	0	656	0	0
1	n0		01n0BLBR08	87	696	yes	208	419	1	680	1	24	0	0	0	656	0	0
1	n0		01n0BLBR08	88	704	yes	201	442	1	680	1	32	0	0	0	656	0	0
1	n0		01n0BLBR08	89	712	yes	202	445	1	680	1	40	0	0	0	656	0	0
1	n0		01n0BLBR08	90	720	yes	210	429	1	680	1	48	0	0	0	656	0	0
1	n0		01n0BLBR08	91	728	yes	212	425	1	680	1	56	0	0	0	656	0	0
1	n0		01n0BLBR08	92	736	yes	207	432	1	680	1	64	0	0	0	656	0	0
1	n0		01n0BLBR08	93	744	yes	209	430	1	680	1	72	0	0	0	656	0	0
1	n0		01n0BLBR08	94	752	yes	221	421	1	680	1	80	0	0	0	656	0	0
1	n0		01n0BLBR08	95	760	yes	222	419	1	680	1	88	0	0	0	656	0	0
1	n0		01n0BLBR08	96	768	yes	212	422	1	680	1	96	0	0	0	656	0	0
1	n0		01n0BLBR08	97	776	yes	209	428	1	680	1	104	0	0	0	656	0	0
1	n0		01n0BLBR08	98	784	yes	206	437	1	680	1	112	0	0	0	656	0	0
1	n0		01n0BLBR08	99	792	yes	203	450	1	680	1	120	0	0	0	656	0	0
1	n0		01n0BLBR08	100	800	yes	204	437	1	680	1	128	0	0	0	656	0	0
1	n0		01n0BLBR08	101	808	yes	212	415	1	680	1	136	0	0	0	656	0	0
1	n0		01n0BLBR08	102	816	yes	220	418	1	680	1	144	0	0	0	656	0	0
1	n0		01n0BLBR08	103	824	yes	221	433	1	680	1	152	0	0	0	656	0	0
1	n0		01n0BLBR08	104	832	yes	206	436	1	680	1	160	0	0	0	656	0	0
1	n0		01n0BLBR08	105	840	yes	205	428	1	680	1	168	0	0	0	656	0	0
1	n0		01n0BLBR08	106	848	yes	207	434	1	680	1	176	0	0	0	656	0	0
1	n0		01n0BLBR08	107	856	yes	210	443	1	680	1	184	0	0	0	656	0	0
1	n0		01n0BLBR08	108	864	yes	214	437	1	680	1	192	0	0	0	656	0	0
1	n0		01n0BLBR08	109	872	yes	212	431	1	680	1	200	0	0	0	656	0	0
1	n0		01n0BLBR08	110	880	yes	210	429	1	680	1	208	0	0	0	656	0	0
1	n0		01n0BLBR08	111	888	yes	210	427	1	680	1	216	0	0	0	656	0	0
1	n0		01n0BLBR08	112	896	yes	212	428	1	680	1	224	0	0	0	656	0	0
1	n0		01n0BLBR08	113	904	yes	213	430	1	680	1	232	0	0	0	656	0	0
1	n0		01n0BLBR08	114	912	yes	211	429	1	680	1	240	0	0	0	656	0	0
1	n0		01n0BLBR08	115	920	yes	214	425	1	680	1	248	0	0	0	656	0	0
1	n0		01n0BLBR08	116	928	yes	215	430	1	680	1	256	0	0	0	656	0	0
1	n0		01n0BLBR08	117	936	yes	215	441	1	680	1	264	0	0	0	656	0	0
1	n0		01n0BLBR08	118	944	yes	218	436	1	680	1	272	0	0	0	656	0	0
1	n0		01n0BLBR08	119	952	yes	216	417	1	680	1	280	0	0	0	656	0	0
1	n0		01n0BLBR08	120	960	yes	212	409	1	680	1	288	0	0	0	656	0	0
1	n0		01n0BLBR08	121	968	yes	215	402	1	680	1	296	0	0	0	656	0	0
1	n0		01n0BLBR08	122	976	yes	222	397	1	680	1	304	0	0	0	656	0	0
1	n0		01n0BLBR08	123	984	yes	227	409	1	680	1	312	0	0	0	656	0	0
1	n0		01n0BLBR08	124	992	yes	222	426	1	680	1	320	0	0	0	656	0	0
1	n0		01n0BLBR08	125	1000	yes	220	416	1	680	1	328	0	0	0	656	0	0
1	n0		01n0BLBR08	126	1008	yes	221	417	1	680	1	336	0	0	0	656	0	0
1	n0		01n0BLBR08	127	1016	yes	219	434	1	680	1	344	0	0	0	656	0	0
1	n0		01n0BLBR08	128	1024	yes	219	427	1	680	1	352	0	0	0	656	0	0
1	n0		01n0BLBR08	129	1032	yes	216	424	1	680	1	360	0	0	0	656	0	0
1	n0		01n0BLBR08	130	1040	yes	216	426	1	680	1	368	0	0	0	656	0	0
1	n0		01n0BLBR08	131	1048	yes	217	428	1	680	1	376	0	0	0	656	0	0
1	n0		01n0BLBR08	132	1056	yes	225	436	1	680	1	384	0	0	0	656	0	0
1	n0		01n0BLBR08	133	1064	yes	223	438	1	680	1	392	0	0	0	656	0	0
1	n0		01n0BLBR08	134	1072	yes	217	427	1	680	1	400	0	0	0	656	0	0
1	n0		01n0BLBR08	135	1080	yes	212	422	1	680	1	408	0	0	0	656	0	0
1	n0		01n0BLBR08	136	1088	yes	211	425	1	680	1	416	0	0	0	656	0	0
1	n0		01n0BLBR08	137	1096	yes	213	434	1	680	1	424	0	0	0	656	0	0
1	n0		01n0BLBR08	138	1104	yes	211	439	1	680	1	432	0	0	0	656	0	0
1	n0		01n0BLBR08	139	1112	yes	206	438	1	680	1	440	0	0	0	656	0	0
1	n0		01n0BLBR08	140	1120	yes	202	434	1	680	1	448	0	0	0	656	0	0
1	n0		01n0BLBR08	141	1128	yes	206	428	1	680	1	456	0	0	0	656	0	0
1	n0		01n0BLBR08	142	1136	yes	214	426	1	680	1	464	0	0	0	656	0	0
1	n0		01n0BLBR08	143	1144	yes	217	433	1	680	1	472	0	0	0	656	0	0
1	n0		01n0BLBR08	144	1152	yes	217	428	1	680	1	480	0	0	0	656	0	0
1	n0		01n0BLBR08	145	1160	yes	220	427	1	680	1	488	0	0	0	656	0	0
1	n0		01n0BLBR08	146	1168	yes	218	431	1	680	1	496	0	0	0	656	0	0
1	n0		01n0BLBR08	147	1176	yes	219	421	1	680	1	504	0	0	0	656	0	0
1	n0		01n0BLBR08	148	1184	yes	221	417	1	680	1	512	0	0	0	656	0	0
1	n0		01n0BLBR08	149	1192	yes	216	412	1	680	1	520	0	0	0	656	0	0
1	n0		01n0BLBR08	150	1200	yes	202	419	1	680	1	528	0	0	0	656	0	0
1	n0		01n0BLBR08	151	1208	yes	207	417	1	680	1	536	0	0	0	656	0	0
1	n0		01n0BLBR08	152	1216	yes	219	410	1	680	1	544	0	0	0	656	0	0
1	n0		01n0BLBR08	153	1224	yes	216	417	1	680	1	552	0	0	0	656	0	0
1	n0		01n0BLBR08	154	1232	yes	214	431	1	680	1	560	0	0	0	656	0	0
1	n0		01n0BLBR08	155	1240	yes	218	422	1	680	1	568	0	0	0	656	0	0
1	n0		01n0BLBR08	156	1248	yes	222	422	1	680	1	576	0	0	0	656	0	0
1	n0		01n0BLBR08	157	1256	yes	220	432	1	680	1	584	0	0	0	656	0	0
1	n0		01n0BLBR08	158	1264	yes	220	427	1	680	1	592	0	0	0	656	0	0
1	n0		01n0BLBR08	159	1272	yes	221	425	1	680	1	600	0	0	0	656	0	0
1	n0		01n0BLBR08	160	1280	yes	215	434	1	680	1	608	0	0	0	656	0	0
1	n0		01n0BLBR08	161	1288	yes	215	438	1	680	1	616	0	0	0	656	0	0
1	n0		01n0BLBR08	162	1296	yes	217	437	1	680	1	624	0	0	0	656	0	0
1	n0		01n0BLBR08	163	1304	yes	212	435	1	680	1	632	0	0	0	656	0	0
1	n0		01n0BLBR08	164	1312	yes	210	425	1	680	1	640	0	0	0	656	0	0
1	n0		01n0BLBR08	165	1320	yes	217	415	1	680	1	648	0	0	0	656	0	0
1	n0		01n0BLBR08	166	1328	yes	218	418	1	680	1	656	0	0	0	656	0	0
1	n0		01n0BLBR08	167	1336	yes	213	419	1	680	1	664	0	0	0	656	0	0
1	n0		01n0BLBR08	168	1344	yes	213	411	1	680	1	672	0	0	0	656	0	0
1	n0		01n0BLBR08	169	1352	yes	219	409	1	680	1	680	0	0	0	656	0	0
1	n0		01n0BLBR08	170	1360	yes	219	423	1	680	1	688	0	0	0	656	0	0
1	n0		01n0BLBR08	171	1368	yes	213	436	1	680	1	696	0	0	0	656	0	0
1	n0		01n0BLBR08	172	1376	yes	217	426	1	680	1	704	0	0	0	656	0	0
1	n0		01n0BLBR08	173	1384	yes	221	414	1	680	1	712	0	0	0	656	0	0
1	n0		01n0BLBR08	174	1392	yes	216	418	1	680	1	720	0	0	0	656	0	0
1	n0		01n0BLBR08	175	1400	yes	212	425	1	680	1	728	0	0	0	656	0	0
1	n0		01n0BLBR08	176	1408	yes	211	428	1	680	1	736	0	0	0	656	0	0
1	n0		01n0BLBR08	177	1416	yes	211	433	1	680	1	744	0	0	0	656	0	0
1	n0		01n0BLBR08	178	1424	yes	210	447	1	680	1	752	0	0	0	656	0	0
1	n0		01n0BLBR08	179	1432	yes	210	443	1	680	1	760	0	0	0	656	0	0
1	n0		01n0BLBR08	180	1440	yes	208	437	1	680	1	768	0	0	0	656	0	0
1	n0		01n0BLBR08	181	1448	yes	213	432	1	680	1	776	0	0	0	656	0	0
1	n0		01n0BLBR08	182	1456	yes	218	415	1	680	1	784	0	0	0	656	0	0
1	n0		01n0BLBR08	183	1464	yes	214	415	1	680	1	792	0	0	0	656	0	0
1	n0		01n0BLBR08	184	1472	yes	211	414	1	680	1	800	0	0	0	656	0	0
1	n0		01n0BLBR08	185	1480	yes	210	411	1	680	1	808	0	0	0	656	0	0
1	n0		01n0BLBR08	186	1488	yes	214	413	1	680	1	816	0	0	0	656	0	0
1	n0		01n0BLBR08	187	1496	yes	219	417	1	680	1	824	0	0	0	656	0	0
1	n0		01n0BLBR08	188	1504	yes	222	423	1	680	1	832	0	0	0	656	0	0
1	n0		01n0BLBR08	189	1512	yes	222	423	1	680	1	840	0	0	0	656	0	0
1	n0		01n0BLBR08	190	1520	yes	221	416	1	680	1	848	0	0	0	656	0	0
1	n0		01n0BLBR08	191	1528	yes	213	412	1	680	1	856	0	0	0	656	0	0
1	n0		01n0BLBR08	192	1536	yes	205	419	1	680	1	864	0	0	0	656	0	0
1	n0		01n0BLBR08	193	1544	yes	210	427	1	680	1	872	0	0	0	656	0	0
1	n0		01n0BLBR08	194	1552	yes	219	430	1	680	1	880	0	0	0	656	0	0
1	n0		01n0BLBR08	195	1560	yes	222	436	1	680	1	888	0	0	0	656	0	0
1	n0		01n0BLBR08	196	1568	yes	218	444	1	680	1	896	0	0	0	656	0	0
1	n0		01n0BLBR08	197	1576	yes	214	446	1	680	1	904	0	0	0	656	0	0
1	n0		01n0BLBR08	198	1584	yes	211	441	1	680	1	912	0	0	0	656	0	0
1	n0		01n0BLBR08	199	1592	yes	206	447	1	680	1	920	0	0	0	656	0	0
1	n0		01n0BLBR08	200	1600	yes	211	451	1	680	1	928	0	0	0	656	0	0
1	n0		01n0BLBR08	201	1608	yes	213	435	1	680	1	936	0	0	0	656	0	0
1	n0		01n0BLBR08	202	1616	yes	206	434	1	680	1	944	0	0	0	656	0	0
1	n0		01n0BLBR08	203	1624	yes	211	436	1	680	1	952	0	0	0	656	0	0
1	n0		01n0BLBR08	204	1632	yes	213	431	1	680	1	960	0	0	0	656	0	0
1	n0		01n0BLBR08	205	1640	yes	211	419	1	680	1	968	0	0	0	656	0	0
1	n0		01n0BLBR08	206	1648	yes	206	428	1	680	1	976	0	0	0	656	0	0
1	n0		01n0BLBR08	207	1656	yes	209	423	1	680	1	984	0	0	0	656	0	0
1	n0		01n0BLBR08	208	1664	yes	219	416	1	680	1	992	0	0	0	656	0	0
1	n0		01n0BLBR08	209	1672	yes	214	429	1	680	1	1000	0	0	0	656	0	0
1	n0		01n0BLBR08	210	1680	yes	213	422	1	680	1	1008	0	0	0	656	0	0
1	n0		01n0BLBR08	211	1688	yes	216	414	1	680	1	1016	0	0	0	656	0	0
1	n0		01n0BLBR08	212	1696	yes	213	420	1	680	1	1024	0	0	0	656	0	0
1	n0		01n0BLBR08	213	1704	yes	210	429	1	680	1	1032	0	0	0	656	0	0
1	n0		01n0BLBR08	214	1712	yes	210	433	1	680	1	1040	0	0	0	656	0	0
1	n0		01n0BLBR08	215	1720	yes	213	436	1	680	1	1048	0	0	0	656	0	0
1	n0		01n0BLBR08	216	1728	yes	213	438	1	680	1	1056	0	0	0	656	0	0
1	n0		01n0BLBR08	217	1736	yes	212	437	1	680	1	1064	0	0	0	656	0	0
1	n0		01n0BLBR08	218	1744	yes	213	428	1	680	1	1072	0	0	0	656	0	0
1	n0		01n0BLBR08	219	1752	yes	215	421	1	680	1	1080	0	0	0	656	0	0
1	n0		01n0BLBR08	220	1760	yes	214	426	1	680	1	1088	0	0	0	656	0	0
1	n0		01n0BLBR08	221	1768	yes	217	423	1	680	1	1096	0	0	0	656	0	0
1	n0		01n0BLBR08	222	1776	yes	220	419	1	680	1	1104	0	0	0	656	0	0
1	n0		01n0BLBR08	223	1784	yes	217	423	1	680	1	1112	0	0	0	656	0	0
1	n0		01n0BLBR08	224	1792	yes	215	413	1	680	1	1120	0	0	0	656	0	0
1	n0		01n0BLBR08	225	1800	yes	217	419	1	680	1	1128	0	0	0	656	0	0
1	n0		01n0BLBR08	226	1808	yes	216	432	1	680	1	1136	0	0	0	656	0	0
1	n0		01n0BLBR08	227	1816	yes	213	423	1	680	1	1144	0	0	0	656	0	0
1	n0		01n0BLBR08	228	1824	yes	210	423	1	680	1	1152	0	0	0	656	0	0
1	n0		01n0BLBR08	229	1832	yes	213	427	1	680	1	1160	0	0	0	656	0	0
1	n0		01n0BLBR08	230	1840	yes	217	428	1	680	1	1168	0	0	0	656	0	0
1	n0		01n0BLBR08	231	1848	yes	212	438	1	680	1	1176	0	0	0	656	0	0
1	n0		01n0BLBR08	232	1856	yes	209	438	1	680	1	1184	0	0	0	656	0	0
1	n0		01n0BLBR08	233	1864	yes	209	433	1	680	1	1192	0	0	0	656	0	0
1	n0		01n0BLBR08	234	1872	yes	212	432	1	680	1	1200	0	0	0	656	0	0
1	n0		01n0BLBR08	235	1880	yes	210	435	1	680	1	1208	0	0	0	656	0	0
1	n0		01n0BLBR08	236	1888	yes	214	433	1	680	1	1216	0	0	0	656	0	0
1	n0		01n0BLBR08	237	1896	yes	216	439	1	680	1	1224	0	0	0	656	0	0
1	n0		01n0BLBR08	238	1904	yes	216	434	1	680	1	1232	0	0	0	656	0	0
1	n0		01n0BLBR08	239	1912	yes	216	426	1	680	1	1240	0	0	0	656	0	0
1	n0		01n0BLBR08	240	1920	yes	209	433	1	680	1	1248	0	0	0	656	0	0
1	n0		01n0BLBR08	241	1928	yes	209	432	1	680	1	1256	0	0	0	656	0	0
1	n0		01n0BLBR08	242	1936	yes	216	423	1	680	1	1264	0	0	0	656	0	0
1	n0		01n0BLBR08	243	1944	yes	218	422	1	680	1	1272	0	0	0	656	0	0
1	n0		01n0BLBR08	244	1952	yes	216	425	1	680	1	1280	0	0	0	656	0	0
1	n0		01n0BLBR08	245	1960	yes	214	427	1	680	1	1288	0	0	0	656	0	0
1	n0		01n0BLBR08	246	1968	yes	206	436	1	680	1	1296	0	0	0	656	0	0
1	n0		01n0BLBR08	247	1976	yes	203	435	1	680	1	1304	0	0	0	656	0	0
1	n0		01n0BLBR08	248	1984	yes	212	422	1	680	1	1312	0	0	0	656	0	0
1	n0		01n0BLBR08	249	1992	yes	218	420	1	680	1	1320	0	0	0	656	0	0
1	n0		01n0BLBR08	250	2000	yes	216	424	1	680	1	1328	0	0	0	656	0	0
1	n0		01n0BLTL05	0	0	yes	390	318	0	0	0	0	0	0	0	0	0	0
1	n0		01n0BLTL05	1	8	yes	388	322	0	0	0	0	0	0	0	0	0	0
1	n0		01n0BLTL05	2	16	yes	383	326	0	0	0	0	0	0	0	0	0	0
1	n0		01n0BLTL05	3	24	yes	372	323	0	0	0	0	0	0	0	0	0	0
1	n0		01n0BLTL05	4	32	yes	339	316	0	0	0	0	0	0	0	0	0	0
1	n0		01n0BLTL05	5	40	yes	328	301	0	0	0	0	0	0	0	0	0	0
1	n0		01n0BLTL05	6	48	yes	342	298	0	0	0	0	0	0	0	0	0	0
1	n0		01n0BLTL05	7	56	yes	343	302	0	0	0	0	0	0	0	0	0	0
1	n0		01n0BLTL05	8	64	yes	342	300	0	0	0	0	0	0	0	0	0	0
1	n0		01n0BLTL05	9	72	yes	342	301	0	0	0	0	0	0	0	0	0	0
1	n0		01n0BLTL05	10	80	yes	343	304	0	0	0	0	0	0	0	0	0	0
1	n0		01n0BLTL05	11	88	yes	342	306	0	0	0	0	0	0	0	0	0	0
1	n0		01n0BLTL05	12	96	yes	336	311	0	0	0	0	0	0	0	0	0	0
1	n0		01n0BLTL05	13	104	yes	338	307	0	0	0	0	0	0	0	0	0	0
1	n0		01n0BLTL05	14	112	yes	344	298	0	0	0	0	0	0	0	0	0	0
1	n0		01n0BLTL05	15	120	yes	340	300	0	0	0	0	0	0	0	0	0	0
1	n0		01n0BLTL05	16	128	yes	335	306	0	0	0	0	0	0	0	0	0	0
1	n0		01n0BLTL05	17	136	yes	338	305	0	0	0	0	0	0	0	0	0	0
1	n0		01n0BLTL05	18	144	yes	336	309	0	0	0	0	0	0	0	0	0	0
1	n0		01n0BLTL05	19	152	yes	332	307	0	0	0	0	0	0	0	0	0	0
1	n0		01n0BLTL05	20	160	yes	333	300	0	0	0	0	0	0	0	0	0	0
1	n0		01n0BLTL05	21	168	yes	330	303	0	0	0	0	0	0	0	0	0	0
1	n0		01n0BLTL05	22	176	yes	331	304	0	0	0	0	0	0	0	0	0	0
1	n0		01n0BLTL05	23	184	yes	334	301	0	0	0	0	0	0	0	0	0	0
1	n0		01n0BLTL05	24	192	yes	338	300	0	0	0	0	0	0	0	0	0	0
1	n0		01n0BLTL05	25	200	yes	338	302	0	0	0	0	0	0	0	0	0	0
1	n0		01n0BLTL05	26	208	yes	336	299	0	0	0	0	0	0	0	0	0	0
1	n0		01n0BLTL05	27	216	yes	333	302	0	0	0	0	0	0	0	0	0	0
1	n0		01n0BLTL05	28	224	yes	331	309	0	0	0	0	0	0	0	0	0	0
1	n0		01n0BLTL05	29	232	yes	331	309	0	0	0	0	0	0	0	0	0	0
1	n0		01n0BLTL05	30	240	yes	332	307	0	0	0	0	0	0	0	0	0	0
1	n0		01n0BLTL05	31	248	yes	334	303	0	0	0	0	0	0	0	0	0	0
1	n0		01n0BLTL05	32	256	yes	332	300	0	0	0	0	0	0	0	0	0	0
1	n0		01n0BLTL05	33	264	yes	325	293	0	0	0	0	0	0	0	0	0	0
1	n0		01n0BLTL05	34	272	yes	295	269	0	0	0	0	0	0	0	0	0	0
1	n0		01n0BLTL05	35	280	yes	249	241	0	0	0	0	0	0	0	0	0	0
1	n0		01n0BLTL05	36	288	yes	218	217	0	0	0	0	1	8	0	0	0	0
1	n0		01n0BLTL05	37	296	yes	210	201	0	0	0	0	1	16	0	0	0	0
1	n0		01n0BLTL05	38	304	yes	209	197	0	0	0	0	1	24	0	0	0	0
1	n0		01n0BLTL05	39	312	yes	203	195	0	0	0	0	1	32	0	0	0	0
1	n0		01n0BLTL05	40	320	yes	197	188	0	0	0	0	1	40	0	0	0	0
1	n0		01n0BLTL05	41	328	yes	200	185	0	0	0	0	1	48	0	0	0	0
1	n0		01n0BLTL05	42	336	yes	204	187	0	0	0	0	1	56	0	0	0	0
1	n0		01n0BLTL05	43	344	yes	207	188	0	0	0	0	1	64	0	0	0	0
1	n0		01n0BLTL05	44	352	yes	207	184	0	0	0	0	1	72	0	0	0	0
1	n0		01n0BLTL05	45	360	yes	201	183	0	0	0	0	1	80	0	0	0	0
1	n0		01n0BLTL05	46	368	yes	198	183	0	0	0	0	1	88	0	0	0	0
1	n0		01n0BLTL05	47	376	yes	197	186	0	0	0	0	1	96	0	0	0	0
1	n0		01n0BLTL05	48	384	yes	194	187	0	0	0	0	1	104	0	0	0	0
1	n0		01n0BLTL05	49	392	yes	198	189	0	0	0	0	1	112	0	0	0	0
1	n0		01n0BLTL05	50	400	yes	201	190	0	0	0	0	1	120	0	0	0	0
1	n0		01n0BLTL05	51	408	yes	204	187	0	0	0	0	1	128	0	0	0	0
1	n0		01n0BLTL05	52	416	yes	204	186	0	0	0	0	1	136	0	0	0	0
1	n0		01n0BLTL05	53	424	yes	202	182	0	0	0	0	1	144	0	0	0	0
1	n0		01n0BLTL05	54	432	yes	201	189	0	0	0	0	1	152	0	0	0	0
1	n0		01n0BLTL05	55	440	yes	200	189	0	0	0	0	1	160	0	0	0	0
1	n0		01n0BLTL05	56	448	yes	201	186	0	0	0	0	1	168	0	0	0	0
1	n0		01n0BLTL05	57	456	yes	201	185	0	0	0	0	1	176	0	0	0	0
1	n0		01n0BLTL05	58	464	yes	200	180	0	0	0	0	1	184	0	0	0	0
1	n0		01n0BLTL05	59	472	yes	201	180	0	0	0	0	1	192	0	0	0	0
1	n0		01n0BLTL05	60	480	yes	202	190	0	0	0	0	1	200	0	0	0	0
1	n0		01n0BLTL05	61	488	yes	203	194	0	0	0	0	1	208	0	0	0	0
1	n0		01n0BLTL05	62	496	yes	198	180	0	0	0	0	1	216	0	0	0	0
1	n0		01n0BLTL05	63	504	yes	195	165	0	0	0	0	1	224	0	0	0	0
1	n0		01n0BLTL05	64	512	yes	197	163	0	0	0	0	1	232	0	0	0	0
1	n0		01n0BLTL05	65	520	yes	197	161	0	0	0	0	1	240	0	0	0	0
1	n0		01n0BLTL05	66	528	yes	196	161	0	0	0	0	1	248	0	0	0	0
1	n0		01n0BLTL05	67	536	yes	196	169	0	0	0	0	1	256	0	0	0	0
1	n0		01n0BLTL05	68	544	yes	199	173	0	0	0	0	1	264	0	0	0	0
1	n0		01n0BLTL05	69	552	yes	201	164	0	0	0	0	1	272	0	0	0	0
1	n0		01n0BLTL05	70	560	yes	200	162	0	0	0	0	1	280	0	0	0	0
1	n0		01n0BLTL05	71	568	yes	201	168	0	0	0	0	1	288	0	0	0	0
1	n0		01n0BLTL05	72	576	yes	196	163	0	0	0	0	1	296	0	0	0	0
1	n0		01n0BLTL05	73	584	yes	190	160	0	0	0	0	1	304	0	0	0	0
1	n0		01n0BLTL05	74	592	yes	194	176	0	0	0	0	1	312	0	0	0	0
1	n0		01n0BLTL05	75	600	yes	196	176	0	0	0	0	1	320	0	0	0	0
1	n0		01n0BLTL05	76	608	yes	202	168	0	0	0	0	1	328	0	0	0	0
1	n0		01n0BLTL05	77	616	yes	203	168	0	0	0	0	1	336	0	0	0	0
1	n0		01n0BLTL05	78	624	yes	201	171	0	0	0	0	1	344	0	0	0	0
1	n0		01n0BLTL05	79	632	yes	200	188	0	0	0	0	1	352	0	0	0	0
1	n0		01n0BLTL05	80	640	yes	195	192	0	0	0	0	1	360	0	0	0	0
1	n0		01n0BLTL05	81	648	yes	201	178	0	0	0	0	1	368	0	0	0	0
1	n0		01n0BLTL05	82	656	yes	210	167	0	0	0	0	1	376	0	0	0	0
1	n0		01n0BLTL05	83	664	yes	206	176	0	0	0	0	1	384	0	0	0	0
1	n0		01n0BLTL05	84	672	yes	197	189	0	0	0	0	1	392	0	0	0	0
1	n0		01n0BLTL05	85	680	yes	198	182	0	0	0	0	1	400	0	0	0	0
1	n0		01n0BLTL05	86	688	yes	202	176	0	0	0	0	1	408	0	0	0	0
1	n0		01n0BLTL05	87	696	yes	202	178	0	0	0	0	1	416	0	0	0	0
1	n0		01n0BLTL05	88	704	yes	200	180	0	0	0	0	1	424	0	0	0	0
1	n0		01n0BLTL05	89	712	yes	202	179	0	0	0	0	1	432	0	0	0	0
1	n0		01n0BLTL05	90	720	yes	224	190	0	0	0	0	1	440	0	0	0	0
1	n0		01n0BLTL05	91	728	yes	278	221	0	0	0	0	1	448	0	0	0	0
1	n0		01n0BLTL05	92	736	yes	337	249	0	0	0	0	0	448	0	0	0	0
1	n0		01n0BLTL05	93	744	yes	367	266	0	0	0	0	0	448	0	0	0	0
1	n0		01n0BLTL05	94	752	yes	359	280	0	0	0	0	0	448	0	0	0	0
1	n0		01n0BLTL05	95	760	yes	354	283	0	0	0	0	0	448	0	0	0	0
1	n0		01n0BLTL05	96	768	yes	367	284	0	0	0	0	0	448	0	0	0	0
1	n0		01n0BLTL05	97	776	yes	371	293	0	0	0	0	0	448	0	0	0	0
1	n0		01n0BLTL05	98	784	yes	365	294	0	0	0	0	0	448	0	0	0	0
1	n0		01n0BLTL05	99	792	yes	365	295	0	0	0	0	0	448	0	0	0	0
1	n0		01n0BLTL05	100	800	yes	358	302	0	0	0	0	0	448	0	0	0	0
1	n0		01n0BLTL05	101	808	yes	303	324	0	0	0	0	0	448	0	0	0	0
1	n0		01n0BLTL05	102	816	yes	221	385	1	816	1	8	0	448	0	0	0	0
1	n0		01n0BLTL05	103	824	yes	183	429	1	816	1	16	0	448	0	0	0	0
1	n0		01n0BLTL05	104	832	yes	196	419	1	816	1	24	0	448	0	0	0	0
1	n0		01n0BLTL05	105	840	yes	202	401	1	816	1	32	0	448	0	0	0	0
1	n0		01n0BLTL05	106	848	yes	187	407	1	816	1	40	0	448	0	0	0	0
1	n0		01n0BLTL05	107	856	yes	182	414	1	816	1	48	0	448	0	0	0	0
1	n0		01n0BLTL05	108	864	yes	187	405	1	816	1	56	0	448	0	0	0	0
1	n0		01n0BLTL05	109	872	yes	189	404	1	816	1	64	0	448	0	0	0	0
1	n0		01n0BLTL05	110	880	yes	187	412	1	816	1	72	0	448	0	0	0	0
1	n0		01n0BLTL05	111	888	yes	180	420	1	816	1	80	0	448	0	0	0	0
1	n0		01n0BLTL05	112	896	yes	177	431	1	816	1	88	0	448	0	0	0	0
1	n0		01n0BLTL05	113	904	yes	176	439	1	816	1	96	0	448	0	0	0	0
1	n0		01n0BLTL05	114	912	yes	175	433	1	816	1	104	0	448	0	0	0	0
1	n0		01n0BLTL05	115	920	yes	180	423	1	816	1	112	0	448	0	0	0	0
1	n0		01n0BLTL05	116	928	yes	183	425	1	816	1	120	0	448	0	0	0	0
1	n0		01n0BLTL05	117	936	yes	177	429	1	816	1	128	0	448	0	0	0	0
1	n0		01n0BLTL05	118	944	yes	173	427	1	816	1	136	0	448	0	0	0	0
1	n0		01n0BLTL05	119	952	yes	173	421	1	816	1	144	0	448	0	0	0	0
1	n0		01n0BLTL05	120	960	yes	174	420	1	816	1	152	0	448	0	0	0	0
1	n0		01n0BLTL05	121	968	yes	172	423	1	816	1	160	0	448	0	0	0	0
1	n0		01n0BLTL05	122	976	yes	171	416	1	816	1	168	0	448	0	0	0	0
1	n0		01n0BLTL05	123	984	yes	177	404	1	816	1	176	0	448	0	0	0	0
1	n0		01n0BLTL05	124	992	yes	181	413	1	816	1	184	0	448	0	0	0	0
1	n0		01n0BLTL05	125	1000	yes	186	431	1	816	1	192	0	448	0	0	0	0
1	n0		01n0BLTL05	126	1008	yes	185	422	1	816	1	200	0	448	0	0	0	0
1	n0		01n0BLTL05	127	1016	yes	191	406	1	816	1	208	0	448	0	0	0	0
1	n0		01n0BLTL05	128	1024	yes	198	402	1	816	1	216	0	448	0	0	0	0
1	n0		01n0BLTL05	129	1032	yes	205	394	1	816	1	224	0	448	0	0	0	0
1	n0		01n0BLTL05	130	1040	yes	205	399	1	816	1	232	0	448	0	0	0	0
1	n0		01n0BLTL05	131	1048	yes	199	401	1	816	1	240	0	448	0	0	0	0
1	n0		01n0BLTL05	132	1056	yes	201	386	1	816	1	248	0	448	0	0	0	0
1	n0		01n0BLTL05	133	1064	yes	204	384	1	816	1	256	0	448	0	0	0	0
1	n0		01n0BLTL05	134	1072	yes	202	391	1	816	1	264	0	448	0	0	0	0
1	n0		01n0BLTL05	135	1080	yes	200	405	1	816	1	272	0	448	0	0	0	0
1	n0		01n0BLTL05	136	1088	yes	199	417	1	816	1	280	0	448	0	0	0	0
1	n0		01n0BLTL05	137	1096	yes	201	429	1	816	1	288	0	448	0	0	0	0
1	n0		01n0BLTL05	138	1104	yes	206	424	1	816	1	296	0	448	0	0	0	0
1	n0		01n0BLTL05	139	1112	yes	209	407	1	816	1	304	0	448	0	0	0	0
1	n0		01n0BLTL05	140	1120	yes	205	401	1	816	1	312	0	448	0	0	0	0
1	n0		01n0BLTL05	141	1128	yes	197	415	1	816	1	320	0	448	0	0	0	0
1	n0		01n0BLTL05	142	1136	yes	193	429	1	816	1	328	0	448	0	0	0	0
1	n0		01n0BLTL05	143	1144	yes	193	431	1	816	1	336	0	448	0	0	0	0
1	n0		01n0BLTL05	144	1152	yes	197	428	1	816	1	344	0	448	0	0	0	0
1	n0		01n0BLTL05	145	1160	yes	198	431	1	816	1	352	0	448	0	0	0	0
1	n0		01n0BLTL05	146	1168	yes	194	417	1	816	1	360	0	448	0	0	0	0
1	n0		01n0BLTL05	147	1176	yes	195	404	1	816	1	368	0	448	0	0	0	0
1	n0		01n0BLTL05	148	1184	yes	194	409	1	816	1	376	0	448	0	0	0	0
1	n0		01n0BLTL05	149	1192	yes	190	420	1	816	1	384	0	448	0	0	0	0
1	n0		01n0BLTL05	150	1200	yes	193	416	1	816	1	392	0	448	0	0	0	0
1	n0		01n0BLTL05	151	1208	yes	193	412	1	816	1	400	0	448	0	0	0	0
1	n0		01n0BLTL05	152	1216	yes	192	416	1	816	1	408	0	448	0	0	0	0
1	n0		01n0BLTL05	153	1224	yes	200	405	1	816	1	416	0	448	0	0	0	0
1	n0		01n0BLTL05	154	1232	yes	201	406	1	816	1	424	0	448	0	0	0	0
1	n0		01n0BLTL05	155	1240	yes	198	416	1	816	1	432	0	448	0	0	0	0
1	n0		01n0BLTL05	156	1248	yes	196	418	1	816	1	440	0	448	0	0	0	0
1	n0		01n0BLTL05	157	1256	yes	196	417	1	816	1	448	0	448	0	0	0	0
1	n0		01n0BLTL05	158	1264	yes	198	410	1	816	1	456	0	448	0	0	0	0
1	n0		01n0BLTL05	159	1272	yes	200	395	1	816	1	464	0	448	0	0	0	0
1	n0		01n0BLTL05	160	1280	yes	204	390	1	816	1	472	0	448	0	0	0	0
1	n0		01n0BLTL05	161	1288	yes	200	402	1	816	1	480	0	448	0	0	0	0
1	n0		01n0BLTL05	162	1296	yes	192	409	1	816	1	488	0	448	0	0	0	0
1	n0		01n0BLTL05	163	1304	yes	194	402	1	816	1	496	0	448	0	0	0	0
1	n0		01n0BLTL05	164	1312	yes	206	395	1	816	1	504	0	448	0	0	0	0
1	n0		01n0BLTL05	165	1320	yes	211	398	1	816	1	512	0	448	0	0	0	0
1	n0		01n0BLTL05	166	1328	yes	208	400	1	816	1	520	0	448	0	0	0	0
1	n0		01n0BLTL05	167	1336	yes	202	397	1	816	1	528	0	448	0	0	0	0
1	n0		01n0BLTL05	168	1344	yes	199	394	1	816	1	536	0	448	0	0	0	0
1	n0		01n0BLTL05	169	1352	yes	197	392	1	816	1	544	0	448	0	0	0	0
1	n0		01n0BLTL05	170	1360	yes	203	397	1	816	1	552	0	448	0	0	0	0
1	n0		01n0BLTL05	171	1368	yes	210	403	1	816	1	560	0	448	0	0	0	0
1	n0		01n0BLTL05	172	1376	yes	202	401	1	816	1	568	0	448	0	0	0	0
1	n0		01n0BLTL05	173	1384	yes	189	407	1	816	1	576	0	448	0	0	0	0
1	n0		01n0BLTL05	174	1392	yes	184	416	1	816	1	584	0	448	0	0	0	0
1	n0		01n0BLTL05	175	1400	yes	189	415	1	816	1	592	0	448	0	0	0	0
1	n0		01n0BLTL05	176	1408	yes	196	421	1	816	1	600	0	448	0	0	0	0
1	n0		01n0BLTL05	177	1416	yes	193	421	1	816	1	608	0	448	0	0	0	0
1	n0		01n0BLTL05	178	1424	yes	197	405	1	816	1	616	0	448	0	0	0	0
1	n0		01n0BLTL05	179	1432	yes	202	396	1	816	1	624	0	448	0	0	0	0
1	n0		01n0BLTL05	180	1440	yes	209	396	1	816	1	632	0	448	0	0	0	0
1	n0		01n0BLTL05	181	1448	yes	208	396	1	816	1	640	0	448	0	0	0	0
1	n0		01n0BLTL05	182	1456	yes	198	395	1	816	1	648	0	448	0	0	0	0
1	n0		01n0BLTL05	183	1464	yes	193	392	1	816	1	656	0	448	0	0	0	0
1	n0		01n0BLTL05	184	1472	yes	189	391	1	816	1	664	0	448	0	0	0	0
1	n0		01n0BLTL05	185	1480	yes	190	393	1	816	1	672	0	448	0	0	0	0
1	n0		01n0BLTL05	186	1488	yes	195	395	1	816	1	680	0	448	0	0	0	0
1	n0		01n0BLTL05	187	1496	yes	195	400	1	816	1	688	0	448	0	0	0	0
1	n0		01n0BLTL05	188	1504	yes	194	401	1	816	1	696	0	448	0	0	0	0
1	n0		01n0BLTL05	189	1512	yes	199	393	1	816	1	704	0	448	0	0	0	0
1	n0		01n0BLTL05	190	1520	yes	204	387	1	816	1	712	0	448	0	0	0	0
1	n0		01n0BLTL05	191	1528	yes	204	394	1	816	1	720	0	448	0	0	0	0
1	n0		01n0BLTL05	192	1536	yes	202	400	1	816	1	728	0	448	0	0	0	0
1	n0		01n0BLTL05	193	1544	yes	203	393	1	816	1	736	0	448	0	0	0	0
1	n0		01n0BLTL05	194	1552	yes	199	390	1	816	1	744	0	448	0	0	0	0
1	n0		01n0BLTL05	195	1560	yes	198	394	1	816	1	752	0	448	0	0	0	0
1	n0		01n0BLTL05	196	1568	yes	202	394	1	816	1	760	0	448	0	0	0	0
1	n0		01n0BLTL05	197	1576	yes	203	393	1	816	1	768	0	448	0	0	0	0
1	n0		01n0BLTL05	198	1584	yes	200	386	1	816	1	776	0	448	0	0	0	0
1	n0		01n0BLTL05	199	1592	yes	195	391	1	816	1	784	0	448	0	0	0	0
1	n0		01n0BLTL05	200	1600	yes	199	390	1	816	1	792	0	448	0	0	0	0
1	n0		01n0BLTL05	201	1608	yes	205	384	1	816	1	800	0	448	0	0	0	0
1	n0		01n0BLTL05	202	1616	yes	196	388	1	816	1	808	0	448	0	0	0	0
1	n0		01n0BLTL05	203	1624	yes	192	392	1	816	1	816	0	448	0	0	0	0
1	n0		01n0BLTL05	204	1632	yes	199	385	1	816	1	824	0	448	0	0	0	0
1	n0		01n0BLTL05	205	1640	yes	200	385	1	816	1	832	0	448	0	0	0	0
1	n0		01n0BLTL05	206	1648	yes	195	392	1	816	1	840	0	448	0	0	0	0
1	n0		01n0BLTL05	207	1656	yes	192	393	1	816	1	848	0	448	0	0	0	0
1	n0		01n0BLTL05	208	1664	yes	191	399	1	816	1	856	0	448	0	0	0	0
1	n0		01n0BLTL05	209	1672	yes	190	399	1	816	1	864	0	448	0	0	0	0
1	n0		01n0BLTL05	210	1680	yes	199	386	1	816	1	872	0	448	0	0	0	0
1	n0		01n0BLTL05	211	1688	yes	200	375	0	816	1	872	0	448	0	0	0	0
1	n0		01n0BLTL05	212	1696	yes	201	370	0	816	1	872	0	448	0	0	0	0
1	n0		01n0BLTL05	213	1704	yes	203	374	0	816	1	872	0	448	0	0	0	0
1	n0		01n0BLTL05	214	1712	yes	197	385	1	816	1	880	0	448	0	0	0	0
1	n0		01n0BLTL05	215	1720	yes	192	390	1	816	1	888	0	448	0	0	0	0
1	n0		01n0BLTL05	216	1728	yes	198	388	1	816	1	896	0	448	0	0	0	0
1	n0		01n0BLTL05	217	1736	yes	203	389	1	816	1	904	0	448	0	0	0	0
1	n0		01n0BLTL05	218	1744	yes	204	393	1	816	1	912	0	448	0	0	0	0
1	n0		01n0BLTL05	219	1752	yes	204	388	1	816	1	920	0	448	0	0	0	0
1	n0		01n0BLTL05	220	1760	yes	198	382	1	816	1	928	0	448	0	0	0	0
1	n0		01n0BLTL05	221	1768	yes	189	386	1	816	1	936	0	448	0	0	0	0
1	n0		01n0BLTL05	222	1776	yes	179	412	1	816	1	944	0	448	0	0	0	0
1	n0		01n0BLTL05	223	1784	yes	168	442	1	816	1	952	0	448	0	0	0	0
1	n0		01n0BLTL05	224	1792	yes	176	451	1	816	1	960	0	448	0	0	0	0
1	n0		01n0BLTL05	225	1800	yes	182	444	1	816	1	968	0	448	0	0	0	0
1	n0		01n0BLTL05	226	1808	yes	166	457	1	816	1	976	0	448	0	0	0	0
1	n0		01n0BLTL05	227	1816	yes	158	475	1	816	1	984	0	448	0	0	0	0
1	n0		01n0BLTL05	228	1824	yes	168	467	1	816	1	992	0	448	0	0	0	0
1	n0		01n0BLTL05	229	1832	yes	175	460	1	816	1	1000	0	448	0	0	0	0
1	n0		01n0BLTL05	230	1840	yes	173	458	1	816	1	1008	0	448	0	0	0	0
1	n0		01n0BLTL05	231	1848	yes	170	446	1	816	1	1016	0	448	0	0	0	0
1	n0		01n0BLTL05	232	1856	yes	179	450	1	816	1	1024	0	448	0	0	0	0
1	n0		01n0BLTL05	233	1864	yes	180	470	1	816	1	1032	0	448	0	0	0	0
1	n0		01n0BLTL05	234	1872	yes	182	449	1	816	1	1040	0	448	0	0	0	0
1	n0		01n0BLTL05	235	1880	yes	185	442	1	816	1	1048	0	448	0	0	0	0
1	n0		01n0BLTL05	236	1888	yes	186	440	1	816	1	1056	0	448	0	0	0	0
1	n0		01n0BLTL05	237	1896	yes	187	430	1	816	1	1064	0	448	0	0	0	0
1	n0		01n0BLTL05	238	1904	yes	190	430	1	816	1	1072	0	448	0	0	0	0
1	n0		01n0BLTL05	239	1912	yes	186	440	1	816	1	1080	0	448	0	0	0	0
1	n0		01n0BLTL05	240	1920	yes	179	454	1	816	1	1088	0	448	0	0	0	0
1	n0		01n0BLTL05	241	1928	yes	183	452	1	816	1	1096	0	448	0	0	0	0
1	n0		01n0BLTL05	242	1936	yes	190	439	1	816	1	1104	0	448	0	0	0	0
1	n0		01n0BLTL05	243	1944	yes	192	436	1	816	1	1112	0	448	0	0	0	0
1	n0		01n0BLTL05	244	1952	yes	192	444	1	816	1	1120	0	448	0	0	0	0
1	n0		01n0BLTL05	245	1960	yes	189	451	1	816	1	1128	0	448	0	0	0	0
1	n0		01n0BLTL05	246	1968	yes	188	448	1	816	1	1136	0	448	0	0	0	0
1	n0		01n0BLTL05	247	1976	yes	182	445	1	816	1	1144	0	448	0	0	0	0
1	n0		01n0BLTL05	248	1984	yes	177	448	1	816	1	1152	0	448	0	0	0	0
1	n0		01n0BLTL05	249	1992	yes	183	440	1	816	1	1160	0	448	0	0	0	0
1	n0		01n0BLTL05	250	2000	yes	192	422	1	816	1	1168	0	448	0	0	0	0
1	n0		01n0BLTR01	0	0	yes	519	172	0	0	0	0	1	8	0	0	0	0
1	n0		01n0BLTR01	1	8	yes	517	157	0	0	0	0	1	16	0	0	0	0
1	n0		01n0BLTR01	2	16	yes	519	143	0	0	0	0	1	24	0	0	0	0
1	n0		01n0BLTR01	3	24	yes	519	148	0	0	0	0	1	32	0	0	0	0
1	n0		01n0BLTR01	4	32	yes	516	154	0	0	0	0	1	40	0	0	0	0
1	n0		01n0BLTR01	5	40	yes	515	155	0	0	0	0	1	48	0	0	0	0
1	n0		01n0BLTR01	6	48	yes	514	162	0	0	0	0	1	56	0	0	0	0
1	n0		01n0BLTR01	7	56	yes	514	164	0	0	0	0	1	64	0	0	0	0
1	n0		01n0BLTR01	8	64	yes	513	166	0	0	0	0	1	72	0	0	0	0
1	n0		01n0BLTR01	9	72	yes	513	170	0	0	0	0	1	80	0	0	0	0
1	n0		01n0BLTR01	10	80	yes	516	172	0	0	0	0	1	88	0	0	0	0
1	n0		01n0BLTR01	11	88	yes	519	171	0	0	0	0	1	96	0	0	0	0
1	n0		01n0BLTR01	12	96	yes	520	172	0	0	0	0	1	104	0	0	0	0
1	n0		01n0BLTR01	13	104	yes	520	177	0	0	0	0	1	112	0	0	0	0
1	n0		01n0BLTR01	14	112	yes	520	181	0	0	0	0	1	120	0	0	0	0
1	n0		01n0BLTR01	15	120	yes	518	184	0	0	0	0	1	128	0	0	0	0
1	n0		01n0BLTR01	16	128	yes	517	186	0	0	0	0	1	136	0	0	0	0
1	n0		01n0BLTR01	17	136	yes	513	185	0	0	0	0	1	144	0	0	0	0
1	n0		01n0BLTR01	18	144	yes	511	183	0	0	0	0	1	152	0	0	0	0
1	n0		01n0BLTR01	19	152	yes	518	179	0	0	0	0	1	160	0	0	0	0
1	n0		01n0BLTR01	20	160	yes	522	174	0	0	0	0	1	168	0	0	0	0
1	n0		01n0BLTR01	21	168	yes	519	173	0	0	0	0	1	176	0	0	0	0
1	n0		01n0BLTR01	22	176	yes	516	179	0	0	0	0	1	184	0	0	0	0
1	n0		01n0BLTR01	23	184	yes	516	181	0	0	0	0	1	192	0	0	0	0
1	n0		01n0BLTR01	24	192	yes	517	179	0	0	0	0	1	200	0	0	0	0
1	n0		01n0BLTR01	25	200	yes	512	179	0	0	0	0	1	208	0	0	0	0
1	n0		01n0BLTR01	26	208	yes	513	183	0	0	0	0	1	216	0	0	0	0
1	n0		01n0BLTR01	27	216	yes	514	185	0	0	0	0	1	224	0	0	0	0
1	n0		01n0BLTR01	28	224	yes	463	188	0	0	0	0	0	224	0	0	0	0
1	n0		01n0BLTR01	29	232	yes	367	192	0	0	0	0	0	224	0	0	0	0
1	n0		01n0BLTR01	30	240	yes	274	187	0	0	0	0	0	224	1	8	0	0
1	n0		01n0BLTR01	31	248	yes	229	181	0	0	0	0	0	224	1	16	0	0
1	n0		01n0BLTR01	32	256	yes	227	179	0	0	0	0	0	224	1	24	0	0
1	n0		01n0BLTR01	33	264	yes	222	180	0	0	0	0	0	224	1	32	0	0
1	n0		01n0BLTR01	34	272	yes	204	183	0	0	0	0	0	224	1	40	0	0
1	n0		01n0BLTR01	35	280	yes	195	184	0	0	0	0	0	224	1	48	0	0
1	n0		01n0BLTR01	36	288	yes	197	183	0	0	0	0	0	224	1	56	0	0
1	n0		01n0BLTR01	37	296	yes	203	175	0	0	0	0	0	224	1	64	0	0
1	n0		01n0BLTR01	38	304	yes	204	176	0	0	0	0	0	224	1	72	0	0
1	n0		01n0BLTR01	39	312	yes	201	182	0	0	0	0	0	224	1	80	0	0
1	n0		01n0BLTR01	40	320	yes	202	176	0	0	0	0	0	224	1	88	0	0
1	n0		01n0BLTR01	41	328	yes	201	169	0	0	0	0	0	224	1	96	0	0
1	n0		01n0BLTR01	42	336	yes	195	170	0	0	0	0	0	224	1	104	0	0
1	n0		01n0BLTR01	43	344	yes	198	174	0	0	0	0	0	224	1	112	0	0
1	n0		01n0BLTR01	44	352	yes	213	169	0	0	0	0	0	224	1	120	0	0
1	n0		01n0BLTR01	45	360	yes	213	164	0	0	0	0	0	224	1	128	0	0
1	n0		01n0BLTR01	46	368	yes	207	165	0	0	0	0	0	224	1	136	0	0
1	n0		01n0BLTR01	47	376	yes	201	178	0	0	0	0	0	224	1	144	0	0
1	n0		01n0BLTR01	48	384	yes	201	183	0	0	0	0	0	224	1	152	0	0
1	n0		01n0BLTR01	49	392	yes	204	182	0	0	0	0	0	224	1	160	0	0
1	n0		01n0BLTR01	50	400	yes	209	185	0	0	0	0	0	224	1	168	0	0
1	n0		01n0BLTR01	51	408	yes	206	181	0	0	0	0	0	224	1	176	0	0
1	n0		01n0BLTR01	52	416	yes	203	166	0	0	0	0	0	224	1	184	0	0
1	n0		01n0BLTR01	53	424	yes	205	151	0	0	0	0	0	224	1	192	0	0
1	n0		01n0BLTR01	54	432	yes	202	149	0	0	0	0	0	224	1	200	0	0
1	n0		01n0BLTR01	55	440	yes	206	149	0	0	0	0	0	224	1	208	0	0
1	n0		01n0BLTR01	56	448	yes	207	151	0	0	0	0	0	224	1	216	0	0
1	n0		01n0BLTR01	57	456	yes	206	151	0	0	0	0	0	224	1	224	0	0
1	n0		01n0BLTR01	58	464	yes	208	147	0	0	0	0	0	224	1	232	0	0
1	n0		01n0BLTR01	59	472	yes	206	148	0	0	0	0	0	224	1	240	0	0
1	n0		01n0BLTR01	60	480	yes	204	152	0	0	0	0	0	224	1	248	0	0
1	n0		01n0BLTR01	61	488	yes	203	151	0	0	0	0	0	224	1	256	0	0
1	n0		01n0BLTR01	62	496	yes	203	150	0	0	0	0	0	224	1	264	0	0
1	n0		01n0BLTR01	63	504	yes	201	151	0	0	0	0	0	224	1	272	0	0
1	n0		01n0BLTR01	64	512	yes	201	152	0	0	0	0	0	224	1	280	0	0
1	n0		01n0BLTR01	65	520	yes	201	156	0	0	0	0	0	224	1	288	0	0
1	n0		01n0BLTR01	66	528	yes	202	166	0	0	0	0	0	224	1	296	0	0
1	n0		01n0BLTR01	67	536	yes	200	204	0	0	0	0	0	224	1	304	0	0
1	n0		01n0BLTR01	68	544	yes	189	273	0	0	0	0	0	224	0	304	0	0
1	n0		01n0BLTR01	69	552	yes	179	332	0	0	0	0	0	224	0	304	0	0
1	n0		01n0BLTR01	70	560	yes	185	356	0	0	0	0	0	224	0	304	0	0
1	n0		01n0BLTR01	71	568	yes	191	375	0	0	0	0	0	224	0	304	0	0
1	n0		01n0BLTR01	72	576	yes	192	390	1	576	1	8	0	224	0	304	0	0
1	n0		01n0BLTR01	73	584	yes	192	404	1	576	1	16	0	224	0	304	0	0
1	n0		01n0BLTR01	74	592	yes	192	423	1	576	1	24	0	224	0	304	0	0
1	n0		01n0BLTR01	75	600	yes	192	421	1	576	1	32	0	224	0	304	0	0
1	n0		01n0BLTR01	76	608	yes	197	400	1	576	1	40	0	224	0	304	0	0
1	n0		01n0BLTR01	77	616	yes	189	399	1	576	1	48	0	224	0	304	0	0
1	n0		01n0BLTR01	78	624	yes	178	426	1	576	1	56	0	224	0	304	0	0
1	n0		01n0BLTR01	79	632	yes	181	434	1	576	1	64	0	224	0	304	0	0
1	n0		01n0BLTR01	80	640	yes	183	428	1	576	1	72	0	224	0	304	0	0
1	n0		01n0BLTR01	81	648	yes	184	416	1	576	1	80	0	224	0	304	0	0
1	n0		01n0BLTR01	82	656	yes	195	397	1	576	1	88	0	224	0	304	0	0
1	n0		01n0BLTR01	83	664	yes	197	394	1	576	1	96	0	224	0	304	0	0
1	n0		01n0BLTR01	84	672	yes	191	402	1	576	1	104	0	224	0	304	0	0
1	n0		01n0BLTR01	85	680	yes	189	404	1	576	1	112	0	224	0	304	0	0
1	n0		01n0BLTR01	86	688	yes	190	403	1	576	1	120	0	224	0	304	0	0
1	n0		01n0BLTR01	87	696	yes	192	417	1	576	1	128	0	224	0	304	0	0
1	n0		01n0BLTR01	88	704	yes	194	424	1	576	1	136	0	224	0	304	0	0
1	n0		01n0BLTR01	89	712	yes	194	412	1	576	1	144	0	224	0	304	0	0
1	n0		01n0BLTR01	90	720	yes	194	400	1	576	1	152	0	224	0	304	0	0
1	n0		01n0BLTR01	91	728	yes	189	393	1	576	1	160	0	224	0	304	0	0
1	n0		01n0BLTR01	92	736	yes	186	400	1	576	1	168	0	224	0	304	0	0
1	n0		01n0BLTR01	93	744	yes	187	419	1	576	1	176	0	224	0	304	0	0
1	n0		01n0BLTR01	94	752	yes	192	430	1	576	1	184	0	224	0	304	0	0
1	n0		01n0BLTR01	95	760	yes	194	425	1	576	1	192	0	224	0	304	0	0
1	n0		01n0BLTR01	96	768	yes	187	425	1	576	1	200	0	224	0	304	0	0
1	n0		01n0BLTR01	97	776	yes	185	436	1	576	1	208	0	224	0	304	0	0
1	n0		01n0BLTR01	98	784	yes	190	445	1	576	1	216	0	224	0	304	0	0
1	n0		01n0BLTR01	99	792	yes	189	434	1	576	1	224	0	224	0	304	0	0
1	n0		01n0BLTR01	100	800	yes	182	433	1	576	1	232	0	224	0	304	0	0
1	n0		01n0BLTR01	101	808	yes	182	440	1	576	1	240	0	224	0	304	0	0
1	n0		01n0BLTR01	102	816	yes	190	432	1	576	1	248	0	224	0	304	0	0
1	n0		01n0BLTR01	103	824	yes	182	442	1	576	1	256	0	224	0	304	0	0
1	n0		01n0BLTR01	104	832	yes	185	434	1	576	1	264	0	224	0	304	0	0
1	n0		01n0BLTR01	105	840	yes	193	428	1	576	1	272	0	224	0	304	0	0
1	n0		01n0BLTR01	106	848	yes	197	427	1	576	1	280	0	224	0	304	0	0
1	n0		01n0BLTR01	107	856	yes	194	427	1	576	1	288	0	224	0	304	0	0
1	n0		01n0BLTR01	108	864	yes	193	429	1	576	1	296	0	224	0	304	0	0
1	n0		01n0BLTR01	109	872	yes	196	427	1	576	1	304	0	224	0	304	0	0
1	n0		01n0BLTR01	110	880	yes	193	423	1	576	1	312	0	224	0	304	0	0
1	n0		01n0BLTR01	111	888	yes	191	424	1	576	1	320	0	224	0	304	0	0
1	n0		01n0BLTR01	112	896	yes	189	431	1	576	1	328	0	224	0	304	0	0
1	n0		01n0BLTR01	113	904	yes	189	434	1	576	1	336	0	224	0	304	0	0
1	n0		01n0BLTR01	114	912	yes	193	430	1	576	1	344	0	224	0	304	0	0
1	n0		01n0BLTR01	115	920	yes	194	422	1	576	1	352	0	224	0	304	0	0
1	n0		01n0BLTR01	116	928	yes	189	420	1	576	1	360	0	224	0	304	0	0
1	n0		01n0BLTR01	117	936	yes	186	426	1	576	1	368	0	224	0	304	0	0
1	n0		01n0BLTR01	118	944	yes	190	432	1	576	1	376	0	224	0	304	0	0
1	n0		01n0BLTR01	119	952	yes	193	433	1	576	1	384	0	224	0	304	0	0
1	n0		01n0BLTR01	120	960	yes	193	430	1	576	1	392	0	224	0	304	0	0
1	n0		01n0BLTR01	121	968	yes	196	431	1	576	1	400	0	224	0	304	0	0
1	n0		01n0BLTR01	122	976	yes	193	429	1	576	1	408	0	224	0	304	0	0
1	n0		01n0BLTR01	123	984	yes	193	415	1	576	1	416	0	224	0	304	0	0
1	n0		01n0BLTR01	124	992	yes	194	406	1	576	1	424	0	224	0	304	0	0
1	n0		01n0BLTR01	125	1000	yes	198	406	1	576	1	432	0	224	0	304	0	0
1	n0		01n0BLTR01	126	1008	yes	196	420	1	576	1	440	0	224	0	304	0	0
1	n0		01n0BLTR01	127	1016	yes	190	422	1	576	1	448	0	224	0	304	0	0
1	n0		01n0BLTR01	128	1024	yes	194	417	1	576	1	456	0	224	0	304	0	0
1	n0		01n0BLTR01	129	1032	yes	191	421	1	576	1	464	0	224	0	304	0	0
1	n0		01n0BLTR01	130	1040	yes	191	419	1	576	1	472	0	224	0	304	0	0
1	n0		01n0BLTR01	131	1048	yes	199	419	1	576	1	480	0	224	0	304	0	0
1	n0		01n0BLTR01	132	1056	yes	202	414	1	576	1	488	0	224	0	304	0	0
1	n0		01n0BLTR01	133	1064	yes	204	407	1	576	1	496	0	224	0	304	0	0
1	n0		01n0BLTR01	134	1072	yes	207	411	1	576	1	504	0	224	0	304	0	0
1	n0		01n0BLTR01	135	1080	yes	205	416	1	576	1	512	0	224	0	304	0	0
1	n0		01n0BLTR01	136	1088	yes	198	419	1	576	1	520	0	224	0	304	0	0
1	n0		01n0BLTR01	137	1096	yes	194	428	1	576	1	528	0	224	0	304	0	0
1	n0		01n0BLTR01	138	1104	yes	197	432	1	576	1	536	0	224	0	304	0	0
1	n0		01n0BLTR01	139	1112	yes	203	415	1	576	1	544	0	224	0	304	0	0
1	n0		01n0BLTR01	140	1120	yes	205	398	1	576	1	552	0	224	0	304	0	0
1	n0		01n0BLTR01	141	1128	yes	202	396	1	576	1	560	0	224	0	304	0	0
1	n0		01n0BLTR01	142	1136	yes	196	408	1	576	1	568	0	224	0	304	0	0
1	n0		01n0BLTR01	143	1144	yes	193	417	1	576	1	576	0	224	0	304	0	0
1	n0		01n0BLTR01	144	1152	yes	195	421	1	576	1	584	0	224	0	304	0	0
1	n0		01n0BLTR01	145	1160	yes	197	419	1	576	1	592	0	224	0	304	0	0
1	n0		01n0BLTR01	146	1168	yes	195	419	1	576	1	600	0	224	0	304	0	0
1	n0		01n0BLTR01	147	1176	yes	193	426	1	576	1	608	0	224	0	304	0	0
1	n0		01n0BLTR01	148	1184	yes	187	433	1	576	1	616	0	224	0	304	0	0
1	n0		01n0BLTR01	149	1192	yes	192	422	1	576	1	624	0	224	0	304	0	0
1	n0		01n0BLTR01	150	1200	yes	204	403	1	576	1	632	0	224	0	304	0	0
1	n0		01n0BLTR01	151	1208	yes	200	417	1	576	1	640	0	224	0	304	0	0
1	n0		01n0BLTR01	152	1216	yes	173	428	1	576	1	648	0	224	0	304	0	0
1	n0		01n0BLTR01	153	1224	yes	197	419	1	576	1	656	0	224	0	304	0	0
1	n0		01n0BLTR01	154	1232	yes	176	426	1	576	1	664	0	224	0	304	0	0
1	n0		01n0BLTR01	155	1240	yes	-1	-1	0	576	1	664	0	224	0	304	0	0
1	n0		01n0BLTR01	156	1248	yes	-1	-1	0	576	1	664	0	224	0	304	0	0
1	n0		01n0BLTR01	157	1256	yes	-1	-1	0	576	1	664	0	224	0	304	0	0
1	n0		01n0BLTR01	158	1264	yes	-1	-1	0	576	1	664	0	224	0	304	0	0
1	n0		01n0BLTR01	159	1272	yes	198	391	1	576	1	672	0	224	0	304	0	0
1	n0		01n0BLTR01	160	1280	yes	195	409	1	576	1	680	0	224	0	304	0	0
1	n0		01n0BLTR01	161	1288	yes	186	407	1	576	1	688	0	224	0	304	0	0
1	n0		01n0BLTR01	162	1296	yes	183	406	1	576	1	696	0	224	0	304	0	0
1	n0		01n0BLTR01	163	1304	yes	181	413	1	576	1	704	0	224	0	304	0	0
1	n0		01n0BLTR01	164	1312	yes	182	420	1	576	1	712	0	224	0	304	0	0
1	n0		01n0BLTR01	165	1320	yes	190	419	1	576	1	720	0	224	0	304	0	0
1	n0		01n0BLTR01	166	1328	yes	198	415	1	576	1	728	0	224	0	304	0	0
1	n0		01n0BLTR01	167	1336	yes	200	406	1	576	1	736	0	224	0	304	0	0
1	n0		01n0BLTR01	168	1344	yes	201	407	1	576	1	744	0	224	0	304	0	0
1	n0		01n0BLTR01	169	1352	yes	201	417	1	576	1	752	0	224	0	304	0	0
1	n0		01n0BLTR01	170	1360	yes	205	415	1	576	1	760	0	224	0	304	0	0
1	n0		01n0BLTR01	171	1368	yes	209	410	1	576	1	768	0	224	0	304	0	0
1	n0		01n0BLTR01	172	1376	yes	208	415	1	576	1	776	0	224	0	304	0	0
1	n0		01n0BLTR01	173	1384	yes	203	416	1	576	1	784	0	224	0	304	0	0
1	n0		01n0BLTR01	174	1392	yes	200	415	1	576	1	792	0	224	0	304	0	0
1	n0		01n0BLTR01	175	1400	yes	202	406	1	576	1	800	0	224	0	304	0	0
1	n0		01n0BLTR01	176	1408	yes	209	396	1	576	1	808	0	224	0	304	0	0
1	n0		01n0BLTR01	177	1416	yes	207	413	1	576	1	816	0	224	0	304	0	0
1	n0		01n0BLTR01	178	1424	yes	199	421	1	576	1	824	0	224	0	304	0	0
1	n0		01n0BLTR01	179	1432	yes	198	417	1	576	1	832	0	224	0	304	0	0
1	n0		01n0BLTR01	180	1440	yes	192	432	1	576	1	840	0	224	0	304	0	0
1	n0		01n0BLTR01	181	1448	yes	198	419	1	576	1	848	0	224	0	304	0	0
1	n0		01n0BLTR01	182	1456	yes	204	409	1	576	1	856	0	224	0	304	0	0
1	n0		01n0BLTR01	183	1464	yes	200	414	1	576	1	864	0	224	0	304	0	0
1	n0		01n0BLTR01	184	1472	yes	204	413	1	576	1	872	0	224	0	304	0	0
1	n0		01n0BLTR01	185	1480	yes	210	415	1	576	1	880	0	224	0	304	0	0
1	n0		01n0BLTR01	186	1488	yes	207	420	1	576	1	888	0	224	0	304	0	0
1	n0		01n0BLTR01	187	1496	yes	203	411	1	576	1	896	0	224	0	304	0	0
1	n0		01n0BLTR01	188	1504	yes	200	405	1	576	1	904	0	224	0	304	0	0
1	n0		01n0BLTR01	189	1512	yes	203	402	1	576	1	912	0	224	0	304	0	0
1	n0		01n0BLTR01	190	1520	yes	205	411	1	576	1	920	0	224	0	304	0	0
1	n0		01n0BLTR01	191	1528	yes	198	425	1	576	1	928	0	224	0	304	0	0
1	n0		01n0BLTR01	192	1536	yes	195	428	1	576	1	936	0	224	0	304	0	0
1	n0		01n0BLTR01	193	1544	yes	193	432	1	576	1	944	0	224	0	304	0	0
1	n0		01n0BLTR01	194	1552	yes	189	434	1	576	1	952	0	224	0	304	0	0
1	n0		01n0BLTR01	195	1560	yes	193	423	1	576	1	960	0	224	0	304	0	0
1	n0		01n0BLTR01	196	1568	yes	203	410	1	576	1	968	0	224	0	304	0	0
1	n0		01n0BLTR01	197	1576	yes	202	398	1	576	1	976	0	224	0	304	0	0
1	n0		01n0BLTR01	198	1584	yes	196	396	1	576	1	984	0	224	0	304	0	0
1	n0		01n0BLTR01	199	1592	yes	195	408	1	576	1	992	0	224	0	304	0	0
1	n0		01n0BLTR01	200	1600	yes	199	411	1	576	1	1000	0	224	0	304	0	0
1	n0		01n0BLTR01	201	1608	yes	203	414	1	576	1	1008	0	224	0	304	0	0
1	n0		01n0BLTR01	202	1616	yes	201	423	1	576	1	1016	0	224	0	304	0	0
1	n0		01n0BLTR01	203	1624	yes	195	422	1	576	1	1024	0	224	0	304	0	0
1	n0		01n0BLTR01	204	1632	yes	200	418	1	576	1	1032	0	224	0	304	0	0
1	n0		01n0BLTR01	205	1640	yes	202	425	1	576	1	1040	0	224	0	304	0	0
1	n0		01n0BLTR01	206	1648	yes	198	417	1	576	1	1048	0	224	0	304	0	0
1	n0		01n0BLTR01	207	1656	yes	192	409	1	576	1	1056	0	224	0	304	0	0
1	n0		01n0BLTR01	208	1664	yes	196	407	1	576	1	1064	0	224	0	304	0	0
1	n0		01n0BLTR01	209	1672	yes	206	409	1	576	1	1072	0	224	0	304	0	0
1	n0		01n0BLTR01	210	1680	yes	207	407	1	576	1	1080	0	224	0	304	0	0
1	n0		01n0BLTR01	211	1688	yes	207	400	1	576	1	1088	0	224	0	304	0	0
1	n0		01n0BLTR01	212	1696	yes	202	401	1	576	1	1096	0	224	0	304	0	0
1	n0		01n0BLTR01	213	1704	yes	196	404	1	576	1	1104	0	224	0	304	0	0
1	n0		01n0BLTR01	214	1712	yes	194	405	1	576	1	1112	0	224	0	304	0	0
1	n0		01n0BLTR01	215	1720	yes	194	404	1	576	1	1120	0	224	0	304	0	0
1	n0		01n0BLTR01	216	1728	yes	192	406	1	576	1	1128	0	224	0	304	0	0
1	n0		01n0BLTR01	217	1736	yes	190	403	1	576	1	1136	0	224	0	304	0	0
1	n0		01n0BLTR01	218	1744	yes	193	399	1	576	1	1144	0	224	0	304	0	0
1	n0		01n0BLTR01	219	1752	yes	203	398	1	576	1	1152	0	224	0	304	0	0
1	n0		01n0BLTR01	220	1760	yes	205	396	1	576	1	1160	0	224	0	304	0	0
1	n0		01n0BLTR01	221	1768	yes	199	405	1	576	1	1168	0	224	0	304	0	0
1	n0		01n0BLTR01	222	1776	yes	197	414	1	576	1	1176	0	224	0	304	0	0
1	n0		01n0BLTR01	223	1784	yes	201	411	1	576	1	1184	0	224	0	304	0	0
1	n0		01n0BLTR01	224	1792	yes	199	413	1	576	1	1192	0	224	0	304	0	0
1	n0		01n0BLTR01	225	1800	yes	196	408	1	576	1	1200	0	224	0	304	0	0
1	n0		01n0BLTR01	226	1808	yes	193	404	1	576	1	1208	0	224	0	304	0	0
1	n0		01n0BLTR01	227	1816	yes	194	407	1	576	1	1216	0	224	0	304	0	0
1	n0		01n0BLTR01	228	1824	yes	195	400	1	576	1	1224	0	224	0	304	0	0
1	n0		01n0BLTR01	229	1832	yes	201	388	1	576	1	1232	0	224	0	304	0	0
1	n0		01n0BLTR01	230	1840	yes	200	386	1	576	1	1240	0	224	0	304	0	0
1	n0		01n0BLTR01	231	1848	yes	190	412	1	576	1	1248	0	224	0	304	0	0
1	n0		01n0BLTR01	232	1856	yes	198	404	1	576	1	1256	0	224	0	304	0	0
1	n0		01n0BLTR01	233	1864	yes	199	397	1	576	1	1264	0	224	0	304	0	0
1	n0		01n0BLTR01	234	1872	yes	187	422	1	576	1	1272	0	224	0	304	0	0
1	n0		01n0BLTR01	235	1880	yes	185	413	1	576	1	1280	0	224	0	304	0	0
1	n0		01n0BLTR01	236	1888	yes	197	398	1	576	1	1288	0	224	0	304	0	0
1	n0		01n0BLTR01	237	1896	yes	201	395	1	576	1	1296	0	224	0	304	0	0
1	n0		01n0BLTR01	238	1904	yes	198	399	1	576	1	1304	0	224	0	304	0	0
1	n0		01n0BLTR01	239	1912	yes	195	401	1	576	1	1312	0	224	0	304	0	0
1	n0		01n0BLTR01	240	1920	yes	193	399	1	576	1	1320	0	224	0	304	0	0
1	n0		01n0BLTR01	241	1928	yes	198	397	1	576	1	1328	0	224	0	304	0	0
1	n0		01n0BLTR01	242	1936	yes	203	394	1	576	1	1336	0	224	0	304	0	0
1	n0		01n0BLTR01	243	1944	yes	204	389	1	576	1	1344	0	224	0	304	0	0
1	n0		01n0BLTR01	244	1952	yes	202	384	1	576	1	1352	0	224	0	304	0	0
1	n0		01n0BLTR01	245	1960	yes	199	388	1	576	1	1360	0	224	0	304	0	0
1	n0		01n0BLTR01	246	1968	yes	197	397	1	576	1	1368	0	224	0	304	0	0
1	n0		01n0BLTR01	247	1976	yes	200	396	1	576	1	1376	0	224	0	304	0	0
1	n0		01n0BLTR01	248	1984	yes	202	400	1	576	1	1384	0	224	0	304	0	0
1	n0		01n0BLTR01	249	1992	yes	198	408	1	576	1	1392	0	224	0	304	0	0
1	n0		01n0BLTR01	250	2000	yes	196	401	1	576	1	1400	0	224	0	304	0	0
1	n0		01n0BLTR04	0	0	yes	423	290	0	0	0	0	0	0	0	0	0	0
1	n0		01n0BLTR04	1	8	yes	423	286	0	0	0	0	0	0	0	0	0	0
1	n0		01n0BLTR04	2	16	yes	423	286	0	0	0	0	0	0	0	0	0	0
1	n0		01n0BLTR04	3	24	yes	416	292	0	0	0	0	0	0	0	0	0	0
1	n0		01n0BLTR04	4	32	yes	393	286	0	0	0	0	0	0	0	0	0	0
1	n0		01n0BLTR04	5	40	yes	374	273	0	0	0	0	0	0	0	0	0	0
1	n0		01n0BLTR04	6	48	yes	376	267	0	0	0	0	0	0	0	0	0	0
1	n0		01n0BLTR04	7	56	yes	378	267	0	0	0	0	0	0	0	0	0	0
1	n0		01n0BLTR04	8	64	yes	373	271	0	0	0	0	0	0	0	0	0	0
1	n0		01n0BLTR04	9	72	yes	368	275	0	0	0	0	0	0	0	0	0	0
1	n0		01n0BLTR04	10	80	yes	368	273	0	0	0	0	0	0	0	0	0	0
1	n0		01n0BLTR04	11	88	yes	375	268	0	0	0	0	0	0	0	0	0	0
1	n0		01n0BLTR04	12	96	yes	378	267	0	0	0	0	0	0	0	0	0	0
1	n0		01n0BLTR04	13	104	yes	377	271	0	0	0	0	0	0	0	0	0	0
1	n0		01n0BLTR04	14	112	yes	377	270	0	0	0	0	0	0	0	0	0	0
1	n0		01n0BLTR04	15	120	yes	376	265	0	0	0	0	0	0	0	0	0	0
1	n0		01n0BLTR04	16	128	yes	375	264	0	0	0	0	0	0	0	0	0	0
1	n0		01n0BLTR04	17	136	yes	378	263	0	0	0	0	0	0	0	0	0	0
1	n0		01n0BLTR04	18	144	yes	379	266	0	0	0	0	0	0	0	0	0	0
1	n0		01n0BLTR04	19	152	yes	375	271	0	0	0	0	0	0	0	0	0	0
1	n0		01n0BLTR04	20	160	yes	375	275	0	0	0	0	0	0	0	0	0	0
1	n0		01n0BLTR04	21	168	yes	368	277	0	0	0	0	0	0	0	0	0	0
1	n0		01n0BLTR04	22	176	yes	365	275	0	0	0	0	0	0	0	0	0	0
1	n0		01n0BLTR04	23	184	yes	369	284	0	0	0	0	0	0	0	0	0	0
1	n0		01n0BLTR04	24	192	yes	370	287	0	0	0	0	0	0	0	0	0	0
1	n0		01n0BLTR04	25	200	yes	374	276	0	0	0	0	0	0	0	0	0	0
1	n0		01n0BLTR04	26	208	yes	366	266	0	0	0	0	0	0	0	0	0	0
1	n0		01n0BLTR04	27	216	yes	312	232	0	0	0	0	0	0	0	0	0	0
1	n0		01n0BLTR04	28	224	yes	252	192	0	0	0	0	0	0	1	8	0	0
1	n0		01n0BLTR04	29	232	yes	226	182	0	0	0	0	0	0	1	16	0	0
1	n0		01n0BLTR04	30	240	yes	220	180	0	0	0	0	0	0	1	24	0	0
1	n0		01n0BLTR04	31	248	yes	220	179	0	0	0	0	0	0	1	32	0	0
1	n0		01n0BLTR04	32	256	yes	213	181	0	0	0	0	0	0	1	40	0	0
1	n0		01n0BLTR04	33	264	yes	205	186	0	0	0	0	0	0	1	48	0	0
1	n0		01n0BLTR04	34	272	yes	202	185	0	0	0	0	0	0	1	56	0	0
1	n0		01n0BLTR04	35	280	yes	204	182	0	0	0	0	0	0	1	64	0	0
1	n0		01n0BLTR04	36	288	yes	212	177	0	0	0	0	0	0	1	72	0	0
1	n0		01n0BLTR04	37	296	yes	215	174	0	0	0	0	0	0	1	80	0	0
1	n0		01n0BLTR04	38	304	yes	211	177	0	0	0	0	0	0	1	88	0	0
1	n0		01n0BLTR04	39	312	yes	210	178	0	0	0	0	0	0	1	96	0	0
1	n0		01n0BLTR04	40	320	yes	211	173	0	0	0	0	0	0	1	104	0	0
1	n0		01n0BLTR04	41	328	yes	210	176	0	0	0	0	0	0	1	112	0	0
1	n0		01n0BLTR04	42	336	yes	211	182	0	0	0	0	0	0	1	120	0	0
1	n0		01n0BLTR04	43	344	yes	214	185	0	0	0	0	0	0	1	128	0	0
1	n0		01n0BLTR04	44	352	yes	209	186	0	0	0	0	0	0	1	136	0	0
1	n0		01n0BLTR04	45	360	yes	206	177	0	0	0	0	0	0	1	144	0	0
1	n0		01n0BLTR04	46	368	yes	207	166	0	0	0	0	0	0	1	152	0	0
1	n0		01n0BLTR04	47	376	yes	213	165	0	0	0	0	0	0	1	160	0	0
1	n0		01n0BLTR04	48	384	yes	217	162	0	0	0	0	0	0	1	168	0	0
1	n0		01n0BLTR04	49	392	yes	219	171	0	0	0	0	0	0	1	176	0	0
1	n0		01n0BLTR04	50	400	yes	230	172	0	0	0	0	0	0	1	184	0	0
1	n0		01n0BLTR04	51	408	yes	247	170	0	0	0	0	0	0	1	192	0	0
1	n0		01n0BLTR04	52	416	yes	252	178	0	0	0	0	0	0	1	200	0	0
1	n0		01n0BLTR04	53	424	yes	250	171	0	0	0	0	0	0	1	208	0	0
1	n0		01n0BLTR04	54	432	yes	251	171	0	0	0	0	0	0	1	216	0	0
1	n0		01n0BLTR04	55	440	yes	252	175	0	0	0	0	0	0	1	224	0	0
1	n0		01n0BLTR04	56	448	yes	253	173	0	0	0	0	0	0	1	232	0	0
1	n0		01n0BLTR04	57	456	yes	253	172	0	0	0	0	0	0	1	240	0	0
1	n0		01n0BLTR04	58	464	yes	253	172	0	0	0	0	0	0	1	248	0	0
1	n0		01n0BLTR04	59	472	yes	257	174	0	0	0	0	0	0	1	256	0	0
1	n0		01n0BLTR04	60	480	yes	256	181	0	0	0	0	0	0	1	264	0	0
1	n0		01n0BLTR04	61	488	yes	258	179	0	0	0	0	0	0	1	272	0	0
1	n0		01n0BLTR04	62	496	yes	259	178	0	0	0	0	0	0	1	280	0	0
1	n0		01n0BLTR04	63	504	yes	254	183	0	0	0	0	0	0	1	288	0	0
1	n0		01n0BLTR04	64	512	yes	254	181	0	0	0	0	0	0	1	296	0	0
1	n0		01n0BLTR04	65	520	yes	258	173	0	0	0	0	0	0	1	304	0	0
1	n0		01n0BLTR04	66	528	yes	256	171	0	0	0	0	0	0	1	312	0	0
1	n0		01n0BLTR04	67	536	yes	253	176	0	0	0	0	0	0	1	320	0	0
1	n0		01n0BLTR04	68	544	yes	251	181	0	0	0	0	0	0	1	328	0	0
1	n0		01n0BLTR04	69	552	yes	229	173	0	0	0	0	0	0	1	336	0	0
1	n0		01n0BLTR04	70	560	yes	194	147	0	0	0	0	0	0	1	344	0	0
1	n0		01n0BLTR04	71	568	yes	178	127	0	0	0	0	0	0	1	352	0	0
1	n0		01n0BLTR04	72	576	yes	179	125	0	0	0	0	0	0	1	360	0	0
1	n0		01n0BLTR04	73	584	yes	184	128	0	0	0	0	0	0	1	368	0	0
1	n0		01n0BLTR04	74	592	yes	180	131	0	0	0	0	0	0	1	376	0	0
1	n0		01n0BLTR04	75	600	yes	170	124	0	0	0	0	0	0	1	384	0	0
1	n0		01n0BLTR04	76	608	yes	171	123	0	0	0	0	0	0	1	392	0	0
1	n0		01n0BLTR04	77	616	yes	169	123	0	0	0	0	0	0	1	400	0	0
1	n0		01n0BLTR04	78	624	yes	171	121	0	0	0	0	0	0	1	408	0	0
1	n0		01n0BLTR04	79	632	yes	170	121	0	0	0	0	0	0	1	416	0	0
1	n0		01n0BLTR04	80	640	yes	170	116	0	0	0	0	0	0	1	424	0	0
1	n0		01n0BLTR04	81	648	yes	173	115	0	0	0	0	0	0	1	432	0	0
1	n0		01n0BLTR04	82	656	yes	169	119	0	0	0	0	0	0	1	440	0	0
1	n0		01n0BLTR04	83	664	yes	168	121	0	0	0	0	0	0	1	448	0	0
1	n0		01n0BLTR04	84	672	yes	172	119	0	0	0	0	0	0	1	456	0	0
1	n0		01n0BLTR04	85	680	yes	174	121	0	0	0	0	0	0	1	464	0	0
1	n0		01n0BLTR04	86	688	yes	175	121	0	0	0	0	0	0	1	472	0	0
1	n0		01n0BLTR04	87	696	yes	177	114	0	0	0	0	0	0	1	480	0	0
1	n0		01n0BLTR04	88	704	yes	177	114	0	0	0	0	0	0	1	488	0	0
1	n0		01n0BLTR04	89	712	yes	173	120	0	0	0	0	0	0	1	496	0	0
1	n0		01n0BLTR04	90	720	yes	171	121	0	0	0	0	0	0	1	504	0	0
1	n0		01n0BLTR04	91	728	yes	172	116	0	0	0	0	0	0	1	512	0	0
1	n0		01n0BLTR04	92	736	yes	170	117	0	0	0	0	0	0	1	520	0	0
1	n0		01n0BLTR04	93	744	yes	169	122	0	0	0	0	0	0	1	528	0	0
1	n0		01n0BLTR04	94	752	yes	174	121	0	0	0	0	0	0	1	536	0	0
1	n0		01n0BLTR04	95	760	yes	175	118	0	0	0	0	0	0	1	544	0	0
1	n0		01n0BLTR04	96	768	yes	172	120	0	0	0	0	0	0	1	552	0	0
1	n0		01n0BLTR04	97	776	yes	168	117	0	0	0	0	0	0	1	560	0	0
1	n0		01n0BLTR04	98	784	yes	169	122	0	0	0	0	0	0	1	568	0	0
1	n0		01n0BLTR04	99	792	yes	172	129	0	0	0	0	0	0	1	576	0	0
1	n0		01n0BLTR04	100	800	yes	167	126	0	0	0	0	0	0	1	584	0	0
1	n0		01n0BLTR04	101	808	yes	164	132	0	0	0	0	0	0	1	592	0	0
1	n0		01n0BLTR04	102	816	yes	165	136	0	0	0	0	0	0	1	600	0	0
1	n0		01n0BLTR04	103	824	yes	168	130	0	0	0	0	0	0	1	608	0	0
1	n0		01n0BLTR04	104	832	yes	159	123	0	0	0	0	0	0	1	616	0	0
1	n0		01n0BLTR04	105	840	yes	155	114	0	0	0	0	0	0	1	624	0	0
1	n0		01n0BLTR04	106	848	yes	160	113	0	0	0	0	0	0	1	632	0	0
1	n0		01n0BLTR04	107	856	yes	167	115	0	0	0	0	0	0	1	640	0	0
1	n0		01n0BLTR04	108	864	yes	168	118	0	0	0	0	0	0	1	648	0	0
1	n0		01n0BLTR04	109	872	yes	161	120	0	0	0	0	0	0	1	656	0	0
1	n0		01n0BLTR04	110	880	yes	157	117	0	0	0	0	0	0	1	664	0	0
1	n0		01n0BLTR04	111	888	yes	156	119	0	0	0	0	0	0	1	672	0	0
1	n0		01n0BLTR04	112	896	yes	158	121	0	0	0	0	0	0	1	680	0	0
1	n0		01n0BLTR04	113	904	yes	163	121	0	0	0	0	0	0	1	688	0	0
1	n0		01n0BLTR04	114	912	yes	165	125	0	0	0	0	0	0	1	696	0	0
1	n0		01n0BLTR04	115	920	yes	163	124	0	0	0	0	0	0	1	704	0	0
1	n0		01n0BLTR04	116	928	yes	164	118	0	0	0	0	0	0	1	712	0	0
1	n0		01n0BLTR04	117	936	yes	165	114	0	0	0	0	0	0	1	720	0	0
1	n0		01n0BLTR04	118	944	yes	165	113	0	0	0	0	0	0	1	728	0	0
1	n0		01n0BLTR04	119	952	yes	162	119	0	0	0	0	0	0	1	736	0	0
1	n0		01n0BLTR04	120	960	yes	161	122	0	0	0	0	0	0	1	744	0	0
1	n0		01n0BLTR04	121	968	yes	170	120	0	0	0	0	0	0	1	752	0	0
1	n0		01n0BLTR04	122	976	yes	202	117	0	0	0	0	0	0	1	760	0	0
1	n0		01n0BLTR04	123	984	yes	263	125	0	0	0	0	0	0	1	768	0	0
1	n0		01n0BLTR04	124	992	yes	369	145	0	0	0	0	0	0	0	768	0	0
1	n0		01n0BLTR04	125	1000	yes	500	162	0	0	0	0	0	0	0	768	0	0
1	n0		01n0BLTR04	126	1008	yes	564	172	0	0	0	0	1	8	0	768	0	0
1	n0		01n0BLTR04	127	1016	yes	575	171	0	0	0	0	1	16	0	768	0	0
1	n0		01n0BLTR04	128	1024	yes	569	170	0	0	0	0	1	24	0	768	0	0
1	n0		01n0BLTR04	129	1032	yes	593	176	0	0	0	0	1	32	0	768	0	0
1	n0		01n0BLTR04	130	1040	yes	591	175	0	0	0	0	1	40	0	768	0	0
1	n0		01n0BLTR04	131	1048	yes	582	172	0	0	0	0	1	48	0	768	0	0
1	n0		01n0BLTR04	132	1056	yes	586	156	0	0	0	0	1	56	0	768	0	0
1	n0		01n0BLTR04	133	1064	yes	588	148	0	0	0	0	1	64	0	768	0	0
1	n0		01n0BLTR04	134	1072	yes	588	161	0	0	0	0	1	72	0	768	0	0
1	n0		01n0BLTR04	135	1080	yes	593	161	0	0	0	0	1	80	0	768	0	0
1	n0		01n0BLTR04	136	1088	yes	596	156	0	0	0	0	1	88	0	768	0	0
1	n0		01n0BLTR04	137	1096	yes	589	159	0	0	0	0	1	96	0	768	0	0
1	n0		01n0BLTR04	138	1104	yes	586	164	0	0	0	0	1	104	0	768	0	0
1	n0		01n0BLTR04	139	1112	yes	589	167	0	0	0	0	1	112	0	768	0	0
1	n0		01n0BLTR04	140	1120	yes	593	169	0	0	0	0	1	120	0	768	0	0
1	n0		01n0BLTR04	141	1128	yes	594	164	0	0	0	0	1	128	0	768	0	0
1	n0		01n0BLTR04	142	1136	yes	594	160	0	0	0	0	1	136	0	768	0	0
1	n0		01n0BLTR04	143	1144	yes	591	160	0	0	0	0	1	144	0	768	0	0
1	n0		01n0BLTR04	144	1152	yes	590	165	0	0	0	0	1	152	0	768	0	0
1	n0		01n0BLTR04	145	1160	yes	603	195	0	0	0	0	1	160	0	768	0	0
1	n0		01n0BLTR04	146	1168	yes	614	235	0	0	0	0	0	160	0	768	0	0
1	n0		01n0BLTR04	147	1176	yes	612	234	0	0	0	0	0	160	0	768	0	0
1	n0		01n0BLTR04	148	1184	yes	-1	-1	0	0	0	0	0	160	0	768	0	0
1	n0		01n0BLTR04	149	1192	yes	-1	-1	0	0	0	0	0	160	0	768	0	0
1	n0		01n0BLTR04	150	1200	yes	-1	-1	0	0	0	0	0	160	0	768	0	0
1	n0		01n0BLTR04	151	1208	yes	595	425	0	0	0	0	0	160	0	768	1	8
1	n0		01n0BLTR04	152	1216	yes	606	427	0	0	0	0	0	160	0	768	1	16
1	n0		01n0BLTR04	153	1224	yes	605	436	0	0	0	0	0	160	0	768	1	24
1	n0		01n0BLTR04	154	1232	yes	604	437	0	0	0	0	0	160	0	768	1	32
1	n0		01n0BLTR04	155	1240	yes	608	432	0	0	0	0	0	160	0	768	1	40
1	n0		01n0BLTR04	156	1248	yes	603	441	0	0	0	0	0	160	0	768	1	48
1	n0		01n0BLTR04	157	1256	yes	602	446	0	0	0	0	0	160	0	768	1	56
1	n0		01n0BLTR04	158	1264	yes	606	439	0	0	0	0	0	160	0	768	1	64
1	n0		01n0BLTR04	159	1272	yes	610	434	0	0	0	0	0	160	0	768	1	72
1	n0		01n0BLTR04	160	1280	yes	612	431	0	0	0	0	0	160	0	768	1	80
1	n0		01n0BLTR04	161	1288	yes	616	430	0	0	0	0	0	160	0	768	1	88
1	n0		01n0BLTR04	162	1296	yes	616	429	0	0	0	0	0	160	0	768	1	96
1	n0		01n0BLTR04	163	1304	yes	612	429	0	0	0	0	0	160	0	768	1	104
1	n0		01n0BLTR04	164	1312	yes	608	433	0	0	0	0	0	160	0	768	1	112
1	n0		01n0BLTR04	165	1320	yes	606	436	0	0	0	0	0	160	0	768	1	120
1	n0		01n0BLTR04	166	1328	yes	610	436	0	0	0	0	0	160	0	768	1	128
1	n0		01n0BLTR04	167	1336	yes	615	433	0	0	0	0	0	160	0	768	1	136
1	n0		01n0BLTR04	168	1344	yes	609	433	0	0	0	0	0	160	0	768	1	144
1	n0		01n0BLTR04	169	1352	yes	604	438	0	0	0	0	0	160	0	768	1	152
1	n0		01n0BLTR04	170	1360	yes	603	440	0	0	0	0	0	160	0	768	1	160
1	n0		01n0BLTR04	171	1368	yes	610	425	0	0	0	0	0	160	0	768	1	168
1	n0		01n0BLTR04	172	1376	yes	621	399	0	0	0	0	0	160	0	768	1	176
1	n0		01n0BLTR04	173	1384	yes	623	398	0	0	0	0	0	160	0	768	1	184
1	n0		01n0BLTR04	174	1392	yes	-1	-1	0	0	0	0	0	160	0	768	0	184
1	n0		01n0BLTR04	175	1400	yes	-1	-1	0	0	0	0	0	160	0	768	0	184
1	n0		01n0BLTR04	176	1408	yes	-1	-1	0	0	0	0	0	160	0	768	0	184
1	n0		01n0BLTR04	177	1416	yes	-1	-1	0	0	0	0	0	160	0	768	0	184
1	n0		01n0BLTR04	178	1424	yes	605	430	0	0	0	0	0	160	0	768	1	192
1	n0		01n0BLTR04	179	1432	yes	602	432	0	0	0	0	0	160	0	768	1	200
1	n0		01n0BLTR04	180	1440	yes	603	437	0	0	0	0	0	160	0	768	1	208
1	n0		01n0BLTR04	181	1448	yes	611	436	0	0	0	0	0	160	0	768	1	216
1	n0		01n0BLTR04	182	1456	yes	610	435	0	0	0	0	0	160	0	768	1	224
1	n0		01n0BLTR04	183	1464	yes	602	432	0	0	0	0	0	160	0	768	1	232
1	n0		01n0BLTR04	184	1472	yes	604	430	0	0	0	0	0	160	0	768	1	240
1	n0		01n0BLTR04	185	1480	yes	614	432	0	0	0	0	0	160	0	768	1	248
1	n0		01n0BLTR04	186	1488	yes	614	437	0	0	0	0	0	160	0	768	1	256
1	n0		01n0BLTR04	187	1496	yes	611	441	0	0	0	0	0	160	0	768	1	264
1	n0		01n0BLTR04	188	1504	yes	608	443	0	0	0	0	0	160	0	768	1	272
1	n0		01n0BLTR04	189	1512	yes	599	444	0	0	0	0	0	160	0	768	1	280
1	n0		01n0BLTR04	190	1520	yes	548	444	0	0	0	0	0	160	0	768	1	288
1	n0		01n0BLTR04	191	1528	yes	460	445	0	0	0	0	0	160	0	768	0	288
1	n0		01n0BLTR04	192	1536	yes	377	445	0	0	0	0	0	160	0	768	0	288
1	n0		01n0BLTR04	193	1544	yes	321	446	0	0	0	0	0	160	0	768	0	288
1	n0		01n0BLTR04	194	1552	yes	273	452	1	1552	1	8	0	160	0	768	0	288
1	n0		01n0BLTR04	195	1560	yes	247	453	1	1552	1	16	0	160	0	768	0	288
1	n0		01n0BLTR04	196	1568	yes	250	449	1	1552	1	24	0	160	0	768	0	288
1	n0		01n0BLTR04	197	1576	yes	246	453	1	1552	1	32	0	160	0	768	0	288
1	n0		01n0BLTR04	198	1584	yes	234	450	1	1552	1	40	0	160	0	768	0	288
1	n0		01n0BLTR04	199	1592	yes	232	436	1	1552	1	48	0	160	0	768	0	288
1	n0		01n0BLTR04	200	1600	yes	234	445	1	1552	1	56	0	160	0	768	0	288
1	n0		01n0BLTR04	201	1608	yes	233	449	1	1552	1	64	0	160	0	768	0	288
1	n0		01n0BLTR04	202	1616	yes	236	436	1	1552	1	72	0	160	0	768	0	288
1	n0		01n0BLTR04	203	1624	yes	236	440	1	1552	1	80	0	160	0	768	0	288
1	n0		01n0BLTR04	204	1632	yes	235	435	1	1552	1	88	0	160	0	768	0	288
1	n0		01n0BLTR04	205	1640	yes	239	430	1	1552	1	96	0	160	0	768	0	288
1	n0		01n0BLTR04	206	1648	yes	240	427	1	1552	1	104	0	160	0	768	0	288
1	n0		01n0BLTR04	207	1656	yes	237	440	1	1552	1	112	0	160	0	768	0	288
1	n0		01n0BLTR04	208	1664	yes	232	456	1	1552	1	120	0	160	0	768	0	288
1	n0		01n0BLTR04	209	1672	yes	231	449	1	1552	1	128	0	160	0	768	0	288
1	n0		01n0BLTR04	210	1680	yes	231	441	1	1552	1	136	0	160	0	768	0	288
1	n0		01n0BLTR04	211	1688	yes	234	448	1	1552	1	144	0	160	0	768	0	288
1	n0		01n0BLTR04	212	1696	yes	235	457	1	1552	1	152	0	160	0	768	0	288
1	n0		01n0BLTR04	213	1704	yes	236	448	1	1552	1	160	0	160	0	768	0	288
1	n0		01n0BLTR04	214	1712	yes	238	432	1	1552	1	168	0	160	0	768	0	288
1	n0		01n0BLTR04	215	1720	yes	236	426	1	1552	1	176	0	160	0	768	0	288
1	n0		01n0BLTR04	216	1728	yes	232	432	1	1552	1	184	0	160	0	768	0	288
1	n0		01n0BLTR04	217	1736	yes	231	439	1	1552	1	192	0	160	0	768	0	288
1	n0		01n0BLTR04	218	1744	yes	232	439	1	1552	1	200	0	160	0	768	0	288
1	n0		01n0BLTR04	219	1752	yes	233	439	1	1552	1	208	0	160	0	768	0	288
1	n0		01n0BLTR04	220	1760	yes	236	451	1	1552	1	216	0	160	0	768	0	288
1	n0		01n0BLTR04	221	1768	yes	232	454	1	1552	1	224	0	160	0	768	0	288
1	n0		01n0BLTR04	222	1776	yes	231	446	1	1552	1	232	0	160	0	768	0	288
1	n0		01n0BLTR04	223	1784	yes	229	448	1	1552	1	240	0	160	0	768	0	288
1	n0		01n0BLTR04	224	1792	yes	225	445	1	1552	1	248	0	160	0	768	0	288
1	n0		01n0BLTR04	225	1800	yes	200	443	1	1552	1	256	0	160	0	768	0	288
1	n0		01n0BLTR04	226	1808	yes	169	453	1	1552	1	264	0	160	0	768	0	288
1	n0		01n0BLTR04	227	1816	yes	177	454	1	1552	1	272	0	160	0	768	0	288
1	n0		01n0BLTR04	228	1824	yes	191	457	1	1552	1	280	0	160	0	768	0	288
1	n0		01n0BLTR04	229	1832	yes	189	450	1	1552	1	288	0	160	0	768	0	288
1	n0		01n0BLTR04	230	1840	yes	184	451	1	1552	1	296	0	160	0	768	0	288
1	n0		01n0BLTR04	231	1848	yes	195	429	1	1552	1	304	0	160	0	768	0	288
1	n0		01n0BLTR04	232	1856	yes	195	433	1	1552	1	312	0	160	0	768	0	288
1	n0		01n0BLTR04	233	1864	yes	180	449	1	1552	1	320	0	160	0	768	0	288
1	n0		01n0BLTR04	234	1872	yes	179	430	1	1552	1	328	0	160	0	768	0	288
1	n0		01n0BLTR04	235	1880	yes	183	428	1	1552	1	336	0	160	0	768	0	288
1	n0		01n0BLTR04	236	1888	yes	185	431	1	1552	1	344	0	160	0	768	0	288
1	n0		01n0BLTR04	237	1896	yes	185	429	1	1552	1	352	0	160	0	768	0	288
1	n0		01n0BLTR04	238	1904	yes	185	443	1	1552	1	360	0	160	0	768	0	288
1	n0		01n0BLTR04	239	1912	yes	187	455	1	1552	1	368	0	160	0	768	0	288
1	n0		01n0BLTR04	240	1920	yes	190	453	1	1552	1	376	0	160	0	768	0	288
1	n0		01n0BLTR04	241	1928	yes	189	450	1	1552	1	384	0	160	0	768	0	288
1	n0		01n0BLTR04	242	1936	yes	187	452	1	1552	1	392	0	160	0	768	0	288
1	n0		01n0BLTR04	243	1944	yes	186	440	1	1552	1	400	0	160	0	768	0	288
1	n0		01n0BLTR04	244	1952	yes	189	432	1	1552	1	408	0	160	0	768	0	288
1	n0		01n0BLTR04	245	1960	yes	188	443	1	1552	1	416	0	160	0	768	0	288
1	n0		01n0BLTR04	246	1968	yes	187	449	1	1552	1	424	0	160	0	768	0	288
1	n0		01n0BLTR04	247	1976	yes	194	438	1	1552	1	432	0	160	0	768	0	288
1	n0		01n0BLTR04	248	1984	yes	196	437	1	1552	1	440	0	160	0	768	0	288
1	n0		01n0BLTR04	249	1992	yes	191	441	1	1552	1	448	0	160	0	768	0	288
1	n0		01n0BLTR04	250	2000	yes	185	443	1	1552	1	456	0	160	0	768	0	288
1	n0		01n0BRBL07	0	0	yes	393	220	0	0	0	0	0	0	0	0	0	0
1	n0		01n0BRBL07	1	8	yes	396	219	0	0	0	0	0	0	0	0	0	0
1	n0		01n0BRBL07	2	16	yes	401	213	0	0	0	0	0	0	0	0	0	0
1	n0		01n0BRBL07	3	24	yes	402	213	0	0	0	0	0	0	0	0	0	0
1	n0		01n0BRBL07	4	32	yes	401	205	0	0	0	0	0	0	0	0	0	0
1	n0		01n0BRBL07	5	40	yes	396	203	0	0	0	0	0	0	0	0	0	0
1	n0		01n0BRBL07	6	48	yes	394	202	0	0	0	0	0	0	0	0	0	0
1	n0		01n0BRBL07	7	56	yes	396	202	0	0	0	0	0	0	0	0	0	0
1	n0		01n0BRBL07	8	64	yes	-1	-1	0	0	0	0	0	0	0	0	0	0
1	n0		01n0BRBL07	9	72	yes	-1	-1	0	0	0	0	0	0	0	0	0	0
1	n0		01n0BRBL07	10	80	yes	399	218	0	0	0	0	0	0	0	0	0	0
1	n0		01n0BRBL07	11	88	yes	401	209	0	0	0	0	0	0	0	0	0	0
1	n0		01n0BRBL07	12	96	yes	397	214	0	0	0	0	0	0	0	0	0	0
1	n0		01n0BRBL07	13	104	yes	394	219	0	0	0	0	0	0	0	0	0	0
1	n0		01n0BRBL07	14	112	yes	397	216	0	0	0	0	0	0	0	0	0	0
1	n0		01n0BRBL07	15	120	yes	398	212	0	0	0	0	0	0	0	0	0	0
1	n0		01n0BRBL07	16	128	yes	396	214	0	0	0	0	0	0	0	0	0	0
1	n0		01n0BRBL07	17	136	yes	396	220	0	0	0	0	0	0	0	0	0	0
1	n0		01n0BRBL07	18	144	yes	394	224	0	0	0	0	0	0	0	0	0	0
1	n0		01n0BRBL07	19	152	yes	393	225	0	0	0	0	0	0	0	0	0	0
1	n0		01n0BRBL07	20	160	yes	395	222	0	0	0	0	0	0	0	0	0	0
1	n0		01n0BRBL07	21	168	yes	393	225	0	0	0	0	0	0	0	0	0	0
1	n0		01n0BRBL07	22	176	yes	391	226	0	0	0	0	0	0	0	0	0	0
1	n0		01n0BRBL07	23	184	yes	401	221	0	0	0	0	0	0	0	0	0	0
1	n0		01n0BRBL07	24	192	yes	404	217	0	0	0	0	0	0	0	0	0	0
1	n0		01n0BRBL07	25	200	yes	378	211	0	0	0	0	0	0	0	0	0	0
1	n0		01n0BRBL07	26	208	yes	325	192	0	0	0	0	0	0	0	0	0	0
1	n0		01n0BRBL07	27	216	yes	260	173	0	0	0	0	0	0	1	8	0	0
1	n0		01n0BRBL07	28	224	yes	217	171	0	0	0	0	0	0	1	16	0	0
1	n0		01n0BRBL07	29	232	yes	210	165	0	0	0	0	0	0	1	24	0	0
1	n0		01n0BRBL07	30	240	yes	209	167	0	0	0	0	0	0	1	32	0	0
1	n0		01n0BRBL07	31	248	yes	203	165	0	0	0	0	0	0	1	40	0	0
1	n0		01n0BRBL07	32	256	yes	202	156	0	0	0	0	0	0	1	48	0	0
1	n0		01n0BRBL07	33	264	yes	203	156	0	0	0	0	0	0	1	56	0	0
1	n0		01n0BRBL07	34	272	yes	202	165	0	0	0	0	0	0	1	64	0	0
1	n0		01n0BRBL07	35	280	yes	203	168	0	0	0	0	0	0	1	72	0	0
1	n0		01n0BRBL07	36	288	yes	203	169	0	0	0	0	0	0	1	80	0	0
1	n0		01n0BRBL07	37	296	yes	197	172	0	0	0	0	0	0	1	88	0	0
1	n0		01n0BRBL07	38	304	yes	194	163	0	0	0	0	0	0	1	96	0	0
1	n0		01n0BRBL07	39	312	yes	197	155	0	0	0	0	0	0	1	104	0	0
1	n0		01n0BRBL07	40	320	yes	202	166	0	0	0	0	0	0	1	112	0	0
1	n0		01n0BRBL07	41	328	yes	204	171	0	0	0	0	0	0	1	120	0	0
1	n0		01n0BRBL07	42	336	yes	207	160	0	0	0	0	0	0	1	128	0	0
1	n0		01n0BRBL07	43	344	yes	205	149	0	0	0	0	0	0	1	136	0	0
1	n0		01n0BRBL07	44	352	yes	198	146	0	0	0	0	0	0	1	144	0	0
1	n0		01n0BRBL07	45	360	yes	200	151	0	0	0	0	0	0	1	152	0	0
1	n0		01n0BRBL07	46	368	yes	202	160	0	0	0	0	0	0	1	160	0	0
1	n0		01n0BRBL07	47	376	yes	199	165	0	0	0	0	0	0	1	168	0	0
1	n0		01n0BRBL07	48	384	yes	200	160	0	0	0	0	0	0	1	176	0	0
1	n0		01n0BRBL07	49	392	yes	204	156	0	0	0	0	0	0	1	184	0	0
1	n0		01n0BRBL07	50	400	yes	205	155	0	0	0	0	0	0	1	192	0	0
1	n0		01n0BRBL07	51	408	yes	202	156	0	0	0	0	0	0	1	200	0	0
1	n0		01n0BRBL07	52	416	yes	201	160	0	0	0	0	0	0	1	208	0	0
1	n0		01n0BRBL07	53	424	yes	205	161	0	0	0	0	0	0	1	216	0	0
1	n0		01n0BRBL07	54	432	yes	204	165	0	0	0	0	0	0	1	224	0	0
1	n0		01n0BRBL07	55	440	yes	201	161	0	0	0	0	0	0	1	232	0	0
1	n0		01n0BRBL07	56	448	yes	204	145	0	0	0	0	0	0	1	240	0	0
1	n0		01n0BRBL07	57	456	yes	206	141	0	0	0	0	0	0	1	248	0	0
1	n0		01n0BRBL07	58	464	yes	207	143	0	0	0	0	0	0	1	256	0	0
1	n0		01n0BRBL07	59	472	yes	209	145	0	0	0	0	0	0	1	264	0	0
1	n0		01n0BRBL07	60	480	yes	211	152	0	0	0	0	0	0	1	272	0	0
1	n0		01n0BRBL07	61	488	yes	212	150	0	0	0	0	0	0	1	280	0	0
1	n0		01n0BRBL07	62	496	yes	212	139	0	0	0	0	0	0	1	288	0	0
1	n0		01n0BRBL07	63	504	yes	209	137	0	0	0	0	0	0	1	296	0	0
1	n0		01n0BRBL07	64	512	yes	211	141	0	0	0	0	0	0	1	304	0	0
1	n0		01n0BRBL07	65	520	yes	215	143	0	0	0	0	0	0	1	312	0	0
1	n0		01n0BRBL07	66	528	yes	216	140	0	0	0	0	0	0	1	320	0	0
1	n0		01n0BRBL07	67	536	yes	217	138	0	0	0	0	0	0	1	328	0	0
1	n0		01n0BRBL07	68	544	yes	214	137	0	0	0	0	0	0	1	336	0	0
1	n0		01n0BRBL07	69	552	yes	210	139	0	0	0	0	0	0	1	344	0	0
1	n0		01n0BRBL07	70	560	yes	209	135	0	0	0	0	0	0	1	352	0	0
1	n0		01n0BRBL07	71	568	yes	213	132	0	0	0	0	0	0	1	360	0	0
1	n0		01n0BRBL07	72	576	yes	211	137	0	0	0	0	0	0	1	368	0	0
1	n0		01n0BRBL07	73	584	yes	206	141	0	0	0	0	0	0	1	376	0	0
1	n0		01n0BRBL07	74	592	yes	210	141	0	0	0	0	0	0	1	384	0	0
1	n0		01n0BRBL07	75	600	yes	224	134	0	0	0	0	0	0	1	392	0	0
1	n0		01n0BRBL07	76	608	yes	225	134	0	0	0	0	0	0	1	400	0	0
1	n0		01n0BRBL07	77	616	yes	214	132	0	0	0	0	0	0	1	408	0	0
1	n0		01n0BRBL07	78	624	yes	213	125	0	0	0	0	0	0	1	416	0	0
1	n0		01n0BRBL07	79	632	yes	210	131	0	0	0	0	0	0	1	424	0	0
1	n0		01n0BRBL07	80	640	yes	216	133	0	0	0	0	0	0	1	432	0	0
1	n0		01n0BRBL07	81	648	yes	214	138	0	0	0	0	0	0	1	440	0	0
1	n0		01n0BRBL07	82	656	yes	207	141	0	0	0	0	0	0	1	448	0	0
1	n0		01n0BRBL07	83	664	yes	210	139	0	0	0	0	0	0	1	456	0	0
1	n0		01n0BRBL07	84	672	yes	215	138	0	0	0	0	0	0	1	464	0	0
1	n0		01n0BRBL07	85	680	yes	217	135	0	0	0	0	0	0	1	472	0	0
1	n0		01n0BRBL07	86	688	yes	244	137	0	0	0	0	0	0	1	480	0	0
1	n0		01n0BRBL07	87	696	yes	316	147	0	0	0	0	0	0	0	480	0	0
1	n0		01n0BRBL07	88	704	yes	410	154	0	0	0	0	0	0	0	480	0	0
1	n0		01n0BRBL07	89	712	yes	485	155	0	0	0	0	0	0	0	480	0	0
1	n0		01n0BRBL07	90	720	yes	549	155	0	0	0	0	0	0	0	480	1	8
1	n0		01n0BRBL07	91	728	yes	584	157	0	0	0	0	0	0	0	480	1	16
1	n0		01n0BRBL07	92	736	yes	587	159	0	0	0	0	0	0	0	480	1	24
1	n0		01n0BRBL07	93	744	yes	591	161	0	0	0	0	0	0	0	480	1	32
1	n0		01n0BRBL07	94	752	yes	596	163	0	0	0	0	0	0	0	480	1	40
1	n0		01n0BRBL07	95	760	yes	593	162	0	0	0	0	0	0	0	480	1	48
1	n0		01n0BRBL07	96	768	yes	597	151	0	0	0	0	0	0	0	480	1	56
1	n0		01n0BRBL07	97	776	yes	596	141	0	0	0	0	0	0	0	480	1	64
1	n0		01n0BRBL07	98	784	yes	593	138	0	0	0	0	0	0	0	480	1	72
1	n0		01n0BRBL07	99	792	yes	598	136	0	0	0	0	0	0	0	480	1	80
1	n0		01n0BRBL07	100	800	yes	609	130	0	0	0	0	0	0	0	480	1	88
1	n0		01n0BRBL07	101	808	yes	607	137	0	0	0	0	0	0	0	480	1	96
1	n0		01n0BRBL07	102	816	yes	605	139	0	0	0	0	0	0	0	480	1	104
1	n0		01n0BRBL07	103	824	yes	603	136	0	0	0	0	0	0	0	480	1	112
1	n0		01n0BRBL07	104	832	yes	592	148	0	0	0	0	0	0	0	480	1	120
1	n0		01n0BRBL07	105	840	yes	594	157	0	0	0	0	0	0	0	480	1	128
1	n0		01n0BRBL07	106	848	yes	597	159	0	0	0	0	0	0	0	480	1	136
1	n0		01n0BRBL07	107	856	yes	597	149	0	0	0	0	0	0	0	480	1	144
1	n0		01n0BRBL07	108	864	yes	599	140	0	0	0	0	0	0	0	480	1	152
1	n0		01n0BRBL07	109	872	yes	599	144	0	0	0	0	0	0	0	480	1	160
1	n0		01n0BRBL07	110	880	yes	598	146	0	0	0	0	0	0	0	480	1	168
1	n0		01n0BRBL07	111	888	yes	599	140	0	0	0	0	0	0	0	480	1	176
1	n0		01n0BRBL07	112	896	yes	601	140	0	0	0	0	0	0	0	480	1	184
1	n0		01n0BRBL07	113	904	yes	603	143	0	0	0	0	0	0	0	480	1	192
1	n0		01n0BRBL07	114	912	yes	599	143	0	0	0	0	0	0	0	480	1	200
1	n0		01n0BRBL07	115	920	yes	593	152	0	0	0	0	0	0	0	480	1	208
1	n0		01n0BRBL07	116	928	yes	585	185	0	0	0	0	0	0	0	480	1	216
1	n0		01n0BRBL07	117	936	yes	579	206	0	0	0	0	0	0	0	480	1	224
1	n0		01n0BRBL07	118	944	yes	580	207	0	0	0	0	0	0	0	480	1	232
1	n0		01n0BRBL07	119	952	yes	-1	-1	0	0	0	0	0	0	0	480	0	232
1	n0		01n0BRBL07	120	960	yes	-1	-1	0	0	0	0	0	0	0	480	0	232
1	n0		01n0BRBL07	121	968	yes	-1	-1	0	0	0	0	0	0	0	480	0	232
1	n0		01n0BRBL07	122	976	yes	-1	-1	0	0	0	0	0	0	0	480	0	232
1	n0		01n0BRBL07	123	984	yes	532	408	1	984	1	8	0	0	0	480	0	232
1	n0		01n0BRBL07	124	992	yes	531	415	1	984	1	16	0	0	0	480	0	232
1	n0		01n0BRBL07	125	1000	yes	527	419	1	984	1	24	0	0	0	480	0	232
1	n0		01n0BRBL07	126	1008	yes	525	420	1	984	1	32	0	0	0	480	0	232
1	n0		01n0BRBL07	127	1016	yes	515	420	1	984	1	40	0	0	0	480	0	232
1	n0		01n0BRBL07	128	1024	yes	514	421	1	984	1	48	0	0	0	480	0	232
1	n0		01n0BRBL07	129	1032	yes	526	424	1	984	1	56	0	0	0	480	0	232
1	n0		01n0BRBL07	130	1040	yes	526	419	1	984	1	64	0	0	0	480	0	232
1	n0		01n0BRBL07	131	1048	yes	521	419	1	984	1	72	0	0	0	480	0	232
1	n0		01n0BRBL07	132	1056	yes	519	422	1	984	1	80	0	0	0	480	0	232
1	n0		01n0BRBL07	133	1064	yes	516	427	1	984	1	88	0	0	0	480	0	232
1	n0		01n0BRBL07	134	1072	yes	515	428	1	984	1	96	0	0	0	480	0	232
1	n0		01n0BRBL07	135	1080	yes	519	428	1	984	1	104	0	0	0	480	0	232
1	n0		01n0BRBL07	136	1088	yes	521	427	1	984	1	112	0	0	0	480	0	232
1	n0		01n0BRBL07	137	1096	yes	551	429	1	984	1	120	0	0	0	480	0	232
1	n0		01n0BRBL07	138	1104	yes	588	431	1	984	1	128	0	0	0	480	0	232
1	n0		01n0BRBL07	139	1112	yes	596	427	1	984	1	136	0	0	0	480	0	232
1	n0		01n0BRBL07	140	1120	yes	596	426	1	984	1	144	0	0	0	480	0	232
1	n0		01n0BRBL07	141	1128	yes	605	429	1	984	1	152	0	0	0	480	0	232
1	n0		01n0BRBL07	142	1136	yes	609	431	1	984	1	160	0	0	0	480	0	232
1	n0		01n0BRBL07	143	1144	yes	606	431	1	984	1	168	0	0	0	480	0	232
1	n0		01n0BRBL07	144	1152	yes	600	429	1	984	1	176	0	0	0	480	0	232
1	n0		01n0BRBL07	145	1160	yes	596	426	1	984	1	184	0	0	0	480	0	232
1	n0		01n0BRBL07	146	1168	yes	597	430	1	984	1	192	0	0	0	480	0	232
1	n0		01n0BRBL07	147	1176	yes	599	436	1	984	1	200	0	0	0	480	0	232
1	n0		01n0BRBL07	148	1184	yes	605	436	1	984	1	208	0	0	0	480	0	232
1	n0		01n0BRBL07	149	1192	yes	611	430	1	984	1	216	0	0	0	480	0	232
1	n0		01n0BRBL07	150	1200	yes	610	429	1	984	1	224	0	0	0	480	0	232
1	n0		01n0BRBL07	151	1208	yes	608	429	1	984	1	232	0	0	0	480	0	232
1	n0		01n0BRBL07	152	1216	yes	608	435	1	984	1	240	0	0	0	480	0	232
1	n0		01n0BRBL07	153	1224	yes	612	430	1	984	1	248	0	0	0	480	0	232
1	n0		01n0BRBL07	154	1232	yes	604	432	1	984	1	256	0	0	0	480	0	232
1	n0		01n0BRBL07	155	1240	yes	598	439	1	984	1	264	0	0	0	480	0	232
1	n0		01n0BRBL07	156	1248	yes	601	433	1	984	1	272	0	0	0	480	0	232
1	n0		01n0BRBL07	157	1256	yes	609	432	1	984	1	280	0	0	0	480	0	232
1	n0		01n0BRBL07	158	1264	yes	616	428	1	984	1	288	0	0	0	480	0	232
1	n0		01n0BRBL07	159	1272	yes	611	432	1	984	1	296	0	0	0	480	0	232
1	n0		01n0BRBL07	160	1280	yes	609	436	1	984	1	304	0	0	0	480	0	232
1	n0		01n0BRBL07	161	1288	yes	613	430	1	984	1	312	0	0	0	480	0	232
1	n0		01n0BRBL07	162	1296	yes	608	429	1	984	1	320	0	0	0	480	0	232
1	n0		01n0BRBL07	163	1304	yes	599	435	1	984	1	328	0	0	0	480	0	232
1	n0		01n0BRBL07	164	1312	yes	597	436	1	984	1	336	0	0	0	480	0	232
1	n0		01n0BRBL07	165	1320	yes	604	432	1	984	1	344	0	0	0	480	0	232
1	n0		01n0BRBL07	166	1328	yes	614	433	1	984	1	352	0	0	0	480	0	232
1	n0		01n0BRBL07	167	1336	yes	621	447	1	984	1	360	0	0	0	480	0	232
1	n0		01n0BRBL07	168	1344	yes	618	464	1	984	1	368	0	0	0	480	0	232
1	n0		01n0BRBL07	169	1352	yes	607	469	1	984	1	376	0	0	0	480	0	232
1	n0		01n0BRBL07	170	1360	yes	605	460	1	984	1	384	0	0	0	480	0	232
1	n0		01n0BRBL07	171	1368	yes	614	457	1	984	1	392	0	0	0	480	0	232
1	n0		01n0BRBL07	172	1376	yes	619	461	1	984	1	400	0	0	0	480	0	232
1	n0		01n0BRBL07	173	1384	yes	616	462	1	984	1	408	0	0	0	480	0	232
1	n0		01n0BRBL07	174	1392	yes	613	457	1	984	1	416	0	0	0	480	0	232
1	n0		01n0BRBL07	175	1400	yes	610	461	1	984	1	424	0	0	0	480	0	232
1	n0		01n0BRBL07	176	1408	yes	604	461	1	984	1	432	0	0	0	480	0	232
1	n0		01n0BRBL07	177	1416	yes	611	460	1	984	1	440	0	0	0	480	0	232
1	n0		01n0BRBL07	178	1424	yes	613	463	1	984	1	448	0	0	0	480	0	232
1	n0		01n0BRBL07	179	1432	yes	608	458	1	984	1	456	0	0	0	480	0	232
1	n0		01n0BRBL07	180	1440	yes	613	456	1	984	1	464	0	0	0	480	0	232
1	n0		01n0BRBL07	181	1448	yes	606	460	1	984	1	472	0	0	0	480	0	232
1	n0		01n0BRBL07	182	1456	yes	605	467	1	984	1	480	0	0	0	480	0	232
1	n0		01n0BRBL07	183	1464	yes	609	466	1	984	1	488	0	0	0	480	0	232
1	n0		01n0BRBL07	184	1472	yes	604	463	1	984	1	496	0	0	0	480	0	232
1	n0		01n0BRBL07	185	1480	yes	603	463	1	984	1	504	0	0	0	480	0	232
1	n0		01n0BRBL07	186	1488	yes	607	463	1	984	1	512	0	0	0	480	0	232
1	n0		01n0BRBL07	187	1496	yes	609	460	1	984	1	520	0	0	0	480	0	232
1	n0		01n0BRBL07	188	1504	yes	614	458	1	984	1	528	0	0	0	480	0	232
1	n0		01n0BRBL07	189	1512	yes	616	459	1	984	1	536	0	0	0	480	0	232
1	n0		01n0BRBL07	190	1520	yes	613	457	1	984	1	544	0	0	0	480	0	232
1	n0		01n0BRBL07	191	1528	yes	614	456	1	984	1	552	0	0	0	480	0	232
1	n0		01n0BRBL07	192	1536	yes	614	459	1	984	1	560	0	0	0	480	0	232
1	n0		01n0BRBL07	193	1544	yes	608	462	1	984	1	568	0	0	0	480	0	232
1	n0		01n0BRBL07	194	1552	yes	605	459	1	984	1	576	0	0	0	480	0	232
1	n0		01n0BRBL07	195	1560	yes	609	457	1	984	1	584	0	0	0	480	0	232
1	n0		01n0BRBL07	196	1568	yes	611	459	1	984	1	592	0	0	0	480	0	232
1	n0		01n0BRBL07	197	1576	yes	613	458	1	984	1	600	0	0	0	480	0	232
1	n0		01n0BRBL07	198	1584	yes	615	453	1	984	1	608	0	0	0	480	0	232
1	n0		01n0BRBL07	199	1592	yes	609	458	1	984	1	616	0	0	0	480	0	232
1	n0		01n0BRBL07	200	1600	yes	609	460	1	984	1	624	0	0	0	480	0	232
1	n0		01n0BRBL07	201	1608	yes	612	457	1	984	1	632	0	0	0	480	0	232
1	n0		01n0BRBL07	202	1616	yes	609	464	1	984	1	640	0	0	0	480	0	232
1	n0		01n0BRBL07	203	1624	yes	608	465	1	984	1	648	0	0	0	480	0	232
1	n0		01n0BRBL07	204	1632	yes	613	462	1	984	1	656	0	0	0	480	0	232
1	n0		01n0BRBL07	205	1640	yes	616	459	1	984	1	664	0	0	0	480	0	232
1	n0		01n0BRBL07	206	1648	yes	610	464	1	984	1	672	0	0	0	480	0	232
1	n0		01n0BRBL07	207	1656	yes	610	465	1	984	1	680	0	0	0	480	0	232
1	n0		01n0BRBL07	208	1664	yes	605	465	1	984	1	688	0	0	0	480	0	232
1	n0		01n0BRBL07	209	1672	yes	601	460	1	984	1	696	0	0	0	480	0	232
1	n0		01n0BRBL07	210	1680	yes	603	458	1	984	1	704	0	0	0	480	0	232
1	n0		01n0BRBL07	211	1688	yes	606	456	1	984	1	712	0	0	0	480	0	232
1	n0		01n0BRBL07	212	1696	yes	611	454	1	984	1	720	0	0	0	480	0	232
1	n0		01n0BRBL07	213	1704	yes	613	454	1	984	1	728	0	0	0	480	0	232
1	n0		01n0BRBL07	214	1712	yes	619	454	1	984	1	736	0	0	0	480	0	232
1	n0		01n0BRBL07	215	1720	yes	624	452	1	984	1	744	0	0	0	480	0	232
1	n0		01n0BRBL07	216	1728	yes	620	452	1	984	1	752	0	0	0	480	0	232
1	n0		01n0BRBL07	217	1736	yes	614	455	1	984	1	760	0	0	0	480	0	232
1	n0		01n0BRBL07	218	1744	yes	612	457	1	984	1	768	0	0	0	480	0	232
1	n0		01n0BRBL07	219	1752	yes	611	457	1	984	1	776	0	0	0	480	0	232
1	n0		01n0BRBL07	220	1760	yes	608	461	1	984	1	784	0	0	0	480	0	232
1	n0		01n0BRBL07	221	1768	yes	607	465	1	984	1	792	0	0	0	480	0	232
1	n0		01n0BRBL07	222	1776	yes	611	459	1	984	1	800	0	0	0	480	0	232
1	n0		01n0BRBL07	223	1784	yes	615	455	1	984	1	808	0	0	0	480	0	232
1	n0		01n0BRBL07	224	1792	yes	613	457	1	984	1	816	0	0	0	480	0	232
1	n0		01n0BRBL07	225	1800	yes	616	453	1	984	1	824	0	0	0	480	0	232
1	n0		01n0BRBL07	226	1808	yes	613	455	1	984	1	832	0	0	0	480	0	232
1	n0		01n0BRBL07	227	1816	yes	607	461	1	984	1	840	0	0	0	480	0	232
1	n0		01n0BRBL07	228	1824	yes	607	457	1	984	1	848	0	0	0	480	0	232
1	n0		01n0BRBL07	229	1832	yes	599	461	1	984	1	856	0	0	0	480	0	232
1	n0		01n0BRBL07	230	1840	yes	597	466	1	984	1	864	0	0	0	480	0	232
1	n0		01n0BRBL07	231	1848	yes	601	460	1	984	1	872	0	0	0	480	0	232
1	n0		01n0BRBL07	232	1856	yes	609	460	1	984	1	880	0	0	0	480	0	232
1	n0		01n0BRBL07	233	1864	yes	613	462	1	984	1	888	0	0	0	480	0	232
1	n0		01n0BRBL07	234	1872	yes	614	463	1	984	1	896	0	0	0	480	0	232
1	n0		01n0BRBL07	235	1880	yes	611	458	1	984	1	904	0	0	0	480	0	232
1	n0		01n0BRBL07	236	1888	yes	606	456	1	984	1	912	0	0	0	480	0	232
1	n0		01n0BRBL07	237	1896	yes	606	459	1	984	1	920	0	0	0	480	0	232
1	n0		01n0BRBL07	238	1904	yes	608	460	1	984	1	928	0	0	0	480	0	232
1	n0		01n0BRBL07	239	1912	yes	614	454	1	984	1	936	0	0	0	480	0	232
1	n0		01n0BRBL07	240	1920	yes	620	450	1	984	1	944	0	0	0	480	0	232
1	n0		01n0BRBL07	241	1928	yes	624	449	1	984	1	952	0	0	0	480	0	232
1	n0		01n0BRBL07	242	1936	yes	620	453	1	984	1	960	0	0	0	480	0	232
1	n0		01n0BRBL07	243	1944	yes	613	457	1	984	1	968	0	0	0	480	0	232
1	n0		01n0BRBL07	244	1952	yes	612	457	1	984	1	976	0	0	0	480	0	232
1	n0		01n0BRBL07	245	1960	yes	612	457	1	984	1	984	0	0	0	480	0	232
1	n0		01n0BRBL07	246	1968	yes	610	463	1	984	1	992	0	0	0	480	0	232
1	n0		01n0BRBL07	247	1976	yes	611	466	1	984	1	1000	0	0	0	480	0	232
1	n0		01n0BRBL07	248	1984	yes	607	463	1	984	1	1008	0	0	0	480	0	232
1	n0		01n0BRBL07	249	1992	yes	609	458	1	984	1	1016	0	0	0	480	0	232
1	n0		01n0BRBL07	250	2000	yes	605	460	1	984	1	1024	0	0	0	480	0	232
1	n0		01n0BRTL02	0	0	yes	411	191	0	0	0	0	0	0	0	0	0	0
1	n0		01n0BRTL02	1	8	yes	414	189	0	0	0	0	0	0	0	0	0	0
1	n0		01n0BRTL02	2	16	yes	414	182	0	0	0	0	0	0	0	0	0	0
1	n0		01n0BRTL02	3	24	yes	412	174	0	0	0	0	0	0	0	0	0	0
1	n0		01n0BRTL02	4	32	yes	411	172	0	0	0	0	0	0	0	0	0	0
1	n0		01n0BRTL02	5	40	yes	411	171	0	0	0	0	0	0	0	0	0	0
1	n0		01n0BRTL02	6	48	yes	-1	-1	0	0	0	0	0	0	0	0	0	0
1	n0		01n0BRTL02	7	56	yes	-1	-1	0	0	0	0	0	0	0	0	0	0
1	n0		01n0BRTL02	8	64	yes	409	111	0	0	0	0	0	0	0	0	0	0
1	n0		01n0BRTL02	9	72	yes	409	94	0	0	0	0	0	0	0	0	0	0
1	n0		01n0BRTL02	10	80	yes	407	92	0	0	0	0	0	0	0	0	0	0
1	n0		01n0BRTL02	11	88	yes	409	96	0	0	0	0	0	0	0	0	0	0
1	n0		01n0BRTL02	12	96	yes	408	99	0	0	0	0	0	0	0	0	0	0
1	n0		01n0BRTL02	13	104	yes	406	97	0	0	0	0	0	0	0	0	0	0
1	n0		01n0BRTL02	14	112	yes	407	96	0	0	0	0	0	0	0	0	0	0
1	n0		01n0BRTL02	15	120	yes	407	100	0	0	0	0	0	0	0	0	0	0
1	n0		01n0BRTL02	16	128	yes	406	98	0	0	0	0	0	0	0	0	0	0
1	n0		01n0BRTL02	17	136	yes	407	95	0	0	0	0	0	0	0	0	0	0
1	n0		01n0BRTL02	18	144	yes	409	99	0	0	0	0	0	0	0	0	0	0
1	n0		01n0BRTL02	19	152	yes	411	101	0	0	0	0	0	0	0	0	0	0
1	n0		01n0BRTL02	20	160	yes	409	102	0	0	0	0	0	0	0	0	0	0
1	n0		01n0BRTL02	21	168	yes	406	103	0	0	0	0	0	0	0	0	0	0
1	n0		01n0BRTL02	22	176	yes	409	102	0	0	0	0	0	0	0	0	0	0
1	n0		01n0BRTL02	23	184	yes	410	93	0	0	0	0	0	0	0	0	0	0
1	n0		01n0BRTL02	24	192	yes	415	84	0	0	0	0	0	0	0	0	0	0
1	n0		01n0BRTL02	25	200	yes	414	81	0	0	0	0	0	0	0	0	0	0
1	n0		01n0BRTL02	26	208	yes	411	89	0	0	0	0	0	0	0	0	0	0
1	n0		01n0BRTL02	27	216	yes	434	107	0	0	0	0	0	0	0	0	0	0
1	n0		01n0BRTL02	28	224	yes	489	113	0	0	0	0	0	0	0	0	0	0
1	n0		01n0BRTL02	29	232	yes	537	115	0	0	0	0	0	0	1	8	0	0
1	n0		01n0BRTL02	30	240	yes	559	119	0	0	0	0	0	0	1	16	0	0
1	n0		01n0BRTL02	31	248	yes	548	120	0	0	0	0	0	0	1	24	0	0
1	n0		01n0BRTL02	32	256	yes	543	124	0	0	0	0	0	0	1	32	0	0
1	n0		01n0BRTL02	33	264	yes	556	134	0	0	0	0	0	0	1	40	0	0
1	n0		01n0BRTL02	34	272	yes	561	135	0	0	0	0	0	0	1	48	0	0
1	n0		01n0BRTL02	35	280	yes	558	132	0	0	0	0	0	0	1	56	0	0
1	n0		01n0BRTL02	36	288	yes	552	137	0	0	0	0	0	0	1	64	0	0
1	n0		01n0BRTL02	37	296	yes	556	127	0	0	0	0	0	0	1	72	0	0
1	n0		01n0BRTL02	38	304	yes	560	129	0	0	0	0	0	0	1	80	0	0
1	n0		01n0BRTL02	39	312	yes	565	137	0	0	0	0	0	0	1	88	0	0
1	n0		01n0BRTL02	40	320	yes	567	123	0	0	0	0	0	0	1	96	0	0
1	n0		01n0BRTL02	41	328	yes	563	112	0	0	0	0	0	0	1	104	0	0
1	n0		01n0BRTL02	42	336	yes	565	117	0	0	0	0	0	0	1	112	0	0
1	n0		01n0BRTL02	43	344	yes	566	125	0	0	0	0	0	0	1	120	0	0
1	n0		01n0BRTL02	44	352	yes	562	123	0	0	0	0	0	0	1	128	0	0
1	n0		01n0BRTL02	45	360	yes	563	116	0	0	0	0	0	0	1	136	0	0
1	n0		01n0BRTL02	46	368	yes	563	115	0	0	0	0	0	0	1	144	0	0
1	n0		01n0BRTL02	47	376	yes	561	120	0	0	0	0	0	0	1	152	0	0
1	n0		01n0BRTL02	48	384	yes	565	120	0	0	0	0	0	0	1	160	0	0
1	n0		01n0BRTL02	49	392	yes	566	122	0	0	0	0	0	0	1	168	0	0
1	n0		01n0BRTL02	50	400	yes	563	127	0	0	0	0	0	0	1	176	0	0
1	n0		01n0BRTL02	51	408	yes	554	134	0	0	0	0	0	0	1	184	0	0
1	n0		01n0BRTL02	52	416	yes	573	137	0	0	0	0	0	0	1	192	0	0
1	n0		01n0BRTL02	53	424	yes	590	133	0	0	0	0	0	0	1	200	0	0
1	n0		01n0BRTL02	54	432	yes	581	131	0	0	0	0	0	0	1	208	0	0
1	n0		01n0BRTL02	55	440	yes	579	135	0	0	0	0	0	0	1	216	0	0
1	n0		01n0BRTL02	56	448	yes	581	141	0	0	0	0	0	0	1	224	0	0
1	n0		01n0BRTL02	57	456	yes	583	137	0	0	0	0	0	0	1	232	0	0
1	n0		01n0BRTL02	58	464	yes	580	128	0	0	0	0	0	0	1	240	0	0
1	n0		01n0BRTL02	59	472	yes	580	134	0	0	0	0	0	0	1	248	0	0
1	n0		01n0BRTL02	60	480	yes	581	141	0	0	0	0	0	0	1	256	0	0
1	n0		01n0BRTL02	61	488	yes	580	141	0	0	0	0	0	0	1	264	0	0
1	n0		01n0BRTL02	62	496	yes	580	138	0	0	0	0	0	0	1	272	0	0
1	n0		01n0BRTL02	63	504	yes	581	144	0	0	0	0	0	0	1	280	0	0
1	n0		01n0BRTL02	64	512	yes	583	149	0	0	0	0	0	0	1	288	0	0
1	n0		01n0BRTL02	65	520	yes	587	147	0	0	0	0	0	0	1	296	0	0
1	n0		01n0BRTL02	66	528	yes	583	151	0	0	0	0	0	0	1	304	0	0
1	n0		01n0BRTL02	67	536	yes	579	152	0	0	0	0	0	0	1	312	0	0
1	n0		01n0BRTL02	68	544	yes	580	147	0	0	0	0	0	0	1	320	0	0
1	n0		01n0BRTL02	69	552	yes	584	148	0	0	0	0	0	0	1	328	0	0
1	n0		01n0BRTL02	70	560	yes	587	146	0	0	0	0	0	0	1	336	0	0
1	n0		01n0BRTL02	71	568	yes	584	136	0	0	0	0	0	0	1	344	0	0
1	n0		01n0BRTL02	72	576	yes	586	136	0	0	0	0	0	0	1	352	0	0
1	n0		01n0BRTL02	73	584	yes	586	135	0	0	0	0	0	0	1	360	0	0
1	n0		01n0BRTL02	74	592	yes	585	138	0	0	0	0	0	0	1	368	0	0
1	n0		01n0BRTL02	75	600	yes	584	141	0	0	0	0	0	0	1	376	0	0
1	n0		01n0BRTL02	76	608	yes	580	141	0	0	0	0	0	0	1	384	0	0
1	n0		01n0BRTL02	77	616	yes	585	140	0	0	0	0	0	0	1	392	0	0
1	n0		01n0BRTL02	78	624	yes	593	135	0	0	0	0	0	0	1	400	0	0
1	n0		01n0BRTL02	79	632	yes	589	140	0	0	0	0	0	0	1	408	0	0
1	n0		01n0BRTL02	80	640	yes	585	141	0	0	0	0	0	0	1	416	0	0
1	n0		01n0BRTL02	81	648	yes	586	141	0	0	0	0	0	0	1	424	0	0
1	n0		01n0BRTL02	82	656	yes	587	134	0	0	0	0	0	0	1	432	0	0
1	n0		01n0BRTL02	83	664	yes	586	127	0	0	0	0	0	0	1	440	0	0
1	n0		01n0BRTL02	84	672	yes	585	135	0	0	0	0	0	0	1	448	0	0
1	n0		01n0BRTL02	85	680	yes	583	143	0	0	0	0	0	0	1	456	0	0
1	n0		01n0BRTL02	86	688	yes	586	141	0	0	0	0	0	0	1	464	0	0
1	n0		01n0BRTL02	87	696	yes	588	141	0	0	0	0	0	0	1	472	0	0
1	n0		01n0BRTL02	88	704	yes	586	141	0	0	0	0	0	0	1	480	0	0
1	n0		01n0BRTL02	89	712	yes	584	140	0	0	0	0	0	0	1	488	0	0
1	n0		01n0BRTL02	90	720	yes	594	146	0	0	0	0	0	0	1	496	0	0
1	n0		01n0BRTL02	91	728	yes	618	181	0	0	0	0	0	0	1	504	0	0
1	n0		01n0BRTL02	92	736	yes	646	245	0	0	0	0	0	0	0	504	0	0
1	n0		01n0BRTL02	93	744	yes	665	290	0	0	0	0	0	0	0	504	0	0
1	n0		01n0BRTL02	94	752	yes	669	298	0	0	0	0	0	0	0	504	0	0
1	n0		01n0BRTL02	95	760	yes	-1	-1	0	0	0	0	0	0	0	504	0	0
1	n0		01n0BRTL02	96	768	yes	-1	-1	0	0	0	0	0	0	0	504	0	0
1	n0		01n0BRTL02	97	776	yes	-1	-1	0	0	0	0	0	0	0	504	0	0
1	n0		01n0BRTL02	98	784	yes	-1	-1	0	0	0	0	0	0	0	504	0	0
1	n0		01n0BRTL02	99	792	yes	622	449	1	792	1	8	0	0	0	504	0	0
1	n0		01n0BRTL02	100	800	yes	624	451	1	792	1	16	0	0	0	504	0	0
1	n0		01n0BRTL02	101	808	yes	618	454	1	792	1	24	0	0	0	504	0	0
1	n0		01n0BRTL02	102	816	yes	622	450	1	792	1	32	0	0	0	504	0	0
1	n0		01n0BRTL02	103	824	yes	630	448	1	792	1	40	0	0	0	504	0	0
1	n0		01n0BRTL02	104	832	yes	641	448	1	792	1	48	0	0	0	504	0	0
1	n0		01n0BRTL02	105	840	yes	643	443	1	792	1	56	0	0	0	504	0	0
1	n0		01n0BRTL02	106	848	yes	643	439	1	792	1	64	0	0	0	504	0	0
1	n0		01n0BRTL02	107	856	yes	635	445	1	792	1	72	0	0	0	504	0	0
1	n0		01n0BRTL02	108	864	yes	631	444	1	792	1	80	0	0	0	504	0	0
1	n0		01n0BRTL02	109	872	yes	633	441	1	792	1	88	0	0	0	504	0	0
1	n0		01n0BRTL02	110	880	yes	634	443	1	792	1	96	0	0	0	504	0	0
1	n0		01n0BRTL02	111	888	yes	635	446	1	792	1	104	0	0	0	504	0	0
1	n0		01n0BRTL02	112	896	yes	636	447	1	792	1	112	0	0	0	504	0	0
1	n0		01n0BRTL02	113	904	yes	635	446	1	792	1	120	0	0	0	504	0	0
1	n0		01n0BRTL02	114	912	yes	631	446	1	792	1	128	0	0	0	504	0	0
1	n0		01n0BRTL02	115	920	yes	633	435	1	792	1	136	0	0	0	504	0	0
1	n0		01n0BRTL02	116	928	yes	637	423	1	792	1	144	0	0	0	504	0	0
1	n0		01n0BRTL02	117	936	yes	638	420	1	792	1	152	0	0	0	504	0	0
1	n0		01n0BRTL02	118	944	yes	644	424	1	792	1	160	0	0	0	504	0	0
1	n0		01n0BRTL02	119	952	yes	649	440	1	792	1	168	0	0	0	504	0	0
1	n0		01n0BRTL02	120	960	yes	648	444	1	792	1	176	0	0	0	504	0	0
1	n0		01n0BRTL02	121	968	yes	646	442	1	792	1	184	0	0	0	504	0	0
1	n0		01n0BRTL02	122	976	yes	632	442	1	792	1	192	0	0	0	504	0	0
1	n0		01n0BRTL02	123	984	yes	635	444	1	792	1	200	0	0	0	504	0	0
1	n0		01n0BRTL02	124	992	yes	631	446	1	792	1	208	0	0	0	504	0	0
1	n0		01n0BRTL02	125	1000	yes	625	448	1	792	1	216	0	0	0	504	0	0
1	n0		01n0BRTL02	126	1008	yes	631	445	1	792	1	224	0	0	0	504	0	0
1	n0		01n0BRTL02	127	1016	yes	631	449	1	792	1	232	0	0	0	504	0	0
1	n0		01n0BRTL02	128	1024	yes	626	455	1	792	1	240	0	0	0	504	0	0
1	n0		01n0BRTL02	129	1032	yes	631	452	1	792	1	248	0	0	0	504	0	0
1	n0		01n0BRTL02	130	1040	yes	631	451	1	792	1	256	0	0	0	504	0	0
1	n0		01n0BRTL02	131	1048	yes	627	454	1	792	1	264	0	0	0	504	0	0
1	n0		01n0BRTL02	132	1056	yes	627	456	1	792	1	272	0	0	0	504	0	0
1	n0		01n0BRTL02	133	1064	yes	626	454	1	792	1	280	0	0	0	504	0	0
1	n0		01n0BRTL02	134	1072	yes	630	451	1	792	1	288	0	0	0	504	0	0
1	n0		01n0BRTL02	135	1080	yes	626	453	1	792	1	296	0	0	0	504	0	0
1	n0		01n0BRTL02	136	1088	yes	598	455	1	792	1	304	0	0	0	504	0	0
1	n0		01n0BRTL02	137	1096	yes	572	452	1	792	1	312	0	0	0	504	0	0
1	n0		01n0BRTL02	138	1104	yes	567	453	1	792	1	320	0	0	0	504	0	0
1	n0		01n0BRTL02	139	1112	yes	574	450	1	792	1	328	0	0	0	504	0	0
1	n0		01n0BRTL02	140	1120	yes	577	443	1	792	1	336	0	0	0	504	0	0
1	n0		01n0BRTL02	141	1128	yes	571	443	1	792	1	344	0	0	0	504	0	0
1	n0		01n0BRTL02	142	1136	yes	567	446	1	792	1	352	0	0	0	504	0	0
1	n0		01n0BRTL02	143	1144	yes	568	445	1	792	1	360	0	0	0	504	0	0
1	n0		01n0BRTL02	144	1152	yes	570	446	1	792	1	368	0	0	0	504	0	0
1	n0		01n0BRTL02	145	1160	yes	572	445	1	792	1	376	0	0	0	504	0	0
1	n0		01n0BRTL02	146	1168	yes	567	449	1	792	1	384	0	0	0	504	0	0
1	n0		01n0BRTL02	147	1176	yes	567	447	1	792	1	392	0	0	0	504	0	0
1	n0		01n0BRTL02	148	1184	yes	564	452	1	792	1	400	0	0	0	504	0	0
1	n0		01n0BRTL02	149	1192	yes	562	456	1	792	1	408	0	0	0	504	0	0
1	n0		01n0BRTL02	150	1200	yes	574	450	1	792	1	416	0	0	0	504	0	0
1	n0		01n0BRTL02	151	1208	yes	567	455	1	792	1	424	0	0	0	504	0	0
1	n0		01n0BRTL02	152	1216	yes	562	454	1	792	1	432	0	0	0	504	0	0
1	n0		01n0BRTL02	153	1224	yes	565	448	1	792	1	440	0	0	0	504	0	0
1	n0		01n0BRTL02	154	1232	yes	564	451	1	792	1	448	0	0	0	504	0	0
1	n0		01n0BRTL02	155	1240	yes	565	451	1	792	1	456	0	0	0	504	0	0
1	n0		01n0BRTL02	156	1248	yes	561	448	1	792	1	464	0	0	0	504	0	0
1	n0		01n0BRTL02	157	1256	yes	562	447	1	792	1	472	0	0	0	504	0	0
1	n0		01n0BRTL02	158	1264	yes	567	448	1	792	1	480	0	0	0	504	0	0
1	n0		01n0BRTL02	159	1272	yes	567	452	1	792	1	488	0	0	0	504	0	0
1	n0		01n0BRTL02	160	1280	yes	597	452	1	792	1	496	0	0	0	504	0	0
1	n0		01n0BRTL02	161	1288	yes	642	443	1	792	1	504	0	0	0	504	0	0
1	n0		01n0BRTL02	162	1296	yes	650	438	1	792	1	512	0	0	0	504	0	0
1	n0		01n0BRTL02	163	1304	yes	636	438	1	792	1	520	0	0	0	504	0	0
1	n0		01n0BRTL02	164	1312	yes	629	440	1	792	1	528	0	0	0	504	0	0
1	n0		01n0BRTL02	165	1320	yes	638	441	1	792	1	536	0	0	0	504	0	0
1	n0		01n0BRTL02	166	1328	yes	646	447	1	792	1	544	0	0	0	504	0	0
1	n0		01n0BRTL02	167	1336	yes	646	449	1	792	1	552	0	0	0	504	0	0
1	n0		01n0BRTL02	168	1344	yes	644	447	1	792	1	560	0	0	0	504	0	0
1	n0		01n0BRTL02	169	1352	yes	639	446	1	792	1	568	0	0	0	504	0	0
1	n0		01n0BRTL02	170	1360	yes	630	448	1	792	1	576	0	0	0	504	0	0
1	n0		01n0BRTL02	171	1368	yes	631	453	1	792	1	584	0	0	0	504	0	0
1	n0		01n0BRTL02	172	1376	yes	637	450	1	792	1	592	0	0	0	504	0	0
1	n0		01n0BRTL02	173	1384	yes	637	443	1	792	1	600	0	0	0	504	0	0
1	n0		01n0BRTL02	174	1392	yes	632	447	1	792	1	608	0	0	0	504	0	0
1	n0		01n0BRTL02	175	1400	yes	627	452	1	792	1	616	0	0	0	504	0	0
1	n0		01n0BRTL02	176	1408	yes	632	447	1	792	1	624	0	0	0	504	0	0
1	n0		01n0BRTL02	177	1416	yes	637	449	1	792	1	632	0	0	0	504	0	0
1	n0		01n0BRTL02	178	1424	yes	641	452	1	792	1	640	0	0	0	504	0	0
1	n0		01n0BRTL02	179	1432	yes	640	448	1	792	1	648	0	0	0	504	0	0
1	n0		01n0BRTL02	180	1440	yes	639	450	1	792	1	656	0	0	0	504	0	0
1	n0		01n0BRTL02	181	1448	yes	641	450	1	792	1	664	0	0	0	504	0	0
1	n0		01n0BRTL02	182	1456	yes	628	451	1	792	1	672	0	0	0	504	0	0
1	n0		01n0BRTL02	183	1464	yes	625	452	1	792	1	680	0	0	0	504	0	0
1	n0		01n0BRTL02	184	1472	yes	631	444	1	792	1	688	0	0	0	504	0	0
1	n0		01n0BRTL02	185	1480	yes	635	441	1	792	1	696	0	0	0	504	0	0
1	n0		01n0BRTL02	186	1488	yes	637	444	1	792	1	704	0	0	0	504	0	0
1	n0		01n0BRTL02	187	1496	yes	641	441	1	792	1	712	0	0	0	504	0	0
1	n0		01n0BRTL02	188	1504	yes	643	439	1	792	1	720	0	0	0	504	0	0
1	n0		01n0BRTL02	189	1512	yes	639	443	1	792	1	728	0	0	0	504	0	0
1	n0		01n0BRTL02	190	1520	yes	639	444	1	792	1	736	0	0	0	504	0	0
1	n0		01n0BRTL02	191	1528	yes	643	441	1	792	1	744	0	0	0	504	0	0
1	n0		01n0BRTL02	192	1536	yes	639	441	1	792	1	752	0	0	0	504	0	0
1	n0		01n0BRTL02	193	1544	yes	633	443	1	792	1	760	0	0	0	504	0	0
1	n0		01n0BRTL02	194	1552	yes	633	445	1	792	1	768	0	0	0	504	0	0
1	n0		01n0BRTL02	195	1560	yes	637	443	1	792	1	776	0	0	0	504	0	0
1	n0		01n0BRTL02	196	1568	yes	635	444	1	792	1	784	0	0	0	504	0	0
1	n0		01n0BRTL02	197	1576	yes	637	446	1	792	1	792	0	0	0	504	0	0
1	n0		01n0BRTL02	198	1584	yes	636	446	1	792	1	800	0	0	0	504	0	0
1	n0		01n0BRTL02	199	1592	yes	632	443	1	792	1	808	0	0	0	504	0	0
1	n0		01n0BRTL02	200	1600	yes	625	443	1	792	1	816	0	0	0	504	0	0
1	n0		01n0BRTL02	201	1608	yes	625	443	1	792	1	824	0	0	0	504	0	0
1	n0		01n0BRTL02	202	1616	yes	638	438	1	792	1	832	0	0	0	504	0	0
1	n0		01n0BRTL02	203	1624	yes	646	438	1	792	1	840	0	0	0	504	0	0
1	n0		01n0BRTL02	204	1632	yes	639	444	1	792	1	848	0	0	0	504	0	0
1	n0		01n0BRTL02	205	1640	yes	636	443	1	792	1	856	0	0	0	504	0	0
1	n0		01n0BRTL02	206	1648	yes	638	438	1	792	1	864	0	0	0	504	0	0
1	n0		01n0BRTL02	207	1656	yes	638	442	1	792	1	872	0	0	0	504	0	0
1	n0		01n0BRTL02	208	1664	yes	637	449	1	792	1	880	0	0	0	504	0	0
1	n0		01n0BRTL02	209	1672	yes	635	445	1	792	1	888	0	0	0	504	0	0
1	n0		01n0BRTL02	210	1680	yes	633	441	1	792	1	896	0	0	0	504	0	0
1	n0		01n0BRTL02	211	1688	yes	635	442	1	792	1	904	0	0	0	504	0	0
1	n0		01n0BRTL02	212	1696	yes	640	441	1	792	1	912	0	0	0	504	0	0
1	n0		01n0BRTL02	213	1704	yes	643	440	1	792	1	920	0	0	0	504	0	0
1	n0		01n0BRTL02	214	1712	yes	642	440	1	792	1	928	0	0	0	504	0	0
1	n0		01n0BRTL02	215	1720	yes	642	438	1	792	1	936	0	0	0	504	0	0
1	n0		01n0BRTL02	216	1728	yes	637	441	1	792	1	944	0	0	0	504	0	0
1	n0		01n0BRTL02	217	1736	yes	635	445	1	792	1	952	0	0	0	504	0	0
1	n0		01n0BRTL02	218	1744	yes	642	443	1	792	1	960	0	0	0	504	0	0
1	n0		01n0BRTL02	219	1752	yes	643	444	1	792	1	968	0	0	0	504	0	0
1	n0		01n0BRTL02	220	1760	yes	639	447	1	792	1	976	0	0	0	504	0	0
1	n0		01n0BRTL02	221	1768	yes	641	446	1	792	1	984	0	0	0	504	0	0
1	n0		01n0BRTL02	222	1776	yes	644	442	1	792	1	992	0	0	0	504	0	0
1	n0		01n0BRTL02	223	1784	yes	644	439	1	792	1	1000	0	0	0	504	0	0
1	n0		01n0BRTL02	224	1792	yes	642	441	1	792	1	1008	0	0	0	504	0	0
1	n0		01n0BRTL02	225	1800	yes	635	441	1	792	1	1016	0	0	0	504	0	0
1	n0		01n0BRTL02	226	1808	yes	636	440	1	792	1	1024	0	0	0	504	0	0
1	n0		01n0BRTL02	227	1816	yes	639	442	1	792	1	1032	0	0	0	504	0	0
1	n0		01n0BRTL02	228	1824	yes	641	439	1	792	1	1040	0	0	0	504	0	0
1	n0		01n0BRTL02	229	1832	yes	639	445	1	792	1	1048	0	0	0	504	0	0
1	n0		01n0BRTL02	230	1840	yes	623	451	1	792	1	1056	0	0	0	504	0	0
1	n0		01n0BRTL02	231	1848	yes	629	443	1	792	1	1064	0	0	0	504	0	0
1	n0		01n0BRTL02	232	1856	yes	648	439	1	792	1	1072	0	0	0	504	0	0
1	n0		01n0BRTL02	233	1864	yes	661	442	1	792	1	1080	0	0	0	504	0	0
1	n0		01n0BRTL02	234	1872	yes	658	447	1	792	1	1088	0	0	0	504	0	0
1	n0		01n0BRTL02	235	1880	yes	650	450	1	792	1	1096	0	0	0	504	0	0
1	n0		01n0BRTL02	236	1888	yes	648	453	1	792	1	1104	0	0	0	504	0	0
1	n0		01n0BRTL02	237	1896	yes	649	454	1	792	1	1112	0	0	0	504	0	0
1	n0		01n0BRTL02	238	1904	yes	653	453	1	792	1	1120	0	0	0	504	0	0
1	n0		01n0BRTL02	239	1912	yes	654	453	1	792	1	1128	0	0	0	504	0	0
1	n0		01n0BRTL02	240	1920	yes	658	452	1	792	1	1136	0	0	0	504	0	0
1	n0		01n0BRTL02	241	1928	yes	662	451	1	792	1	1144	0	0	0	504	0	0
1	n0		01n0BRTL02	242	1936	yes	657	451	1	792	1	1152	0	0	0	504	0	0
1	n0		01n0BRTL02	243	1944	yes	650	452	1	792	1	1160	0	0	0	504	0	0
1	n0		01n0BRTL02	244	1952	yes	646	451	1	792	1	1168	0	0	0	504	0	0
1	n0		01n0BRTL02	245	1960	yes	645	453	1	792	1	1176	0	0	0	504	0	0
1	n0		01n0BRTL02	246	1968	yes	650	457	1	792	1	1184	0	0	0	504	0	0
1	n0		01n0BRTL02	247	1976	yes	647	458	1	792	1	1192	0	0	0	504	0	0
1	n0		01n0BRTL02	248	1984	yes	641	459	1	792	1	1200	0	0	0	504	0	0
1	n0		01n0BRTL02	249	1992	yes	641	460	1	792	1	1208	0	0	0	504	0	0
1	n0		01n0BRTL02	250	2000	yes	646	457	1	792	1	1216	0	0	0	504	0	0
1	n0		01n0TLTR09	0	0	yes	317	291	0	0	0	0	0	0	0	0	0	0
1	n0		01n0TLTR09	1	8	yes	324	293	0	0	0	0	0	0	0	0	0	0
1	n0		01n0TLTR09	2	16	yes	327	286	0	0	0	0	0	0	0	0	0	0
1	n0		01n0TLTR09	3	24	yes	328	284	0	0	0	0	0	0	0	0	0	0
1	n0		01n0TLTR09	4	32	yes	337	277	0	0	0	0	0	0	0	0	0	0
1	n0		01n0TLTR09	5	40	yes	337	281	0	0	0	0	0	0	0	0	0	0
1	n0		01n0TLTR09	6	48	yes	335	286	0	0	0	0	0	0	0	0	0	0
1	n0		01n0TLTR09	7	56	yes	334	279	0	0	0	0	0	0	0	0	0	0
1	n0		01n0TLTR09	8	64	yes	333	276	0	0	0	0	0	0	0	0	0	0
1	n0		01n0TLTR09	9	72	yes	332	281	0	0	0	0	0	0	0	0	0	0
1	n0		01n0TLTR09	10	80	yes	333	284	0	0	0	0	0	0	0	0	0	0
1	n0		01n0TLTR09	11	88	yes	332	283	0	0	0	0	0	0	0	0	0	0
1	n0		01n0TLTR09	12	96	yes	331	288	0	0	0	0	0	0	0	0	0	0
1	n0		01n0TLTR09	13	104	yes	334	290	0	0	0	0	0	0	0	0	0	0
1	n0		01n0TLTR09	14	112	yes	336	286	0	0	0	0	0	0	0	0	0	0
1	n0		01n0TLTR09	15	120	yes	337	284	0	0	0	0	0	0	0	0	0	0
1	n0		01n0TLTR09	16	128	yes	336	284	0	0	0	0	0	0	0	0	0	0
1	n0		01n0TLTR09	17	136	yes	335	286	0	0	0	0	0	0	0	0	0	0
1	n0		01n0TLTR09	18	144	yes	339	285	0	0	0	0	0	0	0	0	0	0
1	n0		01n0TLTR09	19	152	yes	338	284	0	0	0	0	0	0	0	0	0	0
1	n0		01n0TLTR09	20	160	yes	336	285	0	0	0	0	0	0	0	0	0	0
1	n0		01n0TLTR09	21	168	yes	333	289	0	0	0	0	0	0	0	0	0	0
1	n0		01n0TLTR09	22	176	yes	334	291	0	0	0	0	0	0	0	0	0	0
1	n0		01n0TLTR09	23	184	yes	341	284	0	0	0	0	0	0	0	0	0	0
1	n0		01n0TLTR09	24	192	yes	342	275	0	0	0	0	0	0	0	0	0	0
1	n0		01n0TLTR09	25	200	yes	342	274	0	0	0	0	0	0	0	0	0	0
1	n0		01n0TLTR09	26	208	yes	334	291	0	0	0	0	0	0	0	0	0	0
1	n0		01n0TLTR09	27	216	yes	332	297	0	0	0	0	0	0	0	0	0	0
1	n0		01n0TLTR09	28	224	yes	346	276	0	0	0	0	0	0	0	0	0	0
1	n0		01n0TLTR09	29	232	yes	358	263	0	0	0	0	0	0	0	0	0	0
1	n0		01n0TLTR09	30	240	yes	358	235	0	0	0	0	0	0	0	0	0	0
1	n0		01n0TLTR09	31	248	yes	335	193	0	0	0	0	0	0	0	0	0	0
1	n0		01n0TLTR09	32	256	yes	313	173	0	0	0	0	0	0	0	0	0	0
1	n0		01n0TLTR09	33	264	yes	290	160	1	264	1	8	0	0	0	0	0	0
1	n0		01n0TLTR09	34	272	yes	251	154	1	264	1	16	0	0	0	0	0	0
1	n0		01n0TLTR09	35	280	yes	217	155	1	264	1	24	0	0	0	0	0	0
1	n0		01n0TLTR09	36	288	yes	209	159	1	264	1	32	0	0	0	0	0	0
1	n0		01n0TLTR09	37	296	yes	211	162	1	264	1	40	0	0	0	0	0	0
1	n0		01n0TLTR09	38	304	yes	207	157	1	264	1	48	0	0	0	0	0	0
1	n0		01n0TLTR09	39	312	yes	207	148	1	264	1	56	0	0	0	0	0	0
1	n0		01n0TLTR09	40	320	yes	214	144	1	264	1	64	0	0	0	0	0	0
1	n0		01n0TLTR09	41	328	yes	215	143	1	264	1	72	0	0	0	0	0	0
1	n0		01n0TLTR09	42	336	yes	209	137	1	264	1	80	0	0	0	0	0	0
1	n0		01n0TLTR09	43	344	yes	206	132	1	264	1	88	0	0	0	0	0	0
1	n0		01n0TLTR09	44	352	yes	209	134	1	264	1	96	0	0	0	0	0	0
1	n0		01n0TLTR09	45	360	yes	208	144	1	264	1	104	0	0	0	0	0	0
1	n0		01n0TLTR09	46	368	yes	206	150	1	264	1	112	0	0	0	0	0	0
1	n0		01n0TLTR09	47	376	yes	208	144	1	264	1	120	0	0	0	0	0	0
1	n0		01n0TLTR09	48	384	yes	211	146	1	264	1	128	0	0	0	0	0	0
1	n0		01n0TLTR09	49	392	yes	209	153	1	264	1	136	0	0	0	0	0	0
1	n0		01n0TLTR09	50	400	yes	208	155	1	264	1	144	0	0	0	0	0	0
1	n0		01n0TLTR09	51	408	yes	204	145	1	264	1	152	0	0	0	0	0	0
1	n0		01n0TLTR09	52	416	yes	207	148	1	264	1	160	0	0	0	0	0	0
1	n0		01n0TLTR09	53	424	yes	211	150	1	264	1	168	0	0	0	0	0	0
1	n0		01n0TLTR09	54	432	yes	205	150	1	264	1	176	0	0	0	0	0	0
1	n0		01n0TLTR09	55	440	yes	202	153	1	264	1	184	0	0	0	0	0	0
1	n0		01n0TLTR09	56	448	yes	201	147	1	264	1	192	0	0	0	0	0	0
1	n0		01n0TLTR09	57	456	yes	206	142	1	264	1	200	0	0	0	0	0	0
1	n0		01n0TLTR09	58	464	yes	207	139	1	264	1	208	0	0	0	0	0	0
1	n0		01n0TLTR09	59	472	yes	203	138	1	264	1	216	0	0	0	0	0	0
1	n0		01n0TLTR09	60	480	yes	202	137	1	264	1	224	0	0	0	0	0	0
1	n0		01n0TLTR09	61	488	yes	200	139	1	264	1	232	0	0	0	0	0	0
1	n0		01n0TLTR09	62	496	yes	199	142	1	264	1	240	0	0	0	0	0	0
1	n0		01n0TLTR09	63	504	yes	200	144	1	264	1	248	0	0	0	0	0	0
1	n0		01n0TLTR09	64	512	yes	201	150	1	264	1	256	0	0	0	0	0	0
1	n0		01n0TLTR09	65	520	yes	202	156	1	264	1	264	0	0	0	0	0	0
1	n0		01n0TLTR09	66	528	yes	216	157	1	264	1	272	0	0	0	0	0	0
1	n0		01n0TLTR09	67	536	yes	279	160	1	264	1	280	0	0	0	0	0	0
1	n0		01n0TLTR09	68	544	yes	388	161	0	264	1	280	0	0	0	0	0	0
1	n0		01n0TLTR09	69	552	yes	491	160	0	264	1	280	0	0	0	0	0	0
1	n0		01n0TLTR09	70	560	yes	543	167	0	264	1	280	1	8	0	0	0	0
1	n0		01n0TLTR09	71	568	yes	554	171	0	264	1	280	1	16	0	0	0	0
1	n0		01n0TLTR09	72	576	yes	546	168	0	264	1	280	1	24	0	0	0	0
1	n0		01n0TLTR09	73	584	yes	565	165	0	264	1	280	1	32	0	0	0	0
1	n0		01n0TLTR09	74	592	yes	578	166	0	264	1	280	1	40	0	0	0	0
1	n0		01n0TLTR09	75	600	yes	571	168	0	264	1	280	1	48	0	0	0	0
1	n0		01n0TLTR09	76	608	yes	573	154	0	264	1	280	1	56	0	0	0	0
1	n0		01n0TLTR09	77	616	yes	578	146	0	264	1	280	1	64	0	0	0	0
1	n0		01n0TLTR09	78	624	yes	578	151	0	264	1	280	1	72	0	0	0	0
1	n0		01n0TLTR09	79	632	yes	578	151	0	264	1	280	1	80	0	0	0	0
1	n0		01n0TLTR09	80	640	yes	581	146	0	264	1	280	1	88	0	0	0	0
1	n0		01n0TLTR09	81	648	yes	582	144	0	264	1	280	1	96	0	0	0	0
1	n0		01n0TLTR09	82	656	yes	582	150	0	264	1	280	1	104	0	0	0	0
1	n0		01n0TLTR09	83	664	yes	581	150	0	264	1	280	1	112	0	0	0	0
1	n0		01n0TLTR09	84	672	yes	576	152	0	264	1	280	1	120	0	0	0	0
1	n0		01n0TLTR09	85	680	yes	573	159	0	264	1	280	1	128	0	0	0	0
1	n0		01n0TLTR09	86	688	yes	575	163	0	264	1	280	1	136	0	0	0	0
1	n0		01n0TLTR09	87	696	yes	576	165	0	264	1	280	1	144	0	0	0	0
1	n0		01n0TLTR09	88	704	yes	574	158	0	264	1	280	1	152	0	0	0	0
1	n0		01n0TLTR09	89	712	yes	575	156	0	264	1	280	1	160	0	0	0	0
1	n0		01n0TLTR09	90	720	yes	576	158	0	264	1	280	1	168	0	0	0	0
1	n0		01n0TLTR09	91	728	yes	574	159	0	264	1	280	1	176	0	0	0	0
1	n0		01n0TLTR09	92	736	yes	575	157	0	264	1	280	1	184	0	0	0	0
1	n0		01n0TLTR09	93	744	yes	580	149	0	264	1	280	1	192	0	0	0	0
1	n0		01n0TLTR09	94	752	yes	586	147	0	264	1	280	1	200	0	0	0	0
1	n0		01n0TLTR09	95	760	yes	588	155	0	264	1	280	1	208	0	0	0	0
1	n0		01n0TLTR09	96	768	yes	585	156	0	264	1	280	1	216	0	0	0	0
1	n0		01n0TLTR09	97	776	yes	580	152	0	264	1	280	1	224	0	0	0	0
1	n0		01n0TLTR09	98	784	yes	582	151	0	264	1	280	1	232	0	0	0	0
1	n0		01n0TLTR09	99	792	yes	578	160	0	264	1	280	1	240	0	0	0	0
1	n0		01n0TLTR09	100	800	yes	568	159	0	264	1	280	1	248	0	0	0	0
1	n0		01n0TLTR09	101	808	yes	511	145	0	264	1	280	1	256	0	0	0	0
1	n0		01n0TLTR09	102	816	yes	410	149	0	264	1	280	0	256	0	0	0	0
1	n0		01n0TLTR09	103	824	yes	308	152	0	264	1	280	0	256	0	0	0	0
1	n0		01n0TLTR09	104	832	yes	268	164	1	264	1	288	0	256	0	0	0	0
1	n0		01n0TLTR09	105	840	yes	257	172	1	264	1	296	0	256	0	0	0	0
1	n0		01n0TLTR09	106	848	yes	230	181	1	264	1	304	0	256	0	0	0	0
1	n0		01n0TLTR09	107	856	yes	210	173	1	264	1	312	0	256	0	0	0	0
1	n0		01n0TLTR09	108	864	yes	209	178	1	264	1	320	0	256	0	0	0	0
1	n0		01n0TLTR09	109	872	yes	213	182	1	264	1	328	0	256	0	0	0	0
1	n0		01n0TLTR09	110	880	yes	214	180	1	264	1	336	0	256	0	0	0	0
1	n0		01n0TLTR09	111	888	yes	214	178	1	264	1	344	0	256	0	0	0	0
1	n0		01n0TLTR09	112	896	yes	215	182	1	264	1	352	0	256	0	0	0	0
1	n0		01n0TLTR09	113	904	yes	217	180	1	264	1	360	0	256	0	0	0	0
1	n0		01n0TLTR09	114	912	yes	218	175	1	264	1	368	0	256	0	0	0	0
1	n0		01n0TLTR09	115	920	yes	217	172	1	264	1	376	0	256	0	0	0	0
1	n0		01n0TLTR09	116	928	yes	217	173	1	264	1	384	0	256	0	0	0	0
1	n0		01n0TLTR09	117	936	yes	215	174	1	264	1	392	0	256	0	0	0	0
1	n0		01n0TLTR09	118	944	yes	213	176	1	264	1	400	0	256	0	0	0	0
1	n0		01n0TLTR09	119	952	yes	213	174	1	264	1	408	0	256	0	0	0	0
1	n0		01n0TLTR09	120	960	yes	218	169	1	264	1	416	0	256	0	0	0	0
1	n0		01n0TLTR09	121	968	yes	221	166	1	264	1	424	0	256	0	0	0	0
1	n0		01n0TLTR09	122	976	yes	214	177	1	264	1	432	0	256	0	0	0	0
1	n0		01n0TLTR09	123	984	yes	211	183	1	264	1	440	0	256	0	0	0	0
1	n0		01n0TLTR09	124	992	yes	211	183	1	264	1	448	0	256	0	0	0	0
1	n0		01n0TLTR09	125	1000	yes	214	183	1	264	1	456	0	256	0	0	0	0
1	n0		01n0TLTR09	126	1008	yes	217	185	1	264	1	464	0	256	0	0	0	0
1	n0		01n0TLTR09	127	1016	yes	221	187	1	264	1	472	0	256	0	0	0	0
1	n0		01n0TLTR09	128	1024	yes	226	181	1	264	1	480	0	256	0	0	0	0
1	n0		01n0TLTR09	129	1032	yes	224	176	1	264	1	488	0	256	0	0	0	0
1	n0		01n0TLTR09	130	1040	yes	222	174	1	264	1	496	0	256	0	0	0	0
1	n0		01n0TLTR09	131	1048	yes	221	176	1	264	1	504	0	256	0	0	0	0
1	n0		01n0TLTR09	132	1056	yes	222	178	1	264	1	512	0	256	0	0	0	0
1	n0		01n0TLTR09	133	1064	yes	214	180	1	264	1	520	0	256	0	0	0	0
1	n0		01n0TLTR09	134	1072	yes	191	166	1	264	1	528	0	256	0	0	0	0
1	n0		01n0TLTR09	135	1080	yes	183	148	1	264	1	536	0	256	0	0	0	0
1	n0		01n0TLTR09	136	1088	yes	188	151	1	264	1	544	0	256	0	0	0	0
1	n0		01n0TLTR09	137	1096	yes	190	153	1	264	1	552	0	256	0	0	0	0
1	n0		01n0TLTR09	138	1104	yes	186	154	1	264	1	560	0	256	0	0	0	0
1	n0		01n0TLTR09	139	1112	yes	183	160	1	264	1	568	0	256	0	0	0	0
1	n0		01n0TLTR09	140	1120	yes	184	158	1	264	1	576	0	256	0	0	0	0
1	n0		01n0TLTR09	141	1128	yes	187	151	1	264	1	584	0	256	0	0	0	0
1	n0		01n0TLTR09	142	1136	yes	186	148	1	264	1	592	0	256	0	0	0	0
1	n0		01n0TLTR09	143	1144	yes	184	151	1	264	1	600	0	256	0	0	0	0
1	n0		01n0TLTR09	144	1152	yes	184	152	1	264	1	608	0	256	0	0	0	0
1	n0		01n0TLTR09	145	1160	yes	181	150	1	264	1	616	0	256	0	0	0	0
1	n0		01n0TLTR09	146	1168	yes	186	149	1	264	1	624	0	256	0	0	0	0
1	n0		01n0TLTR09	147	1176	yes	188	140	1	264	1	632	0	256	0	0	0	0
1	n0		01n0TLTR09	148	1184	yes	182	139	1	264	1	640	0	256	0	0	0	0
1	n0		01n0TLTR09	149	1192	yes	184	146	1	264	1	648	0	256	0	0	0	0
1	n0		01n0TLTR09	150	1200	yes	188	145	1	264	1	656	0	256	0	0	0	0
1	n0		01n0TLTR09	151	1208	yes	182	141	1	264	1	664	0	256	0	0	0	0
1	n0		01n0TLTR09	152	1216	yes	179	134	1	264	1	672	0	256	0	0	0	0
1	n0		01n0TLTR09	153	1224	yes	184	137	1	264	1	680	0	256	0	0	0	0
1	n0		01n0TLTR09	154	1232	yes	188	144	1	264	1	688	0	256	0	0	0	0
1	n0		01n0TLTR09	155	1240	yes	189	145	1	264	1	696	0	256	0	0	0	0
1	n0		01n0TLTR09	156	1248	yes	186	150	1	264	1	704	0	256	0	0	0	0
1	n0		01n0TLTR09	157	1256	yes	185	158	1	264	1	712	0	256	0	0	0	0
1	n0		01n0TLTR09	158	1264	yes	190	155	1	264	1	720	0	256	0	0	0	0
1	n0		01n0TLTR09	159	1272	yes	188	151	1	264	1	728	0	256	0	0	0	0
1	n0		01n0TLTR09	160	1280	yes	188	150	1	264	1	736	0	256	0	0	0	0
1	n0		01n0TLTR09	161	1288	yes	189	150	1	264	1	744	0	256	0	0	0	0
1	n0		01n0TLTR09	162	1296	yes	187	150	1	264	1	752	0	256	0	0	0	0
1	n0		01n0TLTR09	163	1304	yes	188	149	1	264	1	760	0	256	0	0	0	0
1	n0		01n0TLTR09	164	1312	yes	190	150	1	264	1	768	0	256	0	0	0	0
1	n0		01n0TLTR09	165	1320	yes	189	148	1	264	1	776	0	256	0	0	0	0
1	n0		01n0TLTR09	166	1328	yes	185	151	1	264	1	784	0	256	0	0	0	0
1	n0		01n0TLTR09	167	1336	yes	185	151	1	264	1	792	0	256	0	0	0	0
1	n0		01n0TLTR09	168	1344	yes	186	147	1	264	1	800	0	256	0	0	0	0
1	n0		01n0TLTR09	169	1352	yes	183	146	1	264	1	808	0	256	0	0	0	0
1	n0		01n0TLTR09	170	1360	yes	183	147	1	264	1	816	0	256	0	0	0	0
1	n0		01n0TLTR09	171	1368	yes	188	148	1	264	1	824	0	256	0	0	0	0
1	n0		01n0TLTR09	172	1376	yes	190	157	1	264	1	832	0	256	0	0	0	0
1	n0		01n0TLTR09	173	1384	yes	192	161	1	264	1	840	0	256	0	0	0	0
1	n0		01n0TLTR09	174	1392	yes	188	154	1	264	1	848	0	256	0	0	0	0
1	n0		01n0TLTR09	175	1400	yes	183	153	1	264	1	856	0	256	0	0	0	0
1	n0		01n0TLTR09	176	1408	yes	182	160	1	264	1	864	0	256	0	0	0	0
1	n0		01n0TLTR09	177	1416	yes	183	155	1	264	1	872	0	256	0	0	0	0
1	n0		01n0TLTR09	178	1424	yes	182	160	1	264	1	880	0	256	0	0	0	0
1	n0		01n0TLTR09	179	1432	yes	180	166	1	264	1	888	0	256	0	0	0	0
1	n0		01n0TLTR09	180	1440	yes	184	158	1	264	1	896	0	256	0	0	0	0
1	n0		01n0TLTR09	181	1448	yes	186	152	1	264	1	904	0	256	0	0	0	0
1	n0		01n0TLTR09	182	1456	yes	185	147	1	264	1	912	0	256	0	0	0	0
1	n0		01n0TLTR09	183	1464	yes	184	146	1	264	1	920	0	256	0	0	0	0
1	n0		01n0TLTR09	184	1472	yes	183	147	1	264	1	928	0	256	0	0	0	0
1	n0		01n0TLTR09	185	1480	yes	186	148	1	264	1	936	0	256	0	0	0	0
1	n0		01n0TLTR09	186	1488	yes	187	149	1	264	1	944	0	256	0	0	0	0
1	n0		01n0TLTR09	187	1496	yes	185	148	1	264	1	952	0	256	0	0	0	0
1	n0		01n0TLTR09	188	1504	yes	187	146	1	264	1	960	0	256	0	0	0	0
1	n0		01n0TLTR09	189	1512	yes	188	146	0	264	1	960	0	256	0	0	0	0
1	n0		01n0TLTR09	190	1520	yes	184	150	1	264	1	968	0	256	0	0	0	0
1	n0		01n0TLTR09	191	1528	yes	181	149	1	264	1	976	0	256	0	0	0	0
1	n0		01n0TLTR09	192	1536	yes	181	145	1	264	1	984	0	256	0	0	0	0
1	n0		01n0TLTR09	193	1544	yes	178	149	1	264	1	992	0	256	0	0	0	0
1	n0		01n0TLTR09	194	1552	yes	175	153	1	264	1	1000	0	256	0	0	0	0
1	n0		01n0TLTR09	195	1560	yes	177	154	1	264	1	1008	0	256	0	0	0	0
1	n0		01n0TLTR09	196	1568	yes	180	159	1	264	1	1016	0	256	0	0	0	0
1	n0		01n0TLTR09	197	1576	yes	182	156	1	264	1	1024	0	256	0	0	0	0
1	n0		01n0TLTR09	198	1584	yes	186	148	1	264	1	1032	0	256	0	0	0	0
1	n0		01n0TLTR09	199	1592	yes	193	152	1	264	1	1040	0	256	0	0	0	0
1	n0		01n0TLTR09	200	1600	yes	199	150	1	264	1	1048	0	256	0	0	0	0
1	n0		01n0TLTR09	201	1608	yes	202	141	1	264	1	1056	0	256	0	0	0	0
1	n0		01n0TLTR09	202	1616	yes	202	147	1	264	1	1064	0	256	0	0	0	0
1	n0		01n0TLTR09	203	1624	yes	208	147	1	264	1	1072	0	256	0	0	0	0
1	n0		01n0TLTR09	204	1632	yes	217	134	1	264	1	1080	0	256	0	0	0	0
1	n0		01n0TLTR09	205	1640	yes	209	141	1	264	1	1088	0	256	0	0	0	0
1	n0		01n0TLTR09	206	1648	yes	204	149	1	264	1	1096	0	256	0	0	0	0
1	n0		01n0TLTR09	207	1656	yes	210	147	1	264	1	1104	0	256	0	0	0	0
1	n0		01n0TLTR09	208	1664	yes	216	144	1	264	1	1112	0	256	0	0	0	0
1	n0		01n0TLTR09	209	1672	yes	217	140	1	264	1	1120	0	256	0	0	0	0
1	n0		01n0TLTR09	210	1680	yes	210	139	1	264	1	1128	0	256	0	0	0	0
1	n0		01n0TLTR09	211	1688	yes	208	144	1	264	1	1136	0	256	0	0	0	0
1	n0		01n0TLTR09	212	1696	yes	211	152	1	264	1	1144	0	256	0	0	0	0
1	n0		01n0TLTR09	213	1704	yes	213	154	1	264	1	1152	0	256	0	0	0	0
1	n0		01n0TLTR09	214	1712	yes	212	154	1	264	1	1160	0	256	0	0	0	0
1	n0		01n0TLTR09	215	1720	yes	212	152	1	264	1	1168	0	256	0	0	0	0
1	n0		01n0TLTR09	216	1728	yes	214	150	1	264	1	1176	0	256	0	0	0	0
1	n0		01n0TLTR09	217	1736	yes	213	149	1	264	1	1184	0	256	0	0	0	0
1	n0		01n0TLTR09	218	1744	yes	212	149	1	264	1	1192	0	256	0	0	0	0
1	n0		01n0TLTR09	219	1752	yes	213	146	1	264	1	1200	0	256	0	0	0	0
1	n0		01n0TLTR09	220	1760	yes	214	145	1	264	1	1208	0	256	0	0	0	0
1	n0		01n0TLTR09	221	1768	yes	212	149	1	264	1	1216	0	256	0	0	0	0
1	n0		01n0TLTR09	222	1776	yes	214	148	1	264	1	1224	0	256	0	0	0	0
1	n0		01n0TLTR09	223	1784	yes	215	141	1	264	1	1232	0	256	0	0	0	0
1	n0		01n0TLTR09	224	1792	yes	209	140	1	264	1	1240	0	256	0	0	0	0
1	n0		01n0TLTR09	225	1800	yes	207	140	1	264	1	1248	0	256	0	0	0	0
1	n0		01n0TLTR09	226	1808	yes	212	147	1	264	1	1256	0	256	0	0	0	0
1	n0		01n0TLTR09	227	1816	yes	217	154	1	264	1	1264	0	256	0	0	0	0
1	n0		01n0TLTR09	228	1824	yes	216	151	1	264	1	1272	0	256	0	0	0	0
1	n0		01n0TLTR09	229	1832	yes	211	151	1	264	1	1280	0	256	0	0	0	0
1	n0		01n0TLTR09	230	1840	yes	207	150	1	264	1	1288	0	256	0	0	0	0
1	n0		01n0TLTR09	231	1848	yes	204	152	1	264	1	1296	0	256	0	0	0	0
1	n0		01n0TLTR09	232	1856	yes	205	157	1	264	1	1304	0	256	0	0	0	0
1	n0		01n0TLTR09	233	1864	yes	213	149	1	264	1	1312	0	256	0	0	0	0
1	n0		01n0TLTR09	234	1872	yes	214	147	1	264	1	1320	0	256	0	0	0	0
1	n0		01n0TLTR09	235	1880	yes	211	154	1	264	1	1328	0	256	0	0	0	0
1	n0		01n0TLTR09	236	1888	yes	207	150	1	264	1	1336	0	256	0	0	0	0
1	n0		01n0TLTR09	237	1896	yes	206	148	1	264	1	1344	0	256	0	0	0	0
1	n0		01n0TLTR09	238	1904	yes	211	156	1	264	1	1352	0	256	0	0	0	0
1	n0		01n0TLTR09	239	1912	yes	216	162	1	264	1	1360	0	256	0	0	0	0
1	n0		01n0TLTR09	240	1920	yes	217	158	1	264	1	1368	0	256	0	0	0	0
1	n0		01n0TLTR09	241	1928	yes	211	152	1	264	1	1376	0	256	0	0	0	0
1	n0		01n0TLTR09	242	1936	yes	208	150	1	264	1	1384	0	256	0	0	0	0
1	n0		01n0TLTR09	243	1944	yes	212	156	1	264	1	1392	0	256	0	0	0	0
1	n0		01n0TLTR09	244	1952	yes	215	161	1	264	1	1400	0	256	0	0	0	0
1	n0		01n0TLTR09	245	1960	yes	217	160	1	264	1	1408	0	256	0	0	0	0
1	n0		01n0TLTR09	246	1968	yes	220	155	1	264	1	1416	0	256	0	0	0	0
1	n0		01n0TLTR09	247	1976	yes	217	149	1	264	1	1424	0	256	0	0	0	0
1	n0		01n0TLTR09	248	1984	yes	214	146	1	264	1	1432	0	256	0	0	0	0
1	n0		01n0TLTR09	249	1992	yes	213	151	1	264	1	1440	0	256	0	0	0	0
1	n0		01n0TLTR09	250	2000	yes	212	152	1	264	1	1448	0	256	0	0	0	0
1	n0		01n0TRTL03	0	0	yes	344	291	0	0	0	0	0	0	0	0	0	0
1	n0		01n0TRTL03	1	8	yes	344	290	0	0	0	0	0	0	0	0	0	0
1	n0		01n0TRTL03	2	16	yes	341	302	0	0	0	0	0	0	0	0	0	0
1	n0		01n0TRTL03	3	24	yes	340	302	0	0	0	0	0	0	0	0	0	0
1	n0		01n0TRTL03	4	32	yes	339	302	0	0	0	0	0	0	0	0	0	0
1	n0		01n0TRTL03	5	40	yes	345	295	0	0	0	0	0	0	0	0	0	0
1	n0		01n0TRTL03	6	48	yes	353	282	0	0	0	0	0	0	0	0	0	0
1	n0		01n0TRTL03	7	56	yes	352	284	0	0	0	0	0	0	0	0	0	0
1	n0		01n0TRTL03	8	64	yes	349	291	0	0	0	0	0	0	0	0	0	0
1	n0		01n0TRTL03	9	72	yes	348	295	0	0	0	0	0	0	0	0	0	0
1	n0		01n0TRTL03	10	80	yes	349	296	0	0	0	0	0	0	0	0	0	0
1	n0		01n0TRTL03	11	88	yes	343	302	0	0	0	0	0	0	0	0	0	0
1	n0		01n0TRTL03	12	96	yes	340	306	0	0	0	0	0	0	0	0	0	0
1	n0		01n0TRTL03	13	104	yes	344	302	0	0	0	0	0	0	0	0	0	0
1	n0		01n0TRTL03	14	112	yes	348	299	0	0	0	0	0	0	0	0	0	0
1	n0		01n0TRTL03	15	120	yes	349	306	0	0	0	0	0	0	0	0	0	0
1	n0		01n0TRTL03	16	128	yes	354	310	0	0	0	0	0	0	0	0	0	0
1	n0		01n0TRTL03	17	136	yes	-1	-1	0	0	0	0	0	0	0	0	0	0
1	n0		01n0TRTL03	18	144	yes	-1	-1	0	0	0	0	0	0	0	0	0	0
1	n0		01n0TRTL03	19	152	yes	-1	-1	0	0	0	0	0	0	0	0	0	0
1	n0		01n0TRTL03	20	160	yes	-1	-1	0	0	0	0	0	0	0	0	0	0
1	n0		01n0TRTL03	21	168	yes	-1	-1	0	0	0	0	0	0	0	0	0	0
1	n0		01n0TRTL03	22	176	yes	-1	-1	0	0	0	0	0	0	0	0	0	0
1	n0		01n0TRTL03	23	184	yes	-1	-1	0	0	0	0	0	0	0	0	0	0
1	n0		01n0TRTL03	24	192	yes	-1	-1	0	0	0	0	0	0	0	0	0	0
1	n0		01n0TRTL03	25	200	yes	-1	-1	0	0	0	0	0	0	0	0	0	0
1	n0		01n0TRTL03	26	208	yes	-1	-1	0	0	0	0	0	0	0	0	0	0
1	n0		01n0TRTL03	27	216	yes	-1	-1	0	0	0	0	0	0	0	0	0	0
1	n0		01n0TRTL03	28	224	yes	-1	-1	0	0	0	0	0	0	0	0	0	0
1	n0		01n0TRTL03	29	232	yes	-1	-1	0	0	0	0	0	0	0	0	0	0
1	n0		01n0TRTL03	30	240	yes	-1	-1	0	0	0	0	0	0	0	0	0	0
1	n0		01n0TRTL03	31	248	yes	-1	-1	0	0	0	0	0	0	0	0	0	0
1	n0		01n0TRTL03	32	256	yes	-1	-1	0	0	0	0	0	0	0	0	0	0
1	n0		01n0TRTL03	33	264	yes	-1	-1	0	0	0	0	0	0	0	0	0	0
1	n0		01n0TRTL03	34	272	yes	370	271	0	0	0	0	0	0	0	0	0	0
1	n0		01n0TRTL03	35	280	yes	370	271	0	0	0	0	0	0	0	0	0	0
1	n0		01n0TRTL03	36	288	yes	371	268	0	0	0	0	0	0	0	0	0	0
1	n0		01n0TRTL03	37	296	yes	367	265	0	0	0	0	0	0	0	0	0	0
1	n0		01n0TRTL03	38	304	yes	333	248	0	0	0	0	0	0	0	0	0	0
1	n0		01n0TRTL03	39	312	yes	269	211	0	0	0	0	1	8	0	0	0	0
1	n0		01n0TRTL03	40	320	yes	215	180	0	0	0	0	1	16	0	0	0	0
1	n0		01n0TRTL03	41	328	yes	206	176	0	0	0	0	1	24	0	0	0	0
1	n0		01n0TRTL03	42	336	yes	211	181	0	0	0	0	1	32	0	0	0	0
1	n0		01n0TRTL03	43	344	yes	201	184	0	0	0	0	1	40	0	0	0	0
1	n0		01n0TRTL03	44	352	yes	189	182	0	0	0	0	1	48	0	0	0	0
1	n0		01n0TRTL03	45	360	yes	188	176	0	0	0	0	1	56	0	0	0	0
1	n0		01n0TRTL03	46	368	yes	195	173	0	0	0	0	1	64	0	0	0	0
1	n0		01n0TRTL03	47	376	yes	200	175	0	0	0	0	1	72	0	0	0	0
1	n0		01n0TRTL03	48	384	yes	199	176	0	0	0	0	1	80	0	0	0	0
1	n0		01n0TRTL03	49	392	yes	196	178	0	0	0	0	1	88	0	0	0	0
1	n0		01n0TRTL03	50	400	yes	198	176	0	0	0	0	1	96	0	0	0	0
1	n0		01n0TRTL03	51	408	yes	196	169	0	0	0	0	1	104	0	0	0	0
1	n0		01n0TRTL03	52	416	yes	196	169	0	0	0	0	1	112	0	0	0	0
1	n0		01n0TRTL03	53	424	yes	198	176	0	0	0	0	1	120	0	0	0	0
1	n0		01n0TRTL03	54	432	yes	197	173	0	0	0	0	1	128	0	0	0	0
1	n0		01n0TRTL03	55	440	yes	197	161	0	0	0	0	1	136	0	0	0	0
1	n0		01n0TRTL03	56	448	yes	197	163	0	0	0	0	1	144	0	0	0	0
1	n0		01n0TRTL03	57	456	yes	196	169	0	0	0	0	1	152	0	0	0	0
1	n0		01n0TRTL03	58	464	yes	194	166	0	0	0	0	1	160	0	0	0	0
1	n0		01n0TRTL03	59	472	yes	190	165	0	0	0	0	1	168	0	0	0	0
1	n0		01n0TRTL03	60	480	yes	188	166	0	0	0	0	1	176	0	0	0	0
1	n0		01n0TRTL03	61	488	yes	187	168	0	0	0	0	1	184	0	0	0	0
1	n0		01n0TRTL03	62	496	yes	186	175	0	0	0	0	1	192	0	0	0	0
1	n0		01n0TRTL03	63	504	yes	189	177	0	0	0	0	1	200	0	0	0	0
1	n0		01n0TRTL03	64	512	yes	192	175	0	0	0	0	1	208	0	0	0	0
1	n0		01n0TRTL03	65	520	yes	192	174	0	0	0	0	1	216	0	0	0	0
1	n0		01n0TRTL03	66	528	yes	190	176	0	0	0	0	1	224	0	0	0	0
1	n0		01n0TRTL03	67	536	yes	191	173	0	0	0	0	1	232	0	0	0	0
1	n0		01n0TRTL03	68	544	yes	194	163	0	0	0	0	1	240	0	0	0	0
1	n0		01n0TRTL03	69	552	yes	193	159	0	0	0	0	1	248	0	0	0	0
1	n0		01n0TRTL03	70	560	yes	195	162	0	0	0	0	1	256	0	0	0	0
1	n0		01n0TRTL03	71	568	yes	193	168	0	0	0	0	1	264	0	0	0	0
1	n0		01n0TRTL03	72	576	yes	187	180	0	0	0	0	1	272	0	0	0	0
1	n0		01n0TRTL03	73	584	yes	188	176	0	0	0	0	1	280	0	0	0	0
1	n0		01n0TRTL03	74	592	yes	193	167	0	0	0	0	1	288	0	0	0	0
1	n0		01n0TRTL03	75	600	yes	196	164	0	0	0	0	1	296	0	0	0	0
1	n0		01n0TRTL03	76	608	yes	193	164	0	0	0	0	1	304	0	0	0	0
1	n0		01n0TRTL03	77	616	yes	189	169	0	0	0	0	1	312	0	0	0	0
1	n0		01n0TRTL03	78	624	yes	189	175	0	0	0	0	1	320	0	0	0	0
1	n0		01n0TRTL03	79	632	yes	192	170	0	0	0	0	1	328	0	0	0	0
1	n0		01n0TRTL03	80	640	yes	192	167	0	0	0	0	1	336	0	0	0	0
1	n0		01n0TRTL03	81	648	yes	189	186	0	0	0	0	1	344	0	0	0	0
1	n0		01n0TRTL03	82	656	yes	182	252	0	0	0	0	0	344	0	0	0	0
1	n0		01n0TRTL03	83	664	yes	181	318	0	0	0	0	0	344	0	0	0	0
1	n0		01n0TRTL03	84	672	yes	197	364	0	0	0	0	0	344	0	0	0	0
1	n0		01n0TRTL03	85	680	yes	211	392	0	0	0	0	0	344	1	8	0	0
1	n0		01n0TRTL03	86	688	yes	207	405	0	0	0	0	0	344	1	16	0	0
1	n0		01n0TRTL03	87	696	yes	202	408	0	0	0	0	0	344	1	24	0	0
1	n0		01n0TRTL03	88	704	yes	204	414	0	0	0	0	0	344	1	32	0	0
1	n0		01n0TRTL03	89	712	yes	208	418	0	0	0	0	0	344	1	40	0	0
1	n0		01n0TRTL03	90	720	yes	210	413	0	0	0	0	0	344	1	48	0	0
1	n0		01n0TRTL03	91	728	yes	210	407	0	0	0	0	0	344	1	56	0	0
1	n0		01n0TRTL03	92	736	yes	207	407	0	0	0	0	0	344	1	64	0	0
1	n0		01n0TRTL03	93	744	yes	209	413	0	0	0	0	0	344	1	72	0	0
1	n0		01n0TRTL03	94	752	yes	205	424	0	0	0	0	0	344	1	80	0	0
1	n0		01n0TRTL03	95	760	yes	203	428	0	0	0	0	0	344	1	88	0	0
1	n0		01n0TRTL03	96	768	yes	210	419	0	0	0	0	0	344	1	96	0	0
1	n0		01n0TRTL03	97	776	yes	207	413	0	0	0	0	0	344	1	104	0	0
1	n0		01n0TRTL03	98	784	yes	198	413	0	0	0	0	0	344	1	112	0	0
1	n0		01n0TRTL03	99	792	yes	186	389	0	0	0	0	0	344	1	120	0	0
1	n0		01n0TRTL03	100	800	yes	188	387	0	0	0	0	0	344	1	128	0	0
1	n0		01n0TRTL03	101	808	yes	-1	-1	0	0	0	0	0	344	0	128	0	0
1	n0		01n0TRTL03	102	816	yes	-1	-1	0	0	0	0	0	344	0	128	0	0
1	n0		01n0TRTL03	103	824	yes	-1	-1	0	0	0	0	0	344	0	128	0	0
1	n0		01n0TRTL03	104	832	yes	-1	-1	0	0	0	0	0	344	0	128	0	0
1	n0		01n0TRTL03	105	840	yes	-1	-1	0	0	0	0	0	344	0	128	0	0
1	n0		01n0TRTL03	106	848	yes	207	417	0	0	0	0	0	344	1	136	0	0
1	n0		01n0TRTL03	107	856	yes	213	417	0	0	0	0	0	344	1	144	0	0
1	n0		01n0TRTL03	108	864	yes	206	422	0	0	0	0	0	344	1	152	0	0
1	n0		01n0TRTL03	109	872	yes	197	421	0	0	0	0	0	344	1	160	0	0
1	n0		01n0TRTL03	110	880	yes	200	421	0	0	0	0	0	344	1	168	0	0
1	n0		01n0TRTL03	111	888	yes	203	429	0	0	0	0	0	344	1	176	0	0
1	n0		01n0TRTL03	112	896	yes	201	432	0	0	0	0	0	344	1	184	0	0
1	n0		01n0TRTL03	113	904	yes	199	418	0	0	0	0	0	344	1	192	0	0
1	n0		01n0TRTL03	114	912	yes	208	413	0	0	0	0	0	344	1	200	0	0
1	n0		01n0TRTL03	115	920	yes	261	435	0	0	0	0	0	344	1	208	0	0
1	n0		01n0TRTL03	116	928	yes	372	459	0	0	0	0	0	344	0	208	0	0
1	n0		01n0TRTL03	117	936	yes	476	463	0	0	0	0	0	344	0	208	0	0
1	n0		01n0TRTL03	118	944	yes	543	461	0	0	0	0	0	344	0	208	1	8
1	n0		01n0TRTL03	119	952	yes	570	468	0	0	0	0	0	344	0	208	1	16
1	n0		01n0TRTL03	120	960	yes	564	473	0	0	0	0	0	344	0	208	1	24
1	n0		01n0TRTL03	121	968	yes	570	472	0	0	0	0	0	344	0	208	1	32
1	n0		01n0TRTL03	122	976	yes	586	468	0	0	0	0	0	344	0	208	1	40
1	n0		01n0TRTL03	123	984	yes	578	472	0	0	0	0	0	344	0	208	1	48
1	n0		01n0TRTL03	124	992	yes	568	476	0	0	0	0	0	344	0	208	1	56
1	n0		01n0TRTL03	125	1000	yes	573	471	0	0	0	0	0	344	0	208	1	64
1	n0		01n0TRTL03	126	1008	yes	583	464	0	0	0	0	0	344	0	208	1	72
1	n0		01n0TRTL03	127	1016	yes	588	466	0	0	0	0	0	344	0	208	1	80
1	n0		01n0TRTL03	128	1024	yes	580	472	0	0	0	0	0	344	0	208	1	88
1	n0		01n0TRTL03	129	1032	yes	574	474	0	0	0	0	0	344	0	208	1	96
1	n0		01n0TRTL03	130	1040	yes	578	469	0	0	0	0	0	344	0	208	1	104
1	n0		01n0TRTL03	131	1048	yes	585	468	0	0	0	0	0	344	0	208	1	112
1	n0		01n0TRTL03	132	1056	yes	580	475	0	0	0	0	0	344	0	208	1	120
1	n0		01n0TRTL03	133	1064	yes	583	474	0	0	0	0	0	344	0	208	1	128
1	n0		01n0TRTL03	134	1072	yes	584	473	0	0	0	0	0	344	0	208	1	136
1	n0		01n0TRTL03	135	1080	yes	581	474	0	0	0	0	0	344	0	208	1	144
1	n0		01n0TRTL03	136	1088	yes	583	471	0	0	0	0	0	344	0	208	1	152
1	n0		01n0TRTL03	137	1096	yes	585	471	0	0	0	0	0	344	0	208	1	160
1	n0		01n0TRTL03	138	1104	yes	581	477	0	0	0	0	0	344	0	208	1	168
1	n0		01n0TRTL03	139	1112	yes	575	479	0	0	0	0	0	344	0	208	1	176
1	n0		01n0TRTL03	140	1120	yes	576	474	0	0	0	0	0	344	0	208	1	184
1	n0		01n0TRTL03	141	1128	yes	580	471	0	0	0	0	0	344	0	208	1	192
1	n0		01n0TRTL03	142	1136	yes	582	470	0	0	0	0	0	344	0	208	1	200
1	n0		01n0TRTL03	143	1144	yes	580	469	0	0	0	0	0	344	0	208	1	208
1	n0		01n0TRTL03	144	1152	yes	580	464	0	0	0	0	0	344	0	208	1	216
1	n0		01n0TRTL03	145	1160	yes	593	426	0	0	0	0	0	344	0	208	1	224
1	n0		01n0TRTL03	146	1168	yes	596	343	0	0	0	0	0	344	0	208	0	224
1	n0		01n0TRTL03	147	1176	yes	578	262	0	0	0	0	0	344	0	208	0	224
1	n0		01n0TRTL03	148	1184	yes	567	214	1	1184	1	8	0	344	0	208	0	224
1	n0		01n0TRTL03	149	1192	yes	578	189	1	1184	1	16	0	344	0	208	0	224
1	n0		01n0TRTL03	150	1200	yes	582	184	1	1184	1	24	0	344	0	208	0	224
1	n0		01n0TRTL03	151	1208	yes	582	191	1	1184	1	32	0	344	0	208	0	224
1	n0		01n0TRTL03	152	1216	yes	575	181	1	1184	1	40	0	344	0	208	0	224
1	n0		01n0TRTL03	153	1224	yes	572	170	1	1184	1	48	0	344	0	208	0	224
1	n0		01n0TRTL03	154	1232	yes	578	167	1	1184	1	56	0	344	0	208	0	224
1	n0		01n0TRTL03	155	1240	yes	578	172	1	1184	1	64	0	344	0	208	0	224
1	n0		01n0TRTL03	156	1248	yes	580	170	1	1184	1	72	0	344	0	208	0	224
1	n0		01n0TRTL03	157	1256	yes	581	167	1	1184	1	80	0	344	0	208	0	224
1	n0		01n0TRTL03	158	1264	yes	575	168	1	1184	1	88	0	344	0	208	0	224
1	n0		01n0TRTL03	159	1272	yes	578	166	1	1184	1	96	0	344	0	208	0	224
1	n0		01n0TRTL03	160	1280	yes	588	162	1	1184	1	104	0	344	0	208	0	224
1	n0		01n0TRTL03	161	1288	yes	592	147	1	1184	1	112	0	344	0	208	0	224
1	n0		01n0TRTL03	162	1296	yes	591	142	1	1184	1	120	0	344	0	208	0	224
1	n0		01n0TRTL03	163	1304	yes	588	149	1	1184	1	128	0	344	0	208	0	224
1	n0		01n0TRTL03	164	1312	yes	586	148	1	1184	1	136	0	344	0	208	0	224
1	n0		01n0TRTL03	165	1320	yes	586	146	1	1184	1	144	0	344	0	208	0	224
1	n0		01n0TRTL03	166	1328	yes	585	152	1	1184	1	152	0	344	0	208	0	224
1	n0		01n0TRTL03	167	1336	yes	586	153	1	1184	1	160	0	344	0	208	0	224
1	n0		01n0TRTL03	168	1344	yes	587	158	1	1184	1	168	0	344	0	208	0	224
1	n0		01n0TRTL03	169	1352	yes	591	166	1	1184	1	176	0	344	0	208	0	224
1	n0		01n0TRTL03	170	1360	yes	597	158	1	1184	1	184	0	344	0	208	0	224
1	n0		01n0TRTL03	171	1368	yes	600	155	1	1184	1	192	0	344	0	208	0	224
1	n0		01n0TRTL03	172	1376	yes	595	165	1	1184	1	200	0	344	0	208	0	224
1	n0		01n0TRTL03	173	1384	yes	591	165	1	1184	1	208	0	344	0	208	0	224
1	n0		01n0TRTL03	174	1392	yes	592	155	1	1184	1	216	0	344	0	208	0	224
1	n0		01n0TRTL03	175	1400	yes	591	156	1	1184	1	224	0	344	0	208	0	224
1	n0		01n0TRTL03	176	1408	yes	590	165	1	1184	1	232	0	344	0	208	0	224
1	n0		01n0TRTL03	177	1416	yes	592	166	1	1184	1	240	0	344	0	208	0	224
1	n0		01n0TRTL03	178	1424	yes	587	163	1	1184	1	248	0	344	0	208	0	224
1	n0		01n0TRTL03	179	1432	yes	587	160	1	1184	1	256	0	344	0	208	0	224
1	n0		01n0TRTL03	180	1440	yes	590	153	1	1184	1	264	0	344	0	208	0	224
1	n0		01n0TRTL03	181	1448	yes	598	180	1	1184	1	272	0	344	0	208	0	224
1	n0		01n0TRTL03	182	1456	yes	594	170	1	1184	1	280	0	344	0	208	0	224
1	n0		01n0TRTL03	183	1464	yes	593	156	1	1184	1	288	0	344	0	208	0	224
1	n0		01n0TRTL03	184	1472	yes	592	163	1	1184	1	296	0	344	0	208	0	224
1	n0		01n0TRTL03	185	1480	yes	593	166	1	1184	1	304	0	344	0	208	0	224
1	n0		01n0TRTL03	186	1488	yes	592	157	1	1184	1	312	0	344	0	208	0	224
1	n0		01n0TRTL03	187	1496	yes	589	159	1	1184	1	320	0	344	0	208	0	224
1	n0		01n0TRTL03	188	1504	yes	591	162	1	1184	1	328	0	344	0	208	0	224
1	n0		01n0TRTL03	189	1512	yes	594	162	1	1184	1	336	0	344	0	208	0	224
1	n0		01n0TRTL03	190	1520	yes	593	164	1	1184	1	344	0	344	0	208	0	224
1	n0		01n0TRTL03	191	1528	yes	590	166	1	1184	1	352	0	344	0	208	0	224
1	n0		01n0TRTL03	192	1536	yes	587	158	1	1184	1	360	0	344	0	208	0	224
1	n0		01n0TRTL03	193	1544	yes	588	152	1	1184	1	368	0	344	0	208	0	224
1	n0		01n0TRTL03	194	1552	yes	591	150	1	1184	1	376	0	344	0	208	0	224
1	n0		01n0TRTL03	195	1560	yes	588	146	1	1184	1	384	0	344	0	208	0	224
1	n0		01n0TRTL03	196	1568	yes	584	143	1	1184	1	392	0	344	0	208	0	224
1	n0		01n0TRTL03	197	1576	yes	588	145	1	1184	1	400	0	344	0	208	0	224
1	n0		01n0TRTL03	198	1584	yes	593	152	1	1184	1	408	0	344	0	208	0	224
1	n0		01n0TRTL03	199	1592	yes	589	155	1	1184	1	416	0	344	0	208	0	224
1	n0		01n0TRTL03	200	1600	yes	585	155	1	1184	1	424	0	344	0	208	0	224
1	n0		01n0TRTL03	201	1608	yes	589	159	1	1184	1	432	0	344	0	208	0	224
1	n0		01n0TRTL03	202	1616	yes	587	153	1	1184	1	440	0	344	0	208	0	224
1	n0		01n0TRTL03	203	1624	yes	591	154	1	1184	1	448	0	344	0	208	0	224
1	n0		01n0TRTL03	204	1632	yes	613	144	1	1184	1	456	0	344	0	208	0	224
1	n0		01n0TRTL03	205	1640	yes	635	147	1	1184	1	464	0	344	0	208	0	224
1	n0		01n0TRTL03	206	1648	yes	627	158	1	1184	1	472	0	344	0	208	0	224
1	n0		01n0TRTL03	207	1656	yes	618	147	1	1184	1	480	0	344	0	208	0	224
1	n0		01n0TRTL03	208	1664	yes	622	145	1	1184	1	488	0	344	0	208	0	224
1	n0		01n0TRTL03	209	1672	yes	627	152	1	1184	1	496	0	344	0	208	0	224
1	n0		01n0TRTL03	210	1680	yes	627	152	1	1184	1	504	0	344	0	208	0	224
1	n0		01n0TRTL03	211	1688	yes	625	151	1	1184	1	512	0	344	0	208	0	224
1	n0		01n0TRTL03	212	1696	yes	627	153	1	1184	1	520	0	344	0	208	0	224
1	n0		01n0TRTL03	213	1704	yes	628	158	1	1184	1	528	0	344	0	208	0	224
1	n0		01n0TRTL03	214	1712	yes	621	156	1	1184	1	536	0	344	0	208	0	224
1	n0		01n0TRTL03	215	1720	yes	617	150	1	1184	1	544	0	344	0	208	0	224
1	n0		01n0TRTL03	216	1728	yes	623	147	1	1184	1	552	0	344	0	208	0	224
1	n0		01n0TRTL03	217	1736	yes	628	152	1	1184	1	560	0	344	0	208	0	224
1	n0		01n0TRTL03	218	1744	yes	625	159	1	1184	1	568	0	344	0	208	0	224
1	n0		01n0TRTL03	219	1752	yes	623	161	1	1184	1	576	0	344	0	208	0	224
1	n0		01n0TRTL03	220	1760	yes	621	163	1	1184	1	584	0	344	0	208	0	224
1	n0		01n0TRTL03	221	1768	yes	621	168	1	1184	1	592	0	344	0	208	0	224
1	n0		01n0TRTL03	222	1776	yes	623	160	1	1184	1	600	0	344	0	208	0	224
1	n0		01n0TRTL03	223	1784	yes	624	152	1	1184	1	608	0	344	0	208	0	224
1	n0		01n0TRTL03	224	1792	yes	624	155	1	1184	1	616	0	344	0	208	0	224
1	n0		01n0TRTL03	225	1800	yes	624	155	1	1184	1	624	0	344	0	208	0	224
1	n0		01n0TRTL03	226	1808	yes	622	152	1	1184	1	632	0	344	0	208	0	224
1	n0		01n0TRTL03	227	1816	yes	617	146	1	1184	1	640	0	344	0	208	0	224
1	n0		01n0TRTL03	228	1824	yes	615	155	1	1184	1	648	0	344	0	208	0	224
1	n0		01n0TRTL03	229	1832	yes	620	163	1	1184	1	656	0	344	0	208	0	224
1	n0		01n0TRTL03	230	1840	yes	626	151	1	1184	1	664	0	344	0	208	0	224
1	n0		01n0TRTL03	231	1848	yes	623	156	1	1184	1	672	0	344	0	208	0	224
1	n0		01n0TRTL03	232	1856	yes	619	169	1	1184	1	680	0	344	0	208	0	224
1	n0		01n0TRTL03	233	1864	yes	620	161	1	1184	1	688	0	344	0	208	0	224
1	n0		01n0TRTL03	234	1872	yes	626	152	1	1184	1	696	0	344	0	208	0	224
1	n0		01n0TRTL03	235	1880	yes	627	153	1	1184	1	704	0	344	0	208	0	224
1	n0		01n0TRTL03	236	1888	yes	628	147	1	1184	1	712	0	344	0	208	0	224
1	n0		01n0TRTL03	237	1896	yes	632	142	1	1184	1	720	0	344	0	208	0	224
1	n0		01n0TRTL03	238	1904	yes	631	145	1	1184	1	728	0	344	0	208	0	224
1	n0		01n0TRTL03	239	1912	yes	629	147	1	1184	1	736	0	344	0	208	0	224
1	n0		01n0TRTL03	240	1920	yes	625	156	1	1184	1	744	0	344	0	208	0	224
1	n0		01n0TRTL03	241	1928	yes	620	168	1	1184	1	752	0	344	0	208	0	224
[truncated: 597,594+ more rows]

## Sheet: EXPERIMENT 2
Subject	Session	ID	TETTime	RTTime	CursorX	CursorY	TimestampSec	TimestampMicrosec	XGazePosLeftEye	YGazePosLeftEye	XCameraPosLeftEye	YCameraPosLeftEye	DiameterPupilLeftEye	DistanceLeftEye	ValidityLeftEye	XGazePosRightEye	YGazePosRightEye	XCameraPosRightEye	YCameraPosRightEye	DiameterPupilRightEye	DistanceRightEye	ValidityRightEye	TrialId	end sample	Filename	TargetType	TargetVerb	CompVerb	TargetLocation	CompetitorLocation	Distracter1Location	Distracter2Location	CurrentScene	CurrentAOI	CodedAOI	Accuracy	StimulusOnset	RT	RT2	NumberLooksToT	NumberLooksToC	NumberLooksToD1	NumberLooksToD2	DurationT	DurationC	DurationD1	DurationD2	TargetLook	CompetitorLook
1025	1	173	2.0074e+06	54072	165	440	2007	396827	0.255244	0.7169	0.697645	0.474746	4.1281	699.578	0	0.15901	0.750295	0.483078	0.513881	4.07381	708.779	0	telefono	Last Sample	TN1	TN			bottomleft	topleft	topright	bottomright	Stimulus	bottomleft	Target	1	51942	814	0	1	2	0	0	1334	487	0	0	1	0
1025	1	371	2.01164e+06	58319	584	448	2011	643431	0.711527	0.704393	0.671658	0.490142	4.00903	703.696	0	0.749432	0.788997	0.456884	0.535579	3.96562	708.268	0	barrer	Last Sample	TV1	TV	1	1	bottomright	bottomleft	topleft	topright	Stimulus	bottomright	Target	1	55828	1235	1733	2	3	2	0	1043	717	456	0	1	0
1025	1	583	2.01635e+06	63025	581	203	2016	348644	0.68924	0.328753	0.669624	0.464423	4.27545	697.793	0	0.764071	0.349355	0.455463	0.510537	3.59549	703.409	0	flor	Last Sample	TN322	TN			topright	bottomleft	topleft	bottomright	Stimulus	topright	Target	1	60113	2217	0	1	2	2	1	799	364	975	461	1	0
1025	1	799	2.02125e+06	67927	172	133	2021	253066	0.226047	0.238587	0.72489	0.467806	3.74488	707.022	0	0.204691	0.20701	0.509277	0.496543	3.80225	707.024	0	regalar	Last Sample	TV333	TV	3	3	topleft	bottomleft	topright	bottomright	Stimulus	topleft	Target	1	64813	366	1383	3	1	1	1	1639	498	299	220	1	0
1025	1	965	2.02486e+06	71537	549	482	2024	861798	0.660823	0.776909	0.711703	0.473684	4.17276	707.633	0	0.713583	0.830232	0.496414	0.504677	4.06903	707.636	0	llorar	Last Sample	TV114	TV	1	1	bottomleft	bottomright	topright	topleft	Stimulus	bottomright	Competitor	0	69752	887	0	1	1	0	1	798	83	0	636	0	1
1025	1	1097	2.02799e+06	74667	148	128	2027	991711	0.194865	0.249447	0.716131	0.472456	4.05012	707.651	0	0.177091	0.179218	0.500701	0.5042	4.01169	707.653	0	avión	Last Sample	TN125	TN			topleft	bottomright	bottomleft	topright	Stimulus	topleft	Target	1	73386	224	0	1	0	0	0	1077	0	0	0	1	0
1025	1	1239	2.03102e+06	77697	191	145	2031	22246	0.234381	0.249821	0.715687	0.473587	3.94149	708.525	0	0.244493	0.23515	0.500612	0.505254	3.78561	708.528	0	lápiz	Last Sample	TN133	TN			topleft	bottomright	topright	bottomleft	Stimulus	topleft	Target	1	76383	217	876	2	0	0	1	918	0	0	199	1	0
1025	1	1401	2.03447e+06	81145	635	134	2034	471219	0.773558	0.175612	0.70211	0.474622	3.69003	699.023	0	0.815129	0.27268	0.487093	0.508963	3.57431	700.893	0	tren	Last Sample	TN325	TN			topright	bottomleft	topleft	bottomright	Stimulus	topright	Target	1	79417	1291	0	1	1	1	1	457	156	639	199	1	0
1025	1	1602	2.03872e+06	85393	559	447	2038	717916	0.69085	0.676782	0.69755	0.478542	3.9925	709.488	0	0.708601	0.81518	0.482637	0.514395	4.08802	715.64	0	chupar	Last Sample	TV236	TV	2	3	topleft	bottomright	bottomleft	topright	Stimulus	bottomright	Competitor	0	82907	212	990	3	3	2	1	1299	506	263	18	0	1
1025	1	1754	2.04205e+06	88722	595	102	2042	47365	0.728152	0.131403	0.700687	0.476338	3.59569	698.785	0	0.761113	0.210049	0.485744	0.510853	3.69094	704.972	0	dormir	Last Sample	TV122	TV	1	2	topright	bottomleft	bottomright	topleft	Stimulus	topright	Target	1	87186	738	0	1	0	1	2	818	0	162	326	1	0
1025	1	1907	2.04534e+06	92008	171	172	2045	337012	0.216702	0.314323	0.706757	0.477327	3.66891	706.18	0	0.21287	0.262115	0.491435	0.511924	3.58751	706.183	0	coche	Last Sample	TN311	TN			topleft	bottomright	topright	bottomleft	Stimulus	topleft	Target	1	90463	212	0	1	0	0	0	1351	0	0	0	1	0
1025	1	2120	2.04984e+06	96517	579	470	2049	842840	0.709923	0.772132	0.701135	0.48233	4.03086	710.609	0	0.739634	0.794864	0.485739	0.516447	3.69395	710.612	0	atar	Last Sample	TV322	TV	3	2	bottomleft	topleft	topright	bottomright	Stimulus	bottomright	Distracter2	0	93746	0	0	0	1	1	1	0	740	399	1575	0	0
1025	1	2360	2.05493e+06	101601	596	105	2054	926746	0.733803	0.142304	0.697287	0.480129	3.59712	701.315	0	0.756777	0.209384	0.482205	0.51563	3.38223	696.286	0	muñeco	Last Sample	TN136	TN			topright	bottomleft	bottomright	topleft	Stimulus	topright	Target	1	98303	1484	2700	3	1	1	2	1399	225	397	915	1	0
1025	1	2629	2.06055e+06	107223	577	130	2060	549044	0.707172	0.161707	0.686224	0.480943	3.56189	706.459	0	0.736014	0.273044	0.471085	0.520169	3.68915	706.461	0	romper	Last Sample	TV314	TV	3	1	topright	bottomright	bottomleft	topleft	Stimulus	topright	Target	1	103397	416	2176	2	1	1	1	2295	598	517	399	1	0
1025	1	2819	2.06468e+06	111350	591	471	2064	675950	0.740152	0.724918	0.677139	0.483767	3.73691	711.129	0	0.739129	0.847034	0.462253	0.52547	3.80589	708.055	0	árbol	Last Sample	TN333	TN			bottomright	topleft	bottomleft	topright	Stimulus	bottomright	Target	1	109054	1020	0	1	1	0	1	1296	398	0	362	1	0
1025	1	3121	2.07094e+06	117610	120	175	2070	936123	0.181075	0.312423	0.684697	0.483156	4.0654	705.382	0	0.119609	0.271896	0.47203	0.525294	3.69006	712.299	0	dar	Last Sample	TV326	TV	3	2	topleft	bottomright	topright	bottomleft	Stimulus	topleft	Target	1	113117	227	1223	6	2	1	2	2279	780	540	597	1	0
1025	1	3261	2.07433e+06	121000	157	152	2074	325426	0.188629	0.174978	0.700726	0.473002	4.18696	714.766	0	0.204204	0.333363	0.487826	0.51316	3.97343	714.769	0	casa	Last Sample	TN211	TN			topleft	bottomright	topright	bottomleft	Stimulus	topleft	Target	1	119480	244	923	2	2	1	0	937	140	179	0	1	0
1025	1	3554	2.08057e+06	127240	591	432	2080	565701	0.741699	0.672017	0.67113	0.485909	3.86981	719.782	0	0.73706	0.771258	0.458117	0.533036	3.84768	716.238	0	tirar/pasar	Last Sample	TV311	TV	3	1	bottomright	topright	topleft	bottomleft	Stimulus	bottomright	Target	1	122755	1793	3508	2	3	1	1	1794	1298	822	299	1	0
1025	1	3714	2.08445e+06	131126	582	456	2084	453513	0.732733	0.688544	0.667964	0.487139	3.9039	728.299	0	0.724713	0.834738	0.455091	0.53611	3.84935	713.222	0	naranja	Last Sample	TN114	TN			bottomright	bottomleft	topright	bottomleft	Stimulus	bottomright	Target	1	129142	669	0	1	0	0	0	1335	0	0	0	1	0
1025	1	3908	2.08854e+06	135214	567	430	2088	540593	0.745498	0.628915	0.668921	0.48896	3.78749	704.789	0	0.673387	0.8069	0.455359	0.537438	3.85086	705.532	0	llave	Last Sample	TN233	TN			bottomright	topleft	topright	bottomleft	Stimulus	bottomright	Target	1	132874	226	984	2	0	0	0	2116	0	0	0	1	0
1025	1	4136	2.09335e+06	140018	155	422	2093	345407	0.213885	0.662309	0.676241	0.49246	3.89792	710.506	0	0.175474	0.746929	0.462939	0.539874	3.85013	713.988	0	tomate	Last Sample	TN336	TN			bottomleft	topright	bottomright	topleft	Stimulus	bottomleft	Target	1	136997	1407	0	1	0	1	0	1634	0	1137	0	1	0
1025	1	4342	2.09781e+06	144482	591	428	2097	811291	0.740994	0.674085	0.677621	0.494776	4.11273	715.212	0	0.738824	0.754058	0.46362	0.539691	3.60077	712.642	0	bailar	Last Sample	TV133	TV	1	3	bottomright	topright	topleft	bottomleft	Stimulus	bottomright	Target	1	141815	691	0	1	0	0	1	2131	0	0	539	1	0
1025	1	4643	2.10409e+06	150762	574	494	2104	91469	-1	-1	0.667189	0.494861	-1	-1	4	0.718159	0.82362	0.453954	0.542448	4.0195	716.314	0	llevar	Last Sample	TV233	TV	2	3	bottomright	topleft	topright	bottomleft	Stimulus	bottomright	Target	1	146263	13	3526	2	1	1	1	2009	1831	361	242	1	0
1025	1	4849	2.1087e+06	155367	140	161	2108	696922	0.150638	0.228653	0.734103	0.485404	3.67094	714.37	0	0.200942	0.309542	0.522149	0.508891	3.73427	714.373	0	volar	Last Sample	TV136	TV	1	3	topleft	topright	bottomright	bottomleft	Stimulus	topleft	Target	1	152625	1190	0	1	0	1	1	1570	0	914	236	1	0
1025	1	5056	2.11308e+06	159753	612	157	2113	83079	0.752709	0.19975	0.703485	0.488858	3.64163	704.454	0	0.779717	0.324585	0.490394	0.521468	3.44321	704.457	0	maleta	Last Sample	TN214	TN			topright	topleft	bottomright	bottomleft	Stimulus	topright	Target	1	157152	1288	0	1	1	0	1	1333	498	0	543	1	0
1025	1	5353	2.11938e+06	166053	190	132	2119	383220	0.254924	0.217226	0.686338	0.49917	3.68304	705.87	0	0.221891	0.222787	0.473011	0.541925	3.7242	712.494	0	caer	Last Sample	TV125	TV	1	2	bottomright	topleft	bottomleft	topright	Stimulus	topleft	Competitor	0	161584	681	2059	2	4	2	2	1295	1272	655	739	0	1
1025	1	5506	2.12349e+06	170163	581	462	2123	490153	0.739546	0.722359	0.707244	0.502499	3.8982	712.551	0	0.715135	0.818324	0.492321	0.528971	3.95422	712.553	0	recoger	Last Sample	TV225	TV	2	2	bottomright	topleft	bottomleft	topright	Stimulus	bottomright	Target	1	167948	158	1657	2	2	1	1	1100	796	356	20	1	0
1025	1	5659	2.1271e+06	173769	151	406	2127	98851	0.24486	0.788085	0.698939	0.501982	4.1625	708.418	0	0.134078	0.567868	0.485006	0.540749	4.00183	715.961	0	lampara	Last Sample	TN314	TN			bottomleft	topright	bottomright	topleft	Stimulus	bottomleft	Target	1	171898	998	1502	2	2	1	2	698	220	437	119	1	0
1025	1	5854	2.1316e+06	178277	579	136	2131	604639	0.702439	0.16916	0.685254	0.501347	3.95025	707.658	0	0.74695	0.287045	0.471075	0.542576	3.78712	706.184	0	abrir	Last Sample	TV214	TV	2	1	topright	bottomright	topleft	bottomleft	Stimulus	topright	Target	1	175560	1641	0	1	2	1	1	1096	539	428	342	1	0
1025	1	5984	2.13465e+06	181330	197	387	2134	654953	0.246373	0.646464	0.699677	0.505125	3.99959	706.943	0	-1	-1	0.699677	0.505125	-1	-1	4	pastel	Last Sample	TN222	TN			bottomleft	topleft	topright	bottomright	Stimulus	bottomleft	Target	1	180033	299	756	2	0	0	2	803	0	0	183	1	0
1025	1	6139	2.13828e+06	184956	610	171	2138	283449	0.737906	0.273972	0.68644	0.504571	3.83191	707.499	0	0.788939	0.297896	0.47208	0.544727	3.62087	708.597	0	reloj	Last Sample	TN122	TN			topright	topleft	bottomright	bottomleft	Stimulus	topright	Target	1	183067	1477	0	1	3	0	2	441	718	0	424	1	0
1025	1	6337	2.14263e+06	189302	206	105	2142	629705	0.259849	0.158817	0.687078	0.504053	3.72837	702.415	0	0.256885	0.193377	0.473532	0.545533	3.47511	712.817	0	caminar	Last Sample	TV111	TV	1	1	topleft	bottomleft	topright	bottomright	Stimulus	topleft	Target	1	186703	267	965	3	4	1	1	1400	476	242	157	1	0
1025	1	6492	2.14622e+06	192888	587	456	2146	218393	0.740868	0.708625	0.686923	0.506763	3.77873	713.996	0	0.726699	0.813556	0.472426	0.546223	3.67606	715.008	0	zapato	Last Sample	TN236	TN			bottomright	bottomleft	topleft	topright	Stimulus	bottomright	Target	1	191078	1036	0	1	1	1	0	797	201	541	0	1	0
1025	1	6660	2.15005e+06	196716	168	415	2150	46329	0.226029	0.684216	0.687444	0.510095	3.89499	708.809	0	0.194334	0.70232	0.472975	0.55126	3.90526	714.763	0	silla	Last Sample	TN225	TN			bottomleft	bottomright	topleft	topright	Stimulus	bottomleft	Target	1	194620	629	1522	2	1	1	1	1222	199	274	144	1	0
1025	1	6819	2.15358e+06	200250	193	126	2153	575193	0.252934	0.199505	0.691015	0.507367	3.77275	703.401	0	0.229689	0.221998	0.476662	0.547266	3.8232	710.006	0	mesa	Last Sample	TN111	TN			topleft	topright	bottomright	bottomleft	Stimulus	topleft	Target	1	198492	959	0	1	0	0	1	823	0	0	656	1	0
1025	1	7083	2.15906e+06	205730	201	432	2159	57834	0.259952	0.725025	0.678555	0.51685	4.11319	708.172	0	0.243479	0.71527	0.464229	0.559948	3.94003	712.349	0	tocar	Last Sample	TV222	TV	2	2	bottomleft	topright	topleft	bottomright	Stimulus	bottomleft	Target	1	201990	228	689	4	1	2	1	1034	1395	641	220	1	0
1025	1	7299	2.16414e+06	210814	212	383	2164	141726	0.270014	0.65357	0.758488	0.525308	3.80707	710.154	0	0.261379	0.625459	0.544079	0.533553	3.76093	715.245	0	enseñar	Last Sample	TV325	TV	3	2	bottomleft	topright	bottomright	topleft	Stimulus	bottomleft	Target	1	207570	352	1749	3	1	0	2	1879	777	0	62	1	0
1025	1	7490	2.16869e+06	215360	567	120	2168	687288	0.697035	0.160093	0.728435	0.510517	3.99235	710.414	0	0.722028	0.240723	0.513909	0.529052	3.81999	704.57	0	coger	Last Sample	TV211	TV	2	1	topright	bottomleft	topleft	bottomright	Stimulus	topright	Target	1	212609	1412	0	1	2	1	0	1356	683	436	0	1	0
1029	1	157	3.12154e+06	42383	192	438	3121	537773	0.238011	0.716214	0.918481	0.405166	3.80638	642.953	0	0.243085	0.745848	0.662721	0.402471	3.91869	645.124	0	telefono	Last Sample	TN1	TN			bottomleft	topleft	topright	bottomright	Stimulus	bottomleft	Target	1	40512	1253	0	1	1	1	1	638	319	336	299	1	0
1029	1	314	3.12485e+06	45689	610	434	3124	847345	0.774084	0.726132	0.905493	0.394342	3.84997	646.526	0	0.753142	0.721989	0.651772	0.391745	3.99831	651.715	0	barrer	Last Sample	TV1	TV	1	1	bottomright	bottomleft	topleft	topright	Stimulus	bottomright	Target	1	44039	976	1394	2	1	1	1	474	175	323	375	1	0
1029	1	479	3.12832e+06	49161	610	107	3128	316323	0.754416	0.180665	0.911216	0.386829	3.62847	640.407	0	0.770875	0.176503	0.658408	0.383042	3.64088	643.474	0	flor	Last Sample	TN322	TN			topright	bottomleft	topleft	bottomright	Stimulus	topright	Target	1	47330	1054	0	1	2	1	1	797	183	460	160	1	0
1029	1	715	3.1332e+06	54045	185	114	3133	200979	0.226185	0.196455	0.936734	0.389872	3.74073	636.281	0	0.238275	0.184988	0.683574	0.379271	3.70207	641.247	0	regalar	Last Sample	TV333	TV	3	3	topleft	bottomleft	topright	bottomright	Stimulus	topleft	Target	1	50817	238	1035	3	6	2	1	1318	800	219	299	1	0
1029	1	881	3.13675e+06	57595	200	419	3136	749653	0.25508	0.697905	0.943349	0.392711	4.21099	649.023	0	0.247205	0.701991	0.690759	0.380147	4.23006	653.143	0	llorar	Last Sample	TV114	TV	1	1	bottomleft	bottomright	topright	topleft	Stimulus	bottomleft	Target	1	55758	779	0	1	0	0	1	1078	0	0	496	1	0
1029	1	1030	3.1399e+06	60744	195	144	3139	899858	0.221668	0.235363	0.951064	0.389834	4.12597	643.405	0	0.267621	0.244826	0.699158	0.374598	4.08135	645.07	0	avión	Last Sample	TN125	TN			topleft	bottomright	bottomleft	topright	Stimulus	topleft	Target	1	59250	696	1036	2	0	1	1	642	0	318	176	1	0
1029	1	1172	3.14289e+06	63735	214	130	3142	890306	0.259845	0.207299	0.948751	0.389441	4.12102	639.745	0	0.276063	0.227821	0.69663	0.375603	3.96667	642.77	0	lápiz	Last Sample	TN133	TN			topleft	bottomright	topright	bottomleft	Stimulus	topleft	Target	1	62379	99	160	4	0	0	1	861	0	0	336	1	0
1029	1	1330	3.14618e+06	67024	613	130	3146	179952	0.749742	0.22928	0.942918	0.391905	3.99627	641.78	0	0.784607	0.204704	0.690949	0.378839	4.00848	645.271	0	tren	Last Sample	TN325	TN			topright	bottomleft	topleft	bottomright	Stimulus	topright	Target	1	65367	900	0	1	0	1	0	777	0	619	0	1	0
1029	1	1495	3.14963e+06	70473	186	102	3149	629031	0.222558	0.186277	0.953397	0.392667	4.07497	637.034	0	0.244823	0.153736	0.70123	0.379145	3.87452	640.514	0	chupar	Last Sample	TV236	TV	2	3	topleft	bottomright	bottomleft	topright	Stimulus	topleft	Target	1	68679	3	1077	2	0	0	1	1458	0	0	299	1	0
1029	1	1674	3.15338e+06	74221	594	116	3153	377258	0.750898	0.193024	0.944623	0.39351	3.85369	641.759	0	0.734209	0.195786	0.691949	0.380684	3.94811	641.806	0	dormir	Last Sample	TV122	TV	1	2	topright	bottomleft	bottomright	topleft	Stimulus	topright	Target	1	72124	542	1619	3	1	1	1	1216	181	76	516	1	0
1029	1	1819	3.15651e+06	77348	204	133	3156	507368	0.270833	0.262861	0.954275	0.394239	4.16657	639.746	0	0.23965	0.183664	0.70156	0.381112	4.13508	643.228	0	coche	Last Sample	TN311	TN			topleft	bottomright	topright	bottomleft	Stimulus	topleft	Target	1	75885	210	0	1	0	0	0	1273	0	0	0	1	0
1029	1	2002	3.16032e+06	81160	624	427	3160	315289	0.776586	0.709897	0.950596	0.402486	4.00903	646.286	0	0.785061	0.715124	0.69762	0.388703	4.30345	653.415	0	atar	Last Sample	TV322	TV	3	2	bottomleft	topleft	topright	bottomright	Stimulus	bottomright	Distracter2	0	78984	0	0	0	1	1	1	0	458	239	1297	0	0
1029	1	2156	3.16355e+06	84389	609	142	3163	545102	0.744808	0.242841	0.947463	0.396776	3.66165	639.847	0	0.778249	0.231927	0.694651	0.384754	3.78294	641.27	0	muñeco	Last Sample	TN136	TN			topright	bottomleft	bottomright	topleft	Stimulus	topright	Target	1	82817	994	1074	2	0	0	1	581	0	0	977	1	0
1029	1	2378	3.16817e+06	89015	602	123	3168	170521	0.752079	0.196489	0.94075	0.397589	4.00027	640.765	0	0.753703	0.215078	0.68677	0.388043	4.10593	640.289	0	romper	Last Sample	TV314	TV	3	1	topright	bottomright	bottomleft	topleft	Stimulus	topright	Target	1	86033	788	848	4	1	1	1	1503	299	279	578	1	0
1029	1	2552	3.17186e+06	92702	630	431	3171	859034	0.812777	0.704963	0.9461	0.40334	3.4966	650.721	0	0.762586	0.733583	0.692203	0.392284	3.85548	651.688	0	árbol	Last Sample	TN333	TN			bottomright	topleft	bottomleft	topright	Stimulus	bottomright	Target	1	90716	1070	0	1	1	0	1	940	494	0	535	1	0
1029	1	2782	3.1766e+06	97448	193	144	3176	603896	0.23725	0.264235	0.95697	0.398583	3.7959	635.138	0	0.245444	0.216852	0.703703	0.386964	4.0552	635.293	0	dar	Last Sample	TV326	TV	3	2	topleft	bottomright	topright	bottomleft	Stimulus	topleft	Target	1	94352	204	2238	2	1	1	5	1496	598	479	175	1	0
1029	1	2929	3.17973e+06	100577	189	137	3179	733968	0.224874	0.251887	0.959317	0.399716	3.8786	641.158	0	0.249628	0.207745	0.705914	0.387062	3.81158	638.403	0	casa	Last Sample	TN211	TN			topleft	bottomright	topright	bottomleft	Stimulus	topleft	Target	1	99155	7	1004	2	0	1	0	989	0	422	0	1	0
1029	1	3178	3.18484e+06	105681	601	434	3184	837890	0.735692	0.729336	0.963559	0.405535	4.023	650.16	0	0.769225	0.719427	0.710092	0.389872	4.03212	653.466	0	tirar/pasar	Last Sample	TV311	TV	3	1	bottomright	topright	topleft	bottomleft	Stimulus	bottomright	Target	1	102211	1756	3128	2	2	1	1	1278	917	854	20	1	0
1029	1	3333	3.18817e+06	109010	628	419	3188	167336	0.796857	0.688159	0.957892	0.404052	3.6201	652.276	0	0.77452	0.709584	0.704648	0.390045	3.71525	651.323	0	naranja	Last Sample	TN114	TN			bottomright	bottomleft	topright	bottomleft	Stimulus	bottomright	Target	1	107397	976	0	1	0	1	0	661	0	239	0	1	0
1029	1	3495	3.19184e+06	112679	620	432	3191	835760	0.790027	0.697138	0.95426	0.402336	3.86053	656.085	0	0.761458	0.746061	0.700923	0.390016	3.98873	655.607	0	llave	Last Sample	TN233	TN			bottomright	topleft	topright	bottomleft	Stimulus	bottomright	Target	1	110665	1416	0	1	1	2	1	618	758	585	199	1	0
1029	1	3637	3.19552e+06	116367	213	426	3195	524090	0.261479	0.691884	0.961682	0.407129	3.68617	650.733	0	0.271984	0.731296	0.708165	0.39752	3.95223	653.734	0	tomate	Last Sample	TN336	TN			bottomleft	topright	bottomright	topleft	Stimulus	bottomleft	Target	1	114328	1478	1701	2	0	1	1	561	0	143	1096	1	0
1029	1	3825	3.19963e+06	120475	603	434	3199	631145	0.74951	0.724441	0.953623	0.411872	3.81352	651.134	0	0.75934	0.723661	0.699259	0.40288	4.00479	653.109	0	bailar	Last Sample	TV133	TV	1	3	bottomright	topright	topleft	bottomleft	Stimulus	bottomright	Target	1	117997	1142	0	1	1	2	0	1360	280	594	0	1	0
1029	1	4071	3.20481e+06	125654	642	469	3204	814664	0.811867	0.777319	0.95378	0.41024	3.66208	652.232	0	0.794593	0.787772	0.699477	0.40199	3.90555	653.005	0	llevar	Last Sample	TV233	TV	2	3	bottomright	topleft	topright	bottomleft	Stimulus	bottomright	Target	1	122142	1263	1343	3	2	1	3	1155	1352	299	379	1	0
1029	1	4198	3.20781e+06	128649	205	147	3207	805384	0.237725	0.24422	0.962287	0.403679	3.95155	641.537	0	0.275808	0.248913	0.709299	0.395446	4.20882	644.974	0	volar	Last Sample	TV136	TV	1	3	topleft	topright	bottomright	bottomleft	Stimulus	topleft	Target	1	127379	212	0	1	0	0	0	1080	0	0	0	1	0
1029	1	4350	3.21102e+06	131858	601	149	3211	15212	0.745272	0.254724	0.956889	0.404149	3.99519	642.9	0	0.759624	0.242206	0.703595	0.395615	4.30918	642.853	0	maleta	Last Sample	TN214	TN			topright	topleft	bottomright	bottomleft	Stimulus	topright	Target	1	130268	753	0	1	1	0	0	860	536	0	0	1	0
1029	1	4532	3.2148e+06	135643	624	439	3214	803274	0.770094	0.729674	0.956545	0.408845	3.81449	652.379	0	0.791314	0.735102	0.703489	0.401294	4.0984	654.526	0	caer	Last Sample	TV125	TV	1	2	bottomright	topleft	bottomleft	topright	Stimulus	bottomright	Target	1	133496	1233	0	1	1	0	1	934	918	0	299	1	0
1029	1	4719	3.21885e+06	139694	614	426	3218	850480	0.770737	0.71772	0.961915	0.40668	4.09401	656.483	0	0.764523	0.702686	0.709024	0.397543	4.08035	657.206	0	recoger	Last Sample	TV225	TV	2	2	bottomright	topleft	bottomleft	topright	Stimulus	bottomright	Target	1	137304	1253	0	1	1	0	1	1160	934	0	299	1	0
1029	1	4877	3.22242e+06	143259	287	515	3222	419125	0.471142	0.967719	0.968096	0.404566	3.74869	658.976	0	0.248128	0.749091	0.715453	0.395433	3.88041	655.995	0	lampara	Last Sample	TN314	TN			bottomleft	topright	bottomright	topleft	Stimulus	bottomleft	Target	1	141365	1060	1120	5	0	1	1	417	0	239	840	1	0
1029	1	5079	3.22673e+06	147568	600	124	3226	725590	0.758485	0.204428	0.960267	0.401347	4.00453	651.001	0	0.743439	0.210701	0.707846	0.393617	4.01501	641.049	0	abrir	Last Sample	TV214	TV	2	1	topright	bottomright	topleft	bottomleft	Stimulus	topright	Target	1	144909	1104	2161	2	1	1	1	1059	519	422	416	1	0
1029	1	5229	3.23004e+06	150875	222	418	3230	35157	0.260189	0.686411	0.967381	0.404649	3.88244	648.375	0	0.295544	0.708183	0.715064	0.39613	4.28662	657.696	0	pastel	Last Sample	TN222	TN			bottomleft	topleft	topright	bottomright	Stimulus	bottomleft	Target	1	149247	1153	0	1	1	1	1	499	476	236	375	1	0
1029	1	5407	3.23378e+06	154625	616	129	3233	783211	0.781775	0.203799	0.96176	0.400812	3.68038	647.807	0	0.758871	0.228372	0.709544	0.392517	3.82123	649.345	0	reloj	Last Sample	TN122	TN			topright	topleft	bottomright	bottomleft	Stimulus	topright	Target	1	152511	1198	0	1	1	1	2	939	359	163	283	1	0
1029	1	5635	3.23899e+06	159830	211	123	3238	986681	0.275257	0.23113	0.962967	0.399324	3.87464	641.926	0	0.253402	0.180606	0.708932	0.395095	3.97688	646.825	0	caminar	Last Sample	TV111	TV	1	1	topleft	bottomleft	topright	bottomright	Stimulus	topleft	Target	1	156283	17	134	5	6	2	2	1895	633	520	359	1	0
1029	1	5793	3.24262e+06	163454	611	445	3242	615336	0.761313	0.74408	0.954009	0.400421	4.04928	656.141	0	0.768194	0.739658	0.700113	0.396599	4.03794	657.515	0	zapato	Last Sample	TN236	TN			bottomright	bottomleft	topleft	topright	Stimulus	bottomright	Target	1	161529	972	1032	3	2	1	0	810	182	498	0	1	0
1029	1	5934	3.24604e+06	166887	288	512	3246	44456	0.453397	0.964511	0.963926	0.398309	3.822	649.307	0	0.266743	0.745362	0.710842	0.39383	4.2545	658.666	0	silla	Last Sample	TN225	TN			bottomleft	bottomright	topleft	topright	Stimulus	bottomleft	Target	1	165093	717	778	4	1	2	0	700	223	541	0	1	0
1029	1	6091	3.24953e+06	170373	209	134	3249	533666	0.24768	0.218002	0.962855	0.39151	4.01535	641.101	0	0.276781	0.229995	0.710208	0.386826	3.9864	645.864	0	mesa	Last Sample	TN111	TN			topleft	topright	bottomright	bottomleft	Stimulus	topleft	Target	1	168530	290	370	3	1	0	0	1252	280	0	0	1	0
1029	1	6283	3.25366e+06	174499	279	512	3253	660403	0.458062	0.961126	0.965886	0.39782	3.85276	654.849	0	0.240838	0.745722	0.713114	0.392797	3.96212	656.447	0	tocar	Last Sample	TV222	TV	2	2	bottomleft	topright	topleft	bottomright	Stimulus	bottomleft	Target	1	172020	728	808	8	2	1	2	919	422	458	182	1	0
1029	1	6443	3.25713e+06	177971	202	427	3257	129455	0.235256	0.694521	0.963996	0.396004	3.75957	648.774	0	0.270394	0.72954	0.711505	0.39096	3.98348	660.403	0	enseñar	Last Sample	TV325	TV	3	2	bottomleft	topright	bottomright	topleft	Stimulus	bottomleft	Target	1	176167	668	0	1	0	0	1	1159	0	0	399	1	0
1029	1	6619	3.26126e+06	182098	576	131	3261	256440	0.705499	0.221564	0.953711	0.394787	3.74657	638.333	0	0.736257	0.216613	0.701279	0.391402	4.00671	643.611	0	coger	Last Sample	TV211	TV	2	1	topright	bottomleft	topleft	bottomright	Stimulus	topright	Target	1	179614	1607	1667	2	5	2	0	880	706	910	0	1	0
1023	1	207	1.90681e+06	84601	212	429	1906	812993	0.267281	0.708858	0.789308	0.305914	3.67264	552.898	0	0.263946	0.72324	0.485818	0.327622	3.73136	557.396	0	telefono	Last Sample	TN1	TN			bottomleft	topleft	topright	bottomright	Stimulus	bottomleft	Target	1	81790	537	617	4	2	1	1	1164	613	299	362	1	0
1023	1	389	1.91106e+06	88846	601	413	1911	59600	0.75161	0.680238	0.791251	0.289899	3.55913	561.204	0	0.751118	0.698519	0.490065	0.317047	3.45494	562.03	0	barrer	Last Sample	TV1	TV	1	1	bottomright	bottomleft	topleft	topright	Stimulus	bottomright	Target	1	86294	1716	0	1	4	3	2	860	362	643	303	1	0
1023	1	564	1.91523e+06	93013	594	135	1915	226337	0.727884	0.210641	0.745754	0.239876	3.65894	550.623	0	0.7578	0.242011	0.44712	0.306338	3.54466	553.367	0	flor	Last Sample	TN322	TN			topright	bottomleft	topleft	bottomright	Stimulus	topright	Target	1	90519	1178	0	1	0	1	1	1336	0	518	635	1	0
1023	1	816	1.92057e+06	98357	196	133	1920	569519	0.235148	0.220505	0.813623	0.247736	4.12055	547.628	0	0.256056	0.224076	0.511059	0.290998	3.92398	556.073	0	regalar	Last Sample	TV333	TV	3	3	topleft	bottomleft	topright	bottomright	Stimulus	topleft	Target	1	94670	576	1314	2	1	1	0	2612	498	579	0	1	0
1023	1	959	1.9242e+06	101984	179	429	1924	198084	0.228359	0.71636	0.838549	0.259228	3.54314	549.715	0	0.220685	0.716675	0.53435	0.292426	3.49715	555.118	0	llorar	Last Sample	TV114	TV	1	1	bottomleft	bottomright	topright	topleft	Stimulus	bottomleft	Target	1	100075	1032	0	1	0	0	2	895	0	0	598	1	0
1023	1	1092	1.92729e+06	105072	215	142	1927	288232	0.261087	0.244269	0.84545	0.25317	3.61289	546.57	0	0.277564	0.229834	0.540936	0.28547	3.53836	555.299	0	avión	Last Sample	TN125	TN			topleft	bottomright	bottomleft	topright	Stimulus	topleft	Target	1	103628	230	908	3	0	1	0	937	0	222	0	1	0
1023	1	1223	1.93034e+06	108125	237	115	1930	338551	0.295229	0.197046	0.840474	0.245484	3.65334	548.402	0	0.297405	0.188426	0.537382	0.279363	3.57899	556.922	0	lápiz	Last Sample	TN133	TN			topleft	bottomright	topright	bottomleft	Stimulus	topleft	Target	1	106698	1008	0	1	0	0	0	439	0	0	0	1	0
1023	1	1367	1.93395e+06	111734	585	137	1933	947222	0.713264	0.234505	0.836589	0.248444	3.89414	554.125	0	0.750624	0.225219	0.534556	0.282792	3.83271	556.199	0	tren	Last Sample	TN325	TN			topright	bottomleft	topleft	bottomright	Stimulus	topright	Target	1	109751	1226	1924	2	1	0	1	544	157	0	236	1	0
1023	1	1545	1.93781e+06	115601	174	118	1937	814879	0.215764	0.202579	0.843153	0.255974	3.58261	546.213	0	0.220739	0.191895	0.540569	0.289866	3.47728	557.681	0	chupar	Last Sample	TV236	TV	2	3	topleft	bottomright	bottomleft	topright	Stimulus	topleft	Target	1	113364	782	1799	3	1	1	0	801	375	199	0	1	0
1023	1	1684	1.94095e+06	118731	586	134	1940	945070	0.721213	0.218342	0.823367	0.258666	3.61362	553.338	0	0.746239	0.230561	0.519699	0.296456	3.4643	550.98	0	dormir	Last Sample	TV122	TV	1	2	topright	bottomleft	bottomright	topleft	Stimulus	topright	Target	1	117259	735	0	1	1	0	1	760	199	0	275	1	0
1023	1	1842	1.94443e+06	122221	186	151	1944	434039	0.222562	0.266759	0.841705	0.26118	3.74983	548.279	0	0.243115	0.239901	0.537819	0.294312	3.61091	556.325	0	coche	Last Sample	TN311	TN			topleft	bottomright	topright	bottomleft	Stimulus	topleft	Target	1	120366	1558	0	1	1	2	0	322	223	202	0	1	0
1023	1	1977	1.94764e+06	125430	588	455	1947	643748	0.74243	0.753489	0.815737	0.262212	3.41773	552.605	0	0.728361	0.766211	0.510441	0.303174	3.28287	550.878	0	atar	Last Sample	TV322	TV	3	2	bottomleft	topleft	topright	bottomright	Stimulus	bottomright	Distracter2	0	123859	734	0	1	1	0	1	162	498	0	678	0	0
1023	1	2149	1.95147e+06	129258	596	131	1951	471657	0.741994	0.217332	0.83574	0.263884	3.49049	552.059	0	0.749935	0.22221	0.530759	0.294944	3.30552	547.285	0	muñeco	Last Sample	TN136	TN			topright	bottomleft	bottomright	topleft	Stimulus	topright	Target	1	127068	1731	1792	2	1	1	2	461	160	116	1000	1	0
1023	1	2339	1.95598e+06	133764	589	157	1955	977492	0.732456	0.249545	0.834341	0.260311	3.59352	552.5	0	0.742538	0.273968	0.530291	0.292296	3.4398	548.844	0	romper	Last Sample	TV314	TV	3	1	topright	bottomright	bottomleft	topleft	Stimulus	topright	Target	1	130923	9	1086	4	1	2	1	1077	379	659	242	1	0
1023	1	2493	1.95933e+06	137114	598	443	1959	326864	0.74816	0.733007	0.816283	0.268596	3.99637	557.017	0	0.748479	0.745184	0.513384	0.306489	3.81561	559.392	0	árbol	Last Sample	TN333	TN			bottomright	topleft	bottomleft	topright	Stimulus	bottomright	Target	1	135452	1282	0	1	0	0	0	400	0	0	0	1	0
1023	1	2661	1.96288e+06	140659	162	148	1962	875667	0.191407	0.25321	0.837839	0.264835	3.48192	547.878	0	0.214145	0.24039	0.534648	0.298457	3.43876	559.127	0	dar	Last Sample	TV326	TV	3	2	topleft	bottomright	topright	bottomleft	Stimulus	topleft	Target	1	138750	1155	0	1	1	0	0	775	337	0	0	1	0
1023	1	2783	1.96593e+06	143709	197	123	1965	925990	0.241383	0.21244	0.839342	0.264429	3.51178	546.83	0	0.252015	0.200873	0.535493	0.297156	3.48529	558.233	0	casa	Last Sample	TN211	TN			topleft	bottomright	topright	bottomleft	Stimulus	topleft	Target	1	142323	312	1070	2	0	0	1	834	0	0	262	1	0
1023	1	2947	1.96961e+06	147400	591	115	1969	614257	0.730662	0.196825	0.828651	0.258982	3.38278	554.842	0	0.74733	0.187105	0.525824	0.295134	3.21347	550.679	0	tirar/pasar	Last Sample	TV311	TV	3	1	bottomright	topright	topleft	bottomleft	Stimulus	topright	Competitor	0	145332	1152	0	1	1	1	1	640	279	576	299	0	1
1023	1	3111	1.97324e+06	151026	614	423	1973	242834	0.764568	0.702724	0.827911	0.271013	3.49863	555.056	0	0.771687	0.708166	0.523752	0.307467	3.28502	555.706	0	naranja	Last Sample	TN114	TN			bottomright	bottomleft	topright	bottomleft	Stimulus	bottomright	Target	1	149051	1201	0	1	0	1	0	797	0	438	0	1	0
1023	1	3267	1.97653e+06	154319	583	410	1976	532331	0.73555	0.685277	0.827684	0.298771	3.62348	556.638	0	0.724143	0.683628	0.524943	0.342758	3.50619	560.266	0	llave	Last Sample	TN233	TN			bottomright	topleft	topright	bottomleft	Stimulus	bottomright	Target	1	152673	10	1248	2	0	0	0	1256	0	0	0	1	0
1023	1	3413	1.98014e+06	157926	199	428	1980	141025	0.255847	0.714634	0.852761	0.30103	3.35391	550.331	0	0.243885	0.714586	0.549252	0.338011	3.35845	561.054	0	tomate	Last Sample	TN336	TN			bottomleft	topright	bottomright	topleft	Stimulus	bottomleft	Target	1	155970	1119	0	1	0	1	0	859	0	760	0	1	0
1023	1	3573	1.98369e+06	161476	601	431	1983	689726	0.753901	0.709796	0.83901	0.299632	3.80757	559.98	0	0.749388	0.730108	0.537744	0.339113	3.62548	561.538	0	bailar	Last Sample	TV133	TV	1	3	bottomright	topright	topleft	bottomleft	Stimulus	bottomright	Target	1	159562	1216	0	1	0	0	0	718	0	0	0	1	0
1023	1	3737	1.98716e+06	164945	613	458	1987	158699	0.764544	0.754693	0.841248	0.302302	3.7887	561.437	0	0.769434	0.77523	0.540152	0.341712	3.66393	558.408	0	llevar	Last Sample	TV233	TV	2	3	bottomright	topleft	topright	bottomleft	Stimulus	bottomright	Target	1	163117	1171	0	1	0	0	0	681	0	0	0	1	0
1023	1	3914	1.99129e+06	169071	159	152	1991	285687	0.199204	0.267073	0.864789	0.294161	3.58753	553.999	0	0.200072	0.240505	0.564824	0.329512	3.46835	565.407	0	volar	Last Sample	TV136	TV	1	3	topleft	topright	bottomright	bottomleft	Stimulus	topleft	Target	1	166590	188	1983	2	2	2	2	778	481	456	180	1	0
1023	1	4054	1.99471e+06	172501	600	147	1994	714790	0.742356	0.239478	0.842871	0.29537	3.72531	559.251	0	0.75892	0.251335	0.542053	0.333358	3.53295	557.94	0	maleta	Last Sample	TN214	TN			topright	topleft	bottomright	bottomleft	Stimulus	topright	Target	1	170734	1387	0	1	2	1	1	400	516	80	476	1	0
1023	1	4224	1.99866e+06	176449	619	470	1998	662311	0.777025	0.781766	0.844128	0.303752	3.69093	561.95	0	0.772341	0.787921	0.544451	0.342528	3.53264	565.386	0	caer	Last Sample	TV125	TV	1	2	bottomright	topleft	bottomleft	topright	Stimulus	bottomright	Target	1	174137	1154	2052	3	1	0	0	762	379	0	0	1	0
1023	1	4407	2.00277e+06	180555	620	480	2002	769301	0.773526	0.798731	0.813494	0.36029	3.51039	523.468	0	0.777406	0.802593	0.497684	0.402592	3.33357	530.496	0	recoger	Last Sample	TV225	TV	2	2	bottomright	topleft	bottomleft	topright	Stimulus	bottomright	Target	1	178095	945	2399	2	1	1	1	1054	576	199	262	1	0
1023	1	4573	2.0065e+06	184281	203	437	2006	497636	0.254821	0.723695	0.834468	0.354237	3.48265	537.248	0	0.253292	0.735973	0.524809	0.393623	3.45639	548.331	0	lampara	Last Sample	TN314	TN			bottomleft	topright	bottomright	topleft	Stimulus	bottomleft	Target	1	182219	1446	0	1	0	1	1	636	0	656	441	1	0
1023	1	4826	2.01212e+06	189903	594	154	2012	119757	0.735547	0.267614	0.822421	0.333205	3.93421	541.506	0	0.751288	0.248896	0.513814	0.373945	3.81569	542.391	0	abrir	Last Sample	TV214	TV	2	1	topright	bottomright	topleft	bottomleft	Stimulus	topright	Target	1	185943	1192	2388	3	4	1	2	1360	1096	279	739	1	0
1023	1	4971	2.01577e+06	193551	180	401	2015	768188	0.232744	0.667543	0.858088	0.342313	3.60144	542.543	0	0.21901	0.669632	0.549258	0.374365	3.5287	554.354	0	pastel	Last Sample	TN222	TN			bottomleft	topleft	topright	bottomright	Stimulus	bottomleft	Target	1	191632	447	1563	2	0	0	1	1236	0	0	240	1	0
1023	1	5164	2.02009e+06	197877	627	152	2020	94525	0.770599	0.24626	0.843326	0.329827	3.57833	546.536	0	0.796977	0.26157	0.536936	0.359888	3.36135	548.476	0	reloj	Last Sample	TN122	TN			topright	topleft	bottomright	bottomleft	Stimulus	topright	Target	1	195188	1137	2353	2	1	1	1	894	142	318	163	1	0
1023	1	5338	2.02414e+06	201925	205	118	2024	141785	0.247473	0.198168	0.866014	0.33318	3.64844	543.048	0	0.26543	0.196569	0.560593	0.357924	3.57725	554.999	0	caminar	Last Sample	TV111	TV	1	1	topleft	bottomleft	topright	bottomright	Stimulus	topleft	Target	1	199565	1206	1285	4	2	1	1	897	459	281	220	1	0
1023	1	5470	2.02747e+06	205257	605	454	2027	471157	0.756333	0.745617	0.847939	0.334938	3.70256	554.543	0	0.75812	0.770886	0.541818	0.364862	3.58308	555.085	0	zapato	Last Sample	TN236	TN			bottomright	bottomleft	topleft	topright	Stimulus	bottomright	Target	1	203583	976	0	1	0	1	0	721	0	239	0	1	0
1023	1	5619	2.03082e+06	208606	192	433	2030	820511	0.2358	0.711182	0.855509	0.335675	3.53426	548.108	0	0.246078	0.734274	0.550156	0.365399	3.54099	557.038	0	silla	Last Sample	TN225	TN			bottomleft	bottomright	topleft	topright	Stimulus	bottomleft	Target	1	206890	1098	0	1	0	0	0	641	0	0	0	1	0
1023	1	5759	2.03381e+06	211594	195	127	2033	811181	0.239627	0.227305	0.856811	0.32859	3.71094	545.154	0	0.249315	0.198455	0.552016	0.358606	3.75483	559.008	0	mesa	Last Sample	TN111	TN			topleft	topright	bottomright	bottomleft	Stimulus	topleft	Target	1	210242	1015	0	1	0	0	0	356	0	0	0	1	0
1023	1	5935	2.03792e+06	215703	274	510	2037	918096	0.435089	0.953998	0.859436	0.326495	3.58611	547.187	0	0.252085	0.74754	0.554746	0.356928	3.52007	556.75	0	tocar	Last Sample	TV222	TV	2	2	bottomleft	topright	topleft	bottomright	Stimulus	bottomleft	Target	1	213228	800	1997	3	1	0	1	1020	498	0	100	1	0
1023	1	6088	2.04149e+06	219269	256	412	2041	486882	0.322574	0.686278	0.857633	0.332355	3.67977	552.301	0	0.318058	0.687133	0.553358	0.360495	3.62558	559.906	0	enseñar	Last Sample	TV325	TV	3	2	bottomleft	topright	bottomright	topleft	Stimulus	bottomleft	Target	1	217366	330	1347	2	1	0	2	1074	257	0	245	1	0
1023	1	6229	2.0449e+06	222681	552	122	2044	896114	0.672098	0.199205	0.848069	0.317791	3.56555	552.787	0	0.70928	0.208657	0.544428	0.351062	3.36881	552.411	0	coger	Last Sample	TV211	TV	2	1	topright	bottomleft	topleft	bottomright	Stimulus	topright	Target	1	220926	1097	0	1	1	1	0	680	361	238	0	1	0
1021	1	153	1.293e+06	17972	205	411	1292	995707	0.274415	0.694376	0.636247	0.558151	4.33609	753.544	0	0.239714	0.678874	0.405774	0.573413	4.49535	759.623	0	telefono	Last Sample	TN1	TN			bottomleft	topleft	topright	bottomright	Stimulus	bottomleft	Target	1	16334	720	0	1	1	0	0	938	478	0	0	1	0
1021	1	298	1.29607e+06	21041	605	398	1296	65984	0.76374	0.669425	0.629871	0.557885	4.15805	752.744	0	0.75068	0.660507	0.39882	0.573446	4.23803	752.66	0	barrer	Last Sample	TV1	TV	1	1	bottomright	bottomleft	topleft	topright	Stimulus	bottomright	Target	1	19615	509	0	1	0	1	0	936	0	237	0	1	0
1021	1	444	1.29914e+06	24111	614	119	1299	136267	0.770214	0.191019	0.625817	0.559245	4.25621	748.149	0	0.765348	0.205799	0.39439	0.576942	4.23321	749.635	0	flor	Last Sample	TN322	TN			topright	bottomleft	topleft	bottomright	Stimulus	topright	Target	1	22671	603	0	1	0	0	1	857	0	0	299	1	0
1021	1	602	1.30247e+06	27441	198	90	1302	465636	0.239911	0.135744	0.646526	0.566008	4.28088	738.02	0	0.255176	0.166508	0.412834	0.577885	4.36082	743.48	0	regalar	Last Sample	TV333	TV	3	3	topleft	bottomleft	topright	bottomright	Stimulus	topleft	Target	1	25743	203	0	1	0	0	0	1515	0	0	0	1	0
1021	1	759	1.30578e+06	30751	201	401	1305	775243	0.265416	0.654844	0.646617	0.561863	4.2003	748.206	0	0.237563	0.68456	0.415624	0.572089	4.38626	756.886	0	llorar	Last Sample	TV114	TV	1	1	bottomleft	bottomright	topright	topleft	Stimulus	bottomleft	Target	1	29081	849	0	1	0	0	1	838	0	0	561	1	0
1021	1	901	1.30879e+06	33761	235	152	1308	785653	0.28251	0.269845	0.641536	0.558913	4.1639	743.778	0	0.305163	0.238526	0.40966	0.571061	4.15887	752.091	0	avión	Last Sample	TN125	TN			topleft	bottomright	bottomleft	topright	Stimulus	topleft	Target	1	32392	233	0	1	0	0	0	1159	0	0	0	1	0
1021	1	1067	1.31227e+06	37250	251	106	1312	274621	0.31824	0.172149	0.642638	0.558175	4.19132	747.541	0	0.310227	0.1838	0.411162	0.569931	4.22131	751.004	0	lápiz	Last Sample	TN133	TN			topleft	bottomright	topright	bottomleft	Stimulus	topleft	Target	1	35404	251	1288	3	0	1	2	958	0	299	282	1	0
1021	1	1217	1.31554e+06	40517	618	142	1315	544280	0.780725	0.221785	0.640355	0.559164	4.17844	746.526	0	0.766517	0.254615	0.409057	0.569667	4.11054	750.09	0	tren	Last Sample	TN325	TN			topright	bottomleft	topleft	bottomright	Stimulus	topright	Target	1	39038	644	0	1	0	1	0	855	0	398	0	1	0
1021	1	1390	1.31923e+06	44208	185	116	1319	232554	0.233931	0.200024	0.649067	0.559964	4.42197	743.737	0	0.229423	0.186959	0.418033	0.568759	4.44841	751.516	0	chupar	Last Sample	TV236	TV	2	3	topleft	bottomright	bottomleft	topright	Stimulus	topleft	Target	1	42261	1030	1548	3	0	0	1	700	0	0	200	1	0
1021	1	1535	1.32262e+06	47594	486	384	1322	621939	0.592437	0.647946	0.644696	0.562777	4.45333	751.68	0	0.622719	0.632605	0.415075	0.570524	4.34961	754.064	0	dormir	Last Sample	TV122	TV	1	2	topright	bottomleft	bottomright	topleft	Stimulus	bottomright	Distracter1	0	45951	547	0	1	1	1	1	815	262	37	199	0	0
1021	1	1690	1.32593e+06	50906	204	134	1325	931389	0.249523	0.235145	0.651529	0.560502	4.20074	744.929	0	0.26168	0.213971	0.42096	0.567869	4.38321	755.488	0	coche	Last Sample	TN311	TN			topleft	bottomright	topright	bottomleft	Stimulus	topleft	Target	1	49317	1211	0	1	1	1	0	398	160	877	0	1	0
1021	1	1862	1.3296e+06	54575	587	436	1329	599826	0.740959	0.712388	0.647559	0.564767	4.36482	754.141	0	0.727458	0.744033	0.416927	0.571316	4.3777	753.787	0	atar	Last Sample	TV322	TV	3	2	bottomleft	topleft	topright	bottomright	Stimulus	bottomright	Distracter2	0	52678	0	0	0	1	1	1	0	561	499	561	0	0
1021	1	2055	1.33373e+06	58702	613	132	1333	726697	0.7586	0.229598	0.64957	0.561308	4.17721	749.86	0	0.775972	0.210461	0.419328	0.566628	4.33775	746.88	0	muñeco	Last Sample	TN136	TN			topright	bottomleft	bottomright	topleft	Stimulus	topright	Target	1	56369	1695	0	1	0	1	1	658	0	299	598	1	0
1021	1	2235	1.33759e+06	62569	620	106	1337	594472	0.768565	0.178367	0.65011	0.561007	4.23586	753.417	0	0.782587	0.175251	0.420507	0.565597	4.3826	758.043	0	romper	Last Sample	TV314	TV	3	1	topright	bottomright	bottomleft	topleft	Stimulus	topright	Target	1	60496	578	1217	2	1	0	1	1179	299	0	339	1	0
1021	1	2394	1.34118e+06	66158	594	423	1341	183198	0.752561	0.7077	0.652151	0.56438	4.29992	756.914	0	0.733523	0.705476	0.422104	0.568007	4.37985	755.477	0	árbol	Last Sample	TN333	TN			bottomright	topleft	bottomleft	topright	Stimulus	bottomright	Target	1	64320	1400	0	1	1	1	1	459	399	276	461	1	0
1021	1	2694	1.3474e+06	72379	626	419	1347	403474	0.796199	0.704042	0.651839	0.561519	4.59108	756.065	0	0.769486	0.693236	0.42188	0.566232	4.59611	755.293	0	dar	Last Sample	TV326	TV	3	2	topleft	bottomright	topright	bottomleft	Stimulus	bottomright	Competitor	0	67893	219	298	7	8	4	2	1399	1484	600	456	0	1
1021	1	2830	1.35049e+06	75468	203	136	1350	493619	0.271591	0.242906	0.657439	0.557159	4.33829	752.177	0	0.236136	0.211472	0.427731	0.560721	4.39399	755.653	0	casa	Last Sample	TN211	TN			topleft	bottomright	topright	bottomleft	Stimulus	topleft	Target	1	74257	15	893	2	0	0	2	835	0	0	217	1	0
1021	1	2988	1.35388e+06	78855	601	86	1353	882967	0.754486	0.12387	0.64962	0.557159	4.2111	750.219	0	0.749264	0.163919	0.420454	0.562334	4.32394	752.447	0	tirar/pasar	Last Sample	TV311	TV	3	1	bottomright	topright	topleft	bottomleft	Stimulus	topright	Competitor	0	77242	0	0	0	2	1	1	0	638	719	222	0	1
1021	1	3133	1.35703e+06	82008	615	437	1357	32994	0.775454	0.738447	0.650852	0.558505	4.25645	754.333	0	0.763133	0.718619	0.421463	0.562502	4.39877	768.519	0	naranja	Last Sample	TN114	TN			bottomright	bottomleft	topright	bottomleft	Stimulus	bottomright	Target	1	80608	1240	0	1	1	1	0	180	319	179	0	1	0
1021	1	3269	1.36014e+06	85118	587	409	1360	143129	0.746972	0.672772	0.652973	0.560541	4.31614	756.95	0	0.721728	0.691539	0.423014	0.564035	4.33718	756.954	0	llave	Last Sample	TN233	TN			bottomright	topleft	topright	bottomleft	Stimulus	bottomright	Target	1	83727	1072	0	1	1	0	1	342	655	0	177	1	0
1021	1	3417	1.36333e+06	88305	211	418	1363	333019	0.293812	0.700772	0.660493	0.562075	4.347	753.71	0	0.234398	0.694239	0.430501	0.564507	4.37669	757.601	0	tomate	Last Sample	TN336	TN			bottomleft	topright	bottomright	topleft	Stimulus	bottomleft	Target	1	86862	329	409	4	2	0	2	436	240	0	324	1	0
1021	1	3574	1.3667e+06	91674	624	399	1366	702413	0.769146	0.674733	0.654702	0.562831	4.16868	754.538	0	0.792307	0.656112	0.424838	0.565186	4.34938	768.279	0	bailar	Last Sample	TV133	TV	1	3	bottomright	topright	topleft	bottomleft	Stimulus	bottomright	Target	1	90058	1280	0	1	1	3	1	356	279	304	276	1	0
1021	1	3705	1.37005e+06	95026	601	414	1370	51732	0.746874	0.693546	0.655112	0.564488	4.17153	753.436	0	0.755966	0.68653	0.425018	0.567029	4.14452	757.965	0	llevar	Last Sample	TV233	TV	2	3	bottomright	topleft	topright	bottomleft	Stimulus	bottomright	Target	1	93450	862	1357	2	1	1	1	300	199	197	547	1	0
1021	1	3853	1.37328e+06	98256	158	142	1373	281609	0.213796	0.270877	0.662816	0.562146	4.10602	750.295	0	0.182038	0.204523	0.433376	0.563666	4.24458	754.577	0	volar	Last Sample	TV136	TV	1	3	topleft	topright	bottomright	bottomleft	Stimulus	topleft	Target	1	96745	497	1112	2	1	0	0	462	421	0	0	1	0
1021	1	3979	1.37647e+06	101446	617	127	1376	471374	0.77383	0.217212	0.658	0.563107	4.10909	750.866	0	0.77091	0.208591	0.428187	0.564537	4.16547	750.428	0	maleta	Last Sample	TN214	TN			topright	topleft	bottomright	bottomleft	Stimulus	topright	Target	1	99994	1093	1153	2	1	1	1	362	576	122	299	1	0
1021	1	4143	1.38e+06	104972	637	441	1380	204	0.799258	0.73943	0.661913	0.570079	4.17256	760.352	0	0.79526	0.731184	0.432015	0.569525	4.09496	757.734	0	caer	Last Sample	TV125	TV	1	2	bottomright	topleft	bottomleft	topright	Stimulus	bottomright	Target	1	103182	1315	0	1	1	0	2	498	556	0	275	1	0
1021	1	4317	1.38375e+06	108726	607	404	1383	748374	0.759722	0.674929	0.663228	0.564809	4.24987	758.454	0	-1	-1	0.663228	0.564809	-1	-1	4	recoger	Last Sample	TV225	TV	2	2	bottomright	topleft	bottomleft	topright	Stimulus	bottomright	Target	1	106733	1135	0	1	1	1	0	882	578	357	0	1	0
1021	1	4476	1.38716e+06	112132	191	382	1387	157606	0.227408	0.590962	0.66564	0.563548	4.10608	762.297	0	0.250764	0.68438	0.436173	0.562042	4.15119	755.191	0	lampara	Last Sample	TN314	TN			bottomleft	topright	bottomright	topleft	Stimulus	bottomleft	Target	1	110461	1175	0	1	0	0	4	521	0	0	859	1	0
1021	1	4657	1.39118e+06	116156	617	111	1391	184870	0.772477	0.176169	0.61507	0.565868	3.93889	738.884	0	0.771666	0.195384	0.383269	0.593333	4.1382	741.98	0	abrir	Last Sample	TV214	TV	2	1	topright	bottomright	topleft	bottomleft	Stimulus	topright	Target	1	113913	911	1448	2	1	1	1	1055	200	475	176	1	0
1021	1	4782	1.39408e+06	119047	194	442	1394	75875	0.258635	0.731717	0.658296	0.575419	3.98919	743.753	0	0.228398	0.743972	0.425206	0.589168	4.19674	743.756	0	pastel	Last Sample	TN222	TN			bottomleft	topleft	topright	bottomright	Stimulus	bottomleft	Target	1	117897	435	0	1	1	0	0	735	142	0	0	1	0
1021	1	4937	1.39737e+06	122339	620	121	1397	365280	0.771328	0.187976	0.656833	0.571631	4.16456	743.047	0	0.778984	0.218166	0.425172	0.583565	4.19707	740.888	0	reloj	Last Sample	TN122	TN			topright	topleft	bottomright	bottomleft	Stimulus	topright	Target	1	120753	1188	1487	3	2	1	1	258	487	179	380	1	0
1021	1	5075	1.40054e+06	125510	230	88	1400	535300	0.282456	0.133282	0.662518	0.569475	4.14281	740.094	0	0.293593	0.163185	0.430861	0.58101	4.23847	742.806	0	caminar	Last Sample	TV111	TV	1	1	topleft	bottomleft	topright	bottomright	Stimulus	topleft	Target	1	124089	204	904	2	1	0	0	995	224	0	0	1	0
1021	1	5223	1.40369e+06	128657	636	428	1403	685363	0.797087	0.704129	0.659243	0.57357	4.0313	743.961	0	0.793312	0.722779	0.427478	0.584119	4.18109	759.016	0	zapato	Last Sample	TN236	TN			bottomright	bottomleft	topleft	topright	Stimulus	bottomright	Target	1	127219	982	0	1	1	1	0	476	137	598	0	1	0
1021	1	5385	1.40711e+06	132089	184	413	1407	114408	0.241509	0.691697	0.665614	0.573156	4.27061	751.081	0	0.218844	0.687812	0.434524	0.583524	4.44153	752.207	0	silla	Last Sample	TN225	TN			bottomleft	bottomright	topleft	topright	Stimulus	bottomleft	Target	1	130395	956	1494	2	3	0	1	559	300	0	456	1	0
1021	1	5527	1.41034e+06	135318	216	147	1410	344329	0.273157	0.252179	0.668299	0.570542	4.05806	744.904	0	0.268236	0.238639	0.436991	0.579708	4.08244	748.365	0	mesa	Last Sample	TN111	TN			topleft	topright	bottomright	bottomleft	Stimulus	topleft	Target	1	133822	240	981	2	0	0	0	1119	0	0	0	1	0
1021	1	5661	1.41393e+06	138904	240	372	1413	932870	0.339246	0.579225	0.659181	0.569614	4.20921	751.66	0	0.260873	0.661146	0.430489	0.582435	4.3721	754.762	0	tocar	Last Sample	TV222	TV	2	2	bottomleft	topright	topleft	bottomright	Stimulus	bottomleft	Target	1	137044	906	987	3	1	2	0	495	300	841	0	1	0
1021	1	5820	1.41754e+06	142516	251	433	1417	541442	0.335935	0.730566	0.662889	0.570339	4.37597	754.819	0	0.293388	0.714059	0.433177	0.581837	4.4668	755.442	0	enseñar	Last Sample	TV325	TV	3	2	bottomleft	topright	bottomright	topleft	Stimulus	bottomleft	Target	1	140656	324	381	6	1	1	2	298	442	136	536	1	0
1021	1	5986	1.42105e+06	146024	579	105	1421	50272	0.723697	0.170063	0.658741	0.565152	4.05139	748.784	0	0.724864	0.183035	0.429148	0.576529	4.1785	748.606	0	coger	Last Sample	TV211	TV	2	1	topright	bottomleft	topleft	bottomright	Stimulus	topright	Target	1	144239	1107	1167	2	1	2	0	681	176	702	0	1	0
1019	1	162	3.47629e+07	35452	222	336	34762	877430	-1	-1	0.785668	0.31625	-1	-1	4	0.278736	0.561567	0.547008	0.317364	4.45765	760.855	0	telefono	Last Sample	TN1	TN			bottomleft	topleft	topright	bottomright	Stimulus	background	Background	0	33350	1589	0	1	2	1	2	511	715	18	239	0	0
1019	1	324	3.47667e+07	39239	609	447	34766	665481	0.832808	0.71061	0.775963	0.315532	3.54354	768.393	0	0.691673	0.780851	0.537616	0.318681	4.16825	762.686	0	barrer	Last Sample	TV1	TV	1	1	bottomright	bottomleft	topleft	topright	Stimulus	bottomright	Target	1	37191	1475	0	1	2	3	1	597	102	735	298	1	0
1019	1	473	3.47702e+07	42731	573	138	34770	154462	0.718659	0.205766	0.76901	0.309345	3.78641	762.403	0	0.715869	0.25645	0.531012	0.315071	3.66005	757.989	0	flor	Last Sample	TN322	TN			topright	bottomleft	topleft	bottomright	Stimulus	topright	Target	1	40984	229	1111	2	4	1	0	677	78	459	0	1	0
1019	1	682	3.47747e+07	47295	259	204	34774	720047	0.324093	0.340288	0.78379	0.310912	3.87458	771.522	0	-1	-1	0.78379	0.310912	-1	-1	4	regalar	Last Sample	TV333	TV	3	3	topleft	bottomleft	topright	bottomright	Stimulus	topleft	Target	1	44453	352	809	8	3	0	3	1142	753	0	378	1	0
1019	1	799	3.47782e+07	50766	260	411	34778	189023	0.378291	0.894125	0.788041	0.316466	4.11152	769.943	0	0.272981	0.477907	0.548883	0.318169	4.73938	765.39	0	llorar	Last Sample	TV114	TV	1	1	bottomleft	bottomright	topright	topleft	Stimulus	bottomleft	Target	1	49096	1071	0	1	3	0	2	616	156	0	210	1	0
1019	1	934	3.47812e+07	53760	185	192	34781	179548	0.23248	0.320368	0.782516	0.312099	4.64705	768.037	0	-1	-1	0.782516	0.312099	-1	-1	4	avión	Last Sample	TN125	TN			topleft	bottomright	bottomleft	topright	Stimulus	topleft	Target	1	52448	693	0	1	0	1	0	644	0	398	0	1	0
1019	1	1092	3.47847e+07	57302	209	57	34784	728414	0.238937	0.136879	0.784643	0.313371	3.31038	765.143	0	0.285495	0.0545088	0.545755	0.315343	3.86569	765.144	0	lápiz	Last Sample	TN133	TN			topleft	bottomright	topright	bottomleft	Stimulus	topleft	Target	1	55483	1263	0	1	1	0	4	572	15	0	288	1	0
1019	1	1218	3.47877e+07	60297	582	155	34787	718932	0.746403	0.244919	0.770111	0.312853	3.56551	764.738	0	0.709731	0.274101	0.531437	0.317733	3.50958	753.741	0	tren	Last Sample	TN325	TN			topright	bottomleft	topleft	bottomright	Stimulus	topright	Target	1	59045	1011	0	1	2	0	3	262	239	0	92	1	0
1019	1	1376	3.47912e+07	63806	193	120	34791	227779	0.225814	0.191274	0.781303	0.312972	3.52115	751.733	0	0.257377	0.209695	0.542582	0.315924	3.4623	763.394	0	chupar	Last Sample	TV236	TV	2	3	topleft	bottomright	bottomleft	topright	Stimulus	topleft	Target	1	62010	1058	1454	2	0	3	0	740	0	407	0	1	0
1019	1	1511	3.47945e+07	67073	600	113	34794	497411	0.765114	0.138837	0.769279	0.312254	3.97918	768.113	0	0.737095	0.240414	0.530862	0.317167	3.49121	768.113	0	dormir	Last Sample	TV122	TV	1	2	topright	bottomleft	bottomright	topleft	Stimulus	topright	Target	1	65546	812	0	1	1	0	0	737	424	0	0	1	0
1019	1	1638	3.47975e+07	70043	175	166	34797	468081	0.191688	0.307787	0.777309	0.313889	3.43293	761.381	0	0.246557	0.248228	0.537927	0.317402	3.5894	749.329	0	coche	Last Sample	TN311	TN			topleft	bottomright	topright	bottomleft	Stimulus	topleft	Target	1	68780	964	1226	2	0	0	2	262	0	0	200	1	0
1019	1	1811	3.48013e+07	73851	554	483	34801	276015	0.706838	0.78184	0.768837	0.319146	3.68855	769.773	0	0.679186	0.829656	0.529062	0.323698	3.95575	767.055	0	atar	Last Sample	TV322	TV	3	2	bottomleft	topleft	topright	bottomright	Stimulus	bottomright	Distracter2	0	71748	0	0	0	1	1	2	0	399	241	835	0	0
1019	1	1983	3.48052e+07	77818	559	139	34805	243533	0.699377	0.232781	0.77692	0.316071	3.81611	765.693	0	-1	-1	0.77692	0.316071	-1	-1	4	muñeco	Last Sample	TN136	TN			topright	bottomleft	bottomright	topleft	Stimulus	topright	Target	1	75627	1297	1355	4	1	1	2	497	240	298	339	1	0
1019	1	2179	3.48098e+07	82344	541	191	34809	769110	0.663941	0.329229	0.778385	0.313919	3.78584	757.541	0	0.689682	0.309467	0.538648	0.31657	3.67554	750.517	0	romper	Last Sample	TV314	TV	3	1	topright	bottomright	bottomleft	topleft	Stimulus	topright	Target	1	79593	1755	2515	2	1	1	0	977	479	440	0	1	0
1019	1	2315	3.4813e+07	85574	580	453	34812	999034	0.756126	0.782675	0.77829	0.321074	3.37624	765.294	0	0.695462	0.728586	0.538044	0.322932	3.57325	766.369	0	árbol	Last Sample	TN333	TN			bottomright	topleft	bottomleft	topright	Stimulus	bottomright	Target	1	84136	1102	0	1	0	0	1	361	0	0	15	1	0
1019	1	2512	3.48173e+07	89920	210	180	34817	345211	-1	-1	0.550109	0.316477	-1	-1	4	0.262886	0.301653	0.550109	0.316477	3.53926	751.851	0	dar	Last Sample	TV326	TV	3	2	topleft	bottomright	topright	bottomleft	Stimulus	topleft	Target	1	87266	120	1677	3	1	1	0	991	533	299	0	1	0
1019	1	2643	3.48206e+07	93210	176	137	34820	634835	0.205131	0.235707	0.783177	0.31618	3.64019	757.995	0	0.235868	0.22153	0.543178	0.318136	3.60798	756.746	0	casa	Last Sample	TN211	TN			topleft	bottomright	topright	bottomleft	Stimulus	topleft	Target	1	91734	1159	0	1	3	0	2	341	66	0	166	1	0
1019	1	2849	3.48252e+07	97796	639	457	34825	220275	0.82332	0.733257	0.766669	0.321323	4.07937	764.808	0	0.775434	0.792722	0.52629	0.326596	3.79378	769.967	0	tirar/pasar	Last Sample	TV311	TV	3	1	bottomright	topright	topleft	bottomleft	Stimulus	bottomright	Target	1	94927	899	2710	2	2	1	1	1019	466	178	298	1	0
1019	1	2977	3.48283e+07	100868	604	419	34828	290559	0.794203	0.681282	0.77985	0.323507	3.73476	765.134	0	0.716222	0.71867	0.538985	0.325311	3.87955	768.184	0	naranja	Last Sample	TN114	TN			bottomright	bottomleft	topright	bottomleft	Stimulus	bottomright	Target	1	99606	963	0	1	0	0	0	319	0	0	0	1	0
1019	1	3117	3.48315e+07	104099	517	477	34831	520321	0.62923	0.843431	0.783245	0.324855	4.29465	758.773	0	0.665764	0.74945	0.542095	0.326416	4.00772	758.625	0	llave	Last Sample	TN233	TN			bottomright	topleft	topright	bottomleft	Stimulus	bottomright	Target	1	102579	1161	0	1	0	0	0	379	0	0	0	1	0
1019	1	3253	3.48347e+07	107307	192	400	34834	730238	0.215585	0.619937	0.791792	0.32598	3.95668	765.511	0	0.266898	0.716727	0.550668	0.326523	3.39027	760.813	0	tomate	Last Sample	TN336	TN			bottomleft	topright	bottomright	topleft	Stimulus	bottomleft	Target	1	105810	1018	0	1	0	1	0	499	0	459	0	1	0
1019	1	3413	3.48383e+07	110914	563	462	34838	338797	0.728394	0.776698	0.784033	0.324823	3.84048	760.083	0	0.680598	0.766293	0.543281	0.327263	4.17661	763.32	0	bailar	Last Sample	TV133	TV	1	3	bottomright	topright	topleft	bottomleft	Stimulus	bottomright	Target	1	109012	1583	1645	2	2	1	1	322	721	419	180	1	0
1019	1	3591	3.48424e+07	114967	577	459	34842	386072	0.775991	0.799292	0.7834	0.32567	3.72467	761.347	0	0.66728	0.731859	0.542423	0.328569	3.8335	767.675	0	llevar	Last Sample	TV233	TV	2	3	bottomright	topleft	topright	bottomleft	Stimulus	bottomright	Target	1	112670	1015	2194	2	1	1	6	527	241	220	359	1	0
1019	1	3731	3.48457e+07	118250	185	163	34845	675683	0.212589	0.28613	0.800808	0.321445	3.54909	751.27	0	0.251741	0.260035	0.560455	0.321362	3.62009	751.271	0	volar	Last Sample	TV136	TV	1	3	topleft	topright	bottomright	bottomleft	Stimulus	topleft	Target	1	116733	1161	0	1	0	2	0	379	0	185	0	1	0
1019	1	3878	3.48491e+07	121637	585	164	34849	64923	0.795084	0.252501	0.78698	0.320874	4.02622	756.98	0	0.668859	0.296622	0.546368	0.32343	3.4342	740.821	0	maleta	Last Sample	TN214	TN			topright	topleft	bottomright	bottomleft	Stimulus	topright	Target	1	119974	1390	0	1	1	0	1	298	200	0	473	1	0
1019	1	4074	3.48535e+07	126047	625	450	34853	471008	0.756413	0.79093	0.782688	0.326494	4.00017	762.337	0	0.806764	0.712306	0.541986	0.329294	3.84963	765.396	0	caer	Last Sample	TV125	TV	1	2	bottomright	topleft	bottomleft	topright	Stimulus	bottomright	Target	1	123358	2110	2173	2	1	3	1	582	526	192	296	1	0
1019	1	4292	3.48584e+07	130933	614	431	34858	355523	0.7724	0.727732	0.787107	0.326385	3.49586	767.701	0	0.764297	0.710164	0.546461	0.328047	3.49743	762.27	0	recoger	Last Sample	TV225	TV	2	2	bottomright	topleft	bottomleft	topright	Stimulus	bottomright	Target	1	127826	1018	2608	2	2	2	1	885	745	533	340	1	0
1019	1	4421	3.48617e+07	134297	253	431	34861	724922	0.41656	0.905737	0.797677	0.32833	3.80747	765.47	0	0.217868	0.531651	0.55648	0.327577	3.1504	763.306	0	lampara	Last Sample	TN314	TN			bottomleft	topright	bottomright	topleft	Stimulus	bottomleft	Target	1	132772	1189	1408	2	0	1	0	337	0	479	0	1	0
1019	1	4613	3.4866e+07	138566	541	198	34865	991402	0.683212	0.404697	0.781881	0.322039	3.84181	762.532	0	0.669586	0.256191	0.541033	0.325419	3.55944	739.017	0	abrir	Last Sample	TV214	TV	2	1	topright	bottomright	topleft	bottomleft	Stimulus	topright	Target	1	136013	539	2092	2	2	1	1	1013	760	282	299	1	0
1019	1	4723	3.48687e+07	141320	266	476	34868	742729	0.425868	0.93878	0.805213	0.331014	4.27555	765.641	0	0.240003	0.649015	0.563676	0.328715	3.57215	764.74	0	pastel	Last Sample	TN222	TN			bottomleft	topleft	topright	bottomright	Stimulus	bottomleft	Target	1	140346	592	750	3	0	0	0	357	0	0	0	1	0
1019	1	4859	3.48719e+07	144505	547	157	34871	932602	0.70226	0.19499	0.784435	0.323145	3.64158	751.508	0	0.665611	0.33127	0.544091	0.325825	3.7358	746.431	0	reloj	Last Sample	TN122	TN			topright	topleft	bottomright	bottomleft	Stimulus	topright	Target	1	143006	1125	0	1	1	0	2	399	335	0	475	1	0
1019	1	4991	3.48752e+07	147819	220	145	34875	242099	0.307908	0.265953	0.800097	0.323947	3.77144	760.54	0	0.243981	0.22026	0.559732	0.322806	3.68449	747.214	0	caminar	Last Sample	TV111	TV	1	1	topleft	bottomleft	topright	bottomright	Stimulus	topleft	Target	1	146223	1036	0	1	1	2	3	578	16	384	367	1	0
1019	1	5103	3.48782e+07	150765	624	433	34878	192786	0.824301	0.720414	0.787145	0.331501	3.98503	766.194	0	0.736117	0.724141	0.545766	0.333064	3.24432	756.292	0	zapato	Last Sample	TN236	TN			bottomright	bottomleft	topleft	topright	Stimulus	bottomright	Target	1	149537	972	0	1	1	1	0	272	496	157	0	1	0
1019	1	5217	3.48808e+07	153419	253	495	34880	844385	0.401201	0.904252	0.798088	0.334011	3.77394	765.049	0	0.233176	0.748019	0.556521	0.333541	3.79492	761.293	0	silla	Last Sample	TN225	TN			bottomleft	bottomright	topleft	topright	Stimulus	bottomleft	Target	1	152441	459	0	1	0	0	0	537	0	0	0	1	0
1019	1	5337	3.48837e+07	156250	185	143	34883	675448	0.220131	0.229927	0.797951	0.330137	3.55688	759.528	0	0.24413	0.246945	0.55691	0.329582	3.49327	749.76	0	mesa	Last Sample	TN111	TN			topleft	topright	bottomright	bottomleft	Stimulus	topleft	Target	1	155087	827	0	1	1	0	0	361	434	0	0	1	0
1019	1	5519	3.48879e+07	160477	125	519	34887	902067	-1	-1	0.56874	0.335747	-1	-1	4	0.156553	0.865437	0.56874	0.335747	3.93619	749.976	0	tocar	Last Sample	TV222	TV	2	2	bottomleft	topright	topleft	bottomright	Stimulus	bottomleft	Target	1	157942	644	2375	3	2	1	2	1064	356	242	576	1	0
1019	1	5683	3.48917e+07	164287	275	490	34891	709992	0.421782	0.927211	0.797703	0.335216	3.75144	768.012	0	0.267808	0.707498	0.557028	0.332502	3.49104	752.13	0	enseñar	Last Sample	TV325	TV	3	2	bottomleft	topright	bottomright	topleft	Stimulus	bottomleft	Target	1	162248	264	1739	3	1	0	1	1234	203	0	272	1	0
1019	1	5843	3.48954e+07	167972	569	116	34895	398308	0.732677	0.17288	0.78031	0.325598	3.59265	763.478	0	0.691428	0.216704	0.540209	0.32756	3.85117	758.962	0	coger	Last Sample	TV211	TV	2	1	topright	bottomleft	topleft	bottomright	Stimulus	topright	Target	1	166021	1391	1552	3	2	1	0	540	799	199	0	1	0
1017	1	150	3.43413e+07	83780	65	462	34341	310553	0.0896697	0.793797	0.730835	0.417643	4.32155	801.867	0	0.0746015	0.746585	0.502443	0.409795	4.36997	802.67	0	telefono	Last Sample	TN1	TN			bottomleft	topleft	topright	bottomright	Stimulus	bottomleft	Target	1	81774	259	313	4	1	0	0	1300	398	0	0	1	0
1017	1	325	3.43452e+07	87630	591	426	34345	158467	0.731989	0.746108	0.64337	0.402539	4.03327	803.03	0	0.747499	0.676723	0.415272	0.43746	4.02734	802.465	0	barrer	Last Sample	TV1	TV	1	1	bottomright	bottomleft	topleft	topright	Stimulus	bottomright	Target	1	85517	1413	1714	5	2	1	1	647	478	237	275	1	0
1017	1	470	3.43485e+07	90955	595	183	34348	487835	0.725988	0.354374	0.684618	0.395071	4.14538	802.751	0	0.762811	0.258186	0.455458	0.411882	3.82272	792.948	0	flor	Last Sample	TN322	TN			topright	bottomleft	topleft	bottomright	Stimulus	topright	Target	1	89390	891	0	1	0	1	0	699	0	597	0	1	0
1017	1	732	3.43539e+07	96377	198	105	34353	910644	0.23048	0.1607	0.754197	0.420334	4.1118	800.219	0	0.266991	0.191251	0.526061	0.408404	4.1943	795.367	0	regalar	Last Sample	TV333	TV	3	3	topleft	bottomleft	topright	bottomright	Stimulus	topleft	Target	1	92689	660	2617	2	4	1	1	1514	1182	317	358	1	0
1017	1	914	3.43581e+07	100606	54	437	34358	137395	0.0725483	0.722981	0.751665	0.426364	3.88062	800.108	0	0.0630014	0.734706	0.5247	0.414442	4.03481	797.554	0	llorar	Last Sample	TV114	TV	1	1	bottomleft	bottomright	topright	topleft	Stimulus	background	Background	0	98249	1502	1802	9	2	1	1	611	218	299	618	0	0
1017	1	1052	3.43612e+07	103654	165	164	34361	187685	0.18549	0.29819	0.726181	0.42058	4.04471	794.223	0	0.227185	0.250007	0.496948	0.417384	3.94486	795.148	0	avión	Last Sample	TN125	TN			topleft	bottomright	bottomleft	topright	Stimulus	topleft	Target	1	102370	229	827	3	0	0	1	874	0	0	156	1	0
1017	1	1197	3.43643e+07	106785	230	129	34364	317834	0.277754	0.24077	0.728791	0.419108	3.94732	797.226	0	0.298451	0.191145	0.499393	0.414921	3.89884	793.654	0	lápiz	Last Sample	TN133	TN			topleft	bottomright	topright	bottomleft	Stimulus	topleft	Target	1	105372	4	839	2	0	2	0	858	0	376	0	1	0
1017	1	1349	3.43676e+07	110056	603	162	34367	587508	0.750262	0.275427	0.708291	0.412642	3.91714	802.841	0	0.757698	0.267889	0.477781	0.415146	3.87063	786.822	0	tren	Last Sample	TN325	TN			topright	bottomleft	topleft	bottomright	Stimulus	topright	Target	1	108511	1131	0	1	2	1	2	441	184	697	155	1	0
1017	1	1511	3.4371e+07	113505	168	143	34371	36576	0.185898	0.242109	0.739597	0.419204	3.98464	794.988	0	0.236492	0.235312	0.512073	0.409227	3.9269	791.044	0	chupar	Last Sample	TV236	TV	2	3	topleft	bottomright	bottomleft	topright	Stimulus	topleft	Target	1	111791	205	1215	6	0	3	1	804	0	343	162	1	0
1017	1	1655	3.43743e+07	116814	584	120	34374	346198	0.714457	0.240971	0.711491	0.415552	3.90444	802.255	0	0.745553	0.161944	0.482088	0.415165	3.75075	787.593	0	dormir	Last Sample	TV122	TV	1	2	topright	bottomleft	bottomright	topleft	Stimulus	topright	Target	1	115259	339	721	3	0	2	1	999	0	176	284	1	0
1017	1	1794	3.43775e+07	120006	183	183	34377	535960	0.221727	0.35264	0.721831	0.416451	4.04294	794.703	0	0.236234	0.258806	0.492181	0.413337	3.87247	795.166	0	coche	Last Sample	TN311	TN			topleft	bottomright	topright	bottomleft	Stimulus	topleft	Target	1	118556	12	830	2	0	1	0	1013	0	441	0	1	0
1017	1	1970	3.43812e+07	123712	581	457	34381	244275	0.731373	0.8198	0.694141	0.417201	4.19774	806.635	0	0.722192	0.706343	0.463441	0.424076	3.97263	797.851	0	atar	Last Sample	TV322	TV	3	2	bottomleft	topleft	topright	bottomright	Stimulus	bottomright	Distracter2	0	121709	787	852	2	2	1	2	202	430	273	998	0	0
1017	1	2123	3.43846e+07	127101	587	137	34384	633639	0.719127	0.252477	0.697934	0.414693	3.82046	805.348	0	0.748823	0.204521	0.467067	0.419741	3.68777	784.253	0	muñeco	Last Sample	TN136	TN			topright	bottomleft	bottomright	topleft	Stimulus	topright	Target	1	125464	740	0	1	1	0	1	917	23	0	484	1	0
1017	1	2374	3.43901e+07	132563	597	143	34390	96318	0.753542	0.240477	0.698003	0.415328	4.30772	800.076	0	0.740525	0.236445	0.467349	0.420734	4.20817	785.945	0	romper	Last Sample	TV314	TV	3	1	topright	bottomright	bottomleft	topleft	Stimulus	topright	Target	1	128838	676	2609	2	1	1	2	2008	340	456	718	1	0
1017	1	2518	3.43934e+07	135913	578	465	34393	445683	0.732843	0.791537	0.699873	0.420591	3.97444	803.88	0	0.713694	0.759522	0.46924	0.424813	3.80925	797.966	0	árbol	Last Sample	TN333	TN			bottomright	topleft	bottomleft	topright	Stimulus	bottomright	Target	1	134419	262	1059	2	1	1	0	702	174	357	0	1	0
1017	1	2674	3.4397e+07	139447	163	169	34396	974534	0.21553	0.302873	0.714664	0.416392	3.76596	793.105	0	0.193244	0.261873	0.484498	0.416399	3.84065	792.583	0	dar	Last Sample	TV326	TV	3	2	topleft	bottomright	topright	bottomleft	Stimulus	topleft	Target	1	137648	857	0	1	1	0	2	962	419	0	161	1	0
1017	1	2814	3.44002e+07	142635	196	176	34400	164416	0.239664	0.339315	0.712231	0.417116	4.17266	798.583	0	0.251362	0.247553	0.482001	0.417262	4.1036	797.154	0	casa	Last Sample	TN211	TN			topleft	bottomright	topright	bottomleft	Stimulus	topleft	Target	1	141180	16	859	2	0	2	0	986	0	453	0	1	0
1017	1	2980	3.44039e+07	146341	565	435	34403	872736	0.724078	0.756659	0.700518	0.419315	4.18978	800.133	0	0.690847	0.694832	0.469801	0.42349	4.09329	799.15	0	tirar/pasar	Last Sample	TV311	TV	3	1	bottomright	topright	topleft	bottomleft	Stimulus	bottomright	Target	1	144344	1059	1142	2	1	1	0	936	397	463	0	1	0
1017	1	3110	3.44069e+07	149410	604	440	34406	943023	0.726893	0.770917	0.701237	0.420981	4.03716	806.236	0	0.784136	0.696994	0.47066	0.423813	3.7226	798.107	0	naranja	Last Sample	TN114	TN			bottomright	bottomleft	topright	bottomleft	Stimulus	bottomright	Target	1	148097	835	0	1	1	0	0	498	237	0	0	1	0
1017	1	3265	3.44104e+07	152860	560	434	34410	392128	0.708698	0.724289	0.701167	0.421819	4.1513	807.737	0	0.693009	0.723099	0.470436	0.424716	4.06643	798.037	0	llave	Last Sample	TN233	TN			bottomright	topleft	topright	bottomleft	Stimulus	bottomright	Target	1	151100	1461	1544	2	3	2	0	297	467	659	0	1	0
1017	1	3402	3.44136e+07	156119	203	450	34413	641890	0.235161	0.751277	0.70781	0.423677	3.87648	800.919	0	0.274561	0.750832	0.476967	0.425093	4.13478	802.291	0	tomate	Last Sample	TN336	TN			bottomleft	topright	bottomright	topleft	Stimulus	bottomleft	Target	1	154621	239	0	1	0	2	0	1286	0	139	0	1	0
1017	1	3551	34417051	159517	588	421	34417	51000	0.743016	0.718707	0.699443	0.422516	3.85118	804.716	0	0.727559	0.686014	0.469246	0.425678	3.75752	792.141	0	bailar	Last Sample	TV133	TV	1	3	bottomright	topright	topleft	bottomleft	Stimulus	bottomright	Target	1	157831	1212	0	1	1	1	4	498	300	261	511	1	0
1017	1	3733	3.44211e+07	163544	589	430	34421	78281	0.748524	0.765327	0.694307	0.423015	4.12345	805.096	0	0.72539	0.668141	0.464099	0.427863	3.74053	794.756	0	llevar	Last Sample	TV233	TV	2	3	bottomright	topleft	topright	bottomleft	Stimulus	bottomright	Target	1	161255	1017	1872	2	2	1	2	678	715	274	301	1	0
1017	1	3869	3.44243e+07	166780	143	158	34424	308165	0.184026	0.279799	0.710604	0.422317	3.89987	787.889	0	0.174666	0.249106	0.480023	0.422498	3.8943	797.528	0	volar	Last Sample	TV136	TV	1	3	topleft	topright	bottomright	bottomleft	Stimulus	topleft	Target	1	165320	662	1161	2	1	4	1	624	61	115	373	1	0
1017	1	4020	3.44277e+07	170165	620	165	34427	697421	0.781478	0.314112	0.692037	0.418954	4.01209	802.351	0	0.770909	0.237199	0.460855	0.424751	4.08908	787.557	0	maleta	Last Sample	TN214	TN			topright	topleft	bottomright	bottomleft	Stimulus	topright	Target	1	168476	392	0	1	1	0	0	1316	197	0	0	1	0
1017	1	4191	3.44315e+07	174013	615	488	34431	545187	0.779016	0.84036	0.681106	0.42198	4.20152	806.913	0	0.759726	0.789205	0.45072	0.43237	4.23037	799.012	0	caer	Last Sample	TV125	TV	1	2	bottomright	topleft	bottomleft	topright	Stimulus	bottomright	Target	1	171914	1301	1384	2	2	1	1	799	622	224	234	1	0
1017	1	4413	3.44362e+07	178696	603	472	34436	230367	0.766173	0.811527	0.681114	0.426944	4.16709	802.391	0	0.743064	0.764925	0.449907	0.437764	3.93449	793.117	0	recoger	Last Sample	TV225	TV	2	2	bottomright	topleft	bottomleft	topright	Stimulus	bottomright	Target	1	175762	1366	2716	2	4	0	3	1276	860	0	538	1	0
1017	1	4567	3.44399e+07	182404	212	455	34439	938660	0.274357	0.754518	0.698693	0.429287	3.77843	793.957	0	0.257275	0.763595	0.467537	0.434003	3.864	799.641	0	lampara	Last Sample	TN314	TN			bottomleft	topright	bottomright	topleft	Stimulus	bottomleft	Target	1	180521	1526	1609	2	1	2	1	356	323	258	696	1	0
1017	1	4741	3.4444e+07	186493	579	161	34444	25812	0.712492	0.277269	0.678999	0.41512	4.27965	806.151	0	0.73705	0.25997	0.448602	0.42615	4.02027	790.117	0	abrir	Last Sample	TV214	TV	2	1	topright	bottomright	topleft	bottomleft	Stimulus	topright	Target	1	184134	567	1740	2	1	2	1	978	398	435	261	1	0
1017	1	4873	3.44471e+07	189543	200	435	34447	76089	0.252295	0.711728	0.709093	0.431233	3.83418	798.063	0	0.249421	0.739002	0.478819	0.431853	4.08906	803.254	0	pastel	Last Sample	TN222	TN			bottomleft	topleft	topright	bottomright	Stimulus	bottomleft	Target	1	188258	672	0	1	1	0	0	640	454	0	0	1	0
1017	1	5015	3.44503e+07	192736	612	157	34450	265992	0.759798	0.321103	0.693466	0.424249	3.97617	806.509	0	0.772595	0.20555	0.462752	0.428914	3.99963	785.077	0	reloj	Last Sample	TN122	TN			topright	topleft	bottomright	bottomleft	Stimulus	topright	Target	1	191244	894	0	1	1	0	1	623	257	0	354	1	0
1017	1	5170	3.44537e+07	196182	207	117	34453	715144	0.271622	0.226556	0.705621	0.424797	3.78148	792.806	0	0.246151	0.165272	0.475255	0.426068	3.6067	793.794	0	caminar	Last Sample	TV111	TV	1	1	topleft	bottomleft	topright	bottomright	Stimulus	topleft	Target	1	194442	205	1288	2	1	1	2	696	319	262	163	1	0
1017	1	5330	3.44572e+07	199711	628	477	34457	243932	0.78671	0.826516	0.687855	0.427934	4.00893	805.213	0	0.783857	0.764189	0.457184	0.43492	3.78987	799.256	0	zapato	Last Sample	TN236	TN			bottomright	bottomleft	topleft	topright	Stimulus	bottomright	Target	1	197928	1073	0	1	1	2	1	739	139	181	459	1	0
1017	1	5473	3.44605e+07	202998	166	471	34460	533557	0.224675	0.799948	0.707091	0.431173	4.01798	802.493	0	0.190391	0.770519	0.476666	0.430867	3.92146	798.964	0	silla	Last Sample	TN225	TN			bottomleft	bottomright	topleft	topright	Stimulus	bottomleft	Target	1	201443	487	982	2	1	1	0	797	220	299	0	1	0
1017	1	5605	3.44637e+07	206190	173	110	34463	723463	0.209411	0.190823	0.702411	0.423605	3.6435	793.332	0	0.224749	0.176138	0.471854	0.425935	3.53103	795.793	0	mesa	Last Sample	TN111	TN			topleft	topright	bottomright	bottomleft	Stimulus	topleft	Target	1	204730	204	1247	2	1	1	2	644	215	200	163	1	0
1017	1	5794	3.44678e+07	210297	228	458	34467	830502	0.291998	0.766042	0.71728	0.433922	4.23417	799.538	0	0.278741	0.762608	0.48714	0.429934	4.31599	800.593	0	tocar	Last Sample	TV222	TV	2	2	bottomleft	topright	topleft	bottomright	Stimulus	bottomleft	Target	1	207896	1290	1985	2	1	2	1	802	242	773	357	1	0
1017	1	5948	3.44715e+07	213926	239	447	34471	459041	0.300168	0.756575	0.719101	0.433984	3.8559	798.413	0	0.297645	0.736481	0.489324	0.428804	4.02288	799.739	0	enseñar	Last Sample	TV325	TV	3	2	bottomleft	topright	bottomright	topleft	Stimulus	bottomleft	Target	1	212075	1033	1116	2	1	0	1	816	438	0	558	1	0
1017	1	6092	3.44748e+07	217253	599	146	34474	788533	0.759568	0.271383	0.700716	0.424272	4.18521	805.831	0	0.738426	0.217256	0.470522	0.424698	4.09132	787.793	0	coger	Last Sample	TV211	TV	2	1	topright	bottomleft	topleft	bottomright	Stimulus	topright	Target	1	215676	505	0	1	0	2	0	1097	0	478	0	1	0
1015	1	246	3.39548e+07	22437	186	430	33954	812876	0.247319	0.706967	0.619887	0.33134	4.13935	770.133	0	0.220123	0.72821	0.360845	0.336215	4.69221	776.021	0	telefono	Last Sample	TN1	TN			bottomleft	topleft	topright	bottomright	Stimulus	bottomleft	Target	1	18722	1143	3416	2	1	0	1	2532	499	0	334	1	0
1015	1	420	3.39591e+07	26743	608	486	33959	119219	0.723776	0.790492	0.60118	0.33353	4.09142	770.158	0	0.798508	0.830674	0.340956	0.346988	4.34015	765.902	0	barrer	Last Sample	TV1	TV	1	1	bottomright	bottomleft	topleft	topright	Stimulus	bottomright	Target	1	24308	1199	0	1	0	1	1	1257	0	557	220	1	0
1015	1	569	3.39625e+07	30172	596	197	33962	548336	0.750221	0.341482	0.616109	0.332216	3.94908	762.92	0	0.742041	0.316946	0.355732	0.33791	4.13636	752.631	0	flor	Last Sample	TN322	TN			topright	bottomleft	topleft	bottomright	Stimulus	topright	Target	1	28521	1032	0	1	0	1	0	639	0	878	0	1	0
1015	1	747	3.39665e+07	34159	164	160	33966	535724	0.217955	0.310612	0.626992	0.332701	4.09227	755.09	0	0.193818	0.225947	0.367167	0.334765	4.67855	767.55	0	regalar	Last Sample	TV333	TV	3	3	topleft	bottomleft	topright	bottomright	Stimulus	topleft	Target	1	31901	204	1182	2	1	0	0	1615	439	0	0	1	0
1015	1	910	3.39702e+07	37844	181	422	33970	224050	0.209698	0.693259	0.621461	0.337541	4.00971	775.701	0	0.24319	0.71386	0.360871	0.342175	4.41559	791.008	0	llorar	Last Sample	TV114	TV	1	1	bottomleft	bottomright	topright	topleft	Stimulus	bottomleft	Target	1	35929	806	862	3	0	0	1	976	0	0	539	1	0
1015	1	1049	3.39734e+07	41057	180	178	33973	433982	0.220475	0.307994	0.623526	0.334038	3.7979	772.19	0	0.22988	0.286066	0.363366	0.336784	4.43418	783.81	0	avión	Last Sample	TN125	TN			topleft	bottomright	bottomleft	topright	Stimulus	topleft	Target	1	39594	528	1027	2	0	2	2	686	0	497	257	1	0
1015	1	1187	3.39766e+07	44228	219	152	33976	603964	0.278114	0.279773	0.621385	0.334013	4.13946	768.025	0	0.271724	0.228596	0.360643	0.336786	4.92196	782.647	0	lápiz	Last Sample	TN133	TN			topleft	bottomright	topright	bottomleft	Stimulus	topleft	Target	1	42772	22	1094	2	0	1	0	1008	0	398	0	1	0
1015	1	1352	3.39803e+07	47915	592	131	33980	292288	0.731683	0.220508	0.610202	0.332255	4.16638	781.135	0	0.749651	0.216571	0.350884	0.337727	4.47288	775.133	0	tren	Last Sample	TN325	TN			topright	bottomleft	topleft	bottomright	Stimulus	topright	Target	1	45943	1514	0	1	3	1	1	481	267	797	133	1	0
1015	1	1488	3.39834e+07	51063	165	130	33983	442301	0.227396	0.249355	0.611517	0.331363	3.95826	765.87	0	0.186247	0.185585	0.351404	0.340092	4.5148	783.566	0	chupar	Last Sample	TV236	TV	2	3	topleft	bottomright	bottomleft	topright	Stimulus	topleft	Target	1	49663	226	0	1	0	0	0	1196	0	0	0	1	0
1015	1	1596	3.39861e+07	53759	574	131	33986	133769	0.679236	0.232232	0.60277	0.333513	4.16251	775.716	0	0.758126	0.204917	0.342839	0.343314	4.40231	769.403	0	dormir	Last Sample	TV122	TV	1	2	topright	bottomleft	bottomright	topleft	Stimulus	topright	Target	1	52766	14	96	4	0	0	1	675	0	0	200	1	0
1015	1	1713	3.39889e+07	56567	188	133	33988	944856	0.232369	0.252362	0.607894	0.333386	3.94882	766.349	0	0.240088	0.192693	0.346849	0.344523	4.21847	785.542	0	coche	Last Sample	TN311	TN			topleft	bottomright	topright	bottomleft	Stimulus	topleft	Target	1	55437	433	0	1	0	1	0	717	0	180	0	1	0
1015	1	1864	3.39923e+07	59937	564	445	33992	314221	0.697136	0.735627	0.603474	0.337399	4.13764	789.793	0	0.714841	0.750481	0.34394	0.347898	4.49036	781.593	0	atar	Last Sample	TV322	TV	3	2	bottomleft	topleft	topright	bottomright	Stimulus	bottomright	Distracter2	0	58246	654	0	1	2	1	1	237	616	336	456	0	0
1015	1	2037	3.39962e+07	63805	606	156	33996	182006	0.728696	0.217201	0.604919	0.332728	4.07583	779.505	0	0.786938	0.305302	0.345184	0.342095	4.38214	772.958	0	muñeco	Last Sample	TN136	TN			topright	bottomleft	bottomright	topleft	Stimulus	topright	Target	1	61668	1619	0	1	1	1	1	541	199	676	661	1	0
1015	1	2233	3.40006e+07	68211	622	107	34000	588095	0.780803	0.145244	0.604721	0.333397	4.05861	782.96	0	0.775854	0.212665	0.345534	0.342056	4.40594	774.481	0	romper	Last Sample	TV314	TV	3	1	topright	bottomright	bottomleft	topleft	Stimulus	topright	Target	1	65558	220	1798	2	1	1	1	1396	436	361	257	1	0
1015	1	2373	3.40039e+07	71540	574	433	34003	917468	0.711712	0.71325	0.604428	0.33812	4.19558	785.838	0	0.72441	0.733321	0.343977	0.346923	4.39143	782.835	0	árbol	Last Sample	TN333	TN			bottomright	topleft	bottomleft	topright	Stimulus	bottomright	Target	1	70002	1119	1183	2	3	1	2	421	413	302	280	1	0
1015	1	2516	3.40075e+07	75129	572	114	34007	506169	0.702781	0.17446	0.600148	0.33774	4.16854	779.82	0	0.727448	0.207661	0.340964	0.347489	4.55238	775.118	0	dar	Last Sample	TV326	TV	3	2	topleft	bottomright	topright	bottomleft	Stimulus	topright	Distracter1	0	73246	886	0	1	2	1	2	735	569	282	300	0	0
1015	1	2653	3.40107e+07	78280	218	144	34010	656199	0.261859	0.269646	0.607118	0.33985	4.20675	772.379	0	0.283941	0.212103	0.346818	0.348632	4.89654	785.08	0	casa	Last Sample	TN211	TN			topleft	bottomright	topright	bottomleft	Stimulus	topleft	Target	1	76859	225	1022	2	0	1	0	789	0	399	0	1	0
1015	1	2836	3.40147e+07	82325	583	404	34014	703339	0.708139	0.665519	0.597324	0.341296	4.09456	786.737	0	0.750531	0.683488	0.337444	0.352002	4.23838	781.567	0	tirar/pasar	Last Sample	TV311	TV	3	1	bottomright	topright	topleft	bottomleft	Stimulus	bottomright	Target	1	79985	1606	0	1	2	1	1	759	638	416	282	1	0
1015	1	2983	3.40182e+07	85854	626	409	34018	232305	0.769708	0.681773	0.598702	0.340005	3.90236	787.109	0	0.795947	0.682587	0.338124	0.350131	4.0659	783.115	0	naranja	Last Sample	TN114	TN			bottomright	bottomleft	topright	bottomleft	Stimulus	bottomright	Target	1	84086	1031	1111	2	1	0	0	737	382	0	0	1	0
1015	1	3148	3.4022e+07	89622	601	382	34022	353	0.716525	0.612741	0.60237	0.339619	3.87522	783.506	0	0.787848	0.66366	0.341548	0.348065	4.11172	780.495	0	llave	Last Sample	TN233	TN			bottomright	topleft	topright	bottomleft	Stimulus	bottomright	Target	1	87587	1418	1500	2	1	1	1	617	419	578	162	1	0
1015	1	3301	3.40255e+07	93174	228	443	34025	549203	0.28935	0.733122	0.60804	0.338971	3.65167	777.163	0	0.28164	0.746381	0.347645	0.346847	4.25659	787.584	0	tomate	Last Sample	TN336	TN			bottomleft	topright	bottomright	topleft	Stimulus	bottomleft	Target	1	91377	1555	0	1	1	1	2	262	399	180	697	1	0
1015	1	3427	3.40288e+07	96438	609	393	34028	818821	0.744868	0.612751	0.599997	0.338068	3.83571	788.534	0	0.77927	0.699405	0.339662	0.347301	4.40282	782.484	0	bailar	Last Sample	TV133	TV	1	3	bottomright	topright	topleft	bottomleft	Stimulus	bottomright	Target	1	94909	1014	0	1	1	1	0	535	280	461	0	1	0
1015	1	3624	3.40331e+07	100747	617	448	34033	125183	0.726507	0.733696	0.601023	0.337206	4.09725	787.944	0	0.816806	0.760481	0.341329	0.345826	4.22716	783.224	0	llevar	Last Sample	TV233	TV	2	3	bottomright	topleft	topright	bottomleft	Stimulus	bottomright	Target	1	98126	1206	1943	2	1	1	1	971	735	200	415	1	0
1015	1	3768	3.40366e+07	104176	192	149	34036	554292	0.234884	0.250038	0.605774	0.332396	3.797	769.886	0	0.245765	0.248161	0.34536	0.341652	4.33428	781.775	0	volar	Last Sample	TV136	TV	1	3	topleft	topright	bottomright	bottomleft	Stimulus	topleft	Target	1	102544	257	1117	3	2	0	0	763	444	0	0	1	0
1015	1	3929	3.40402e+07	107785	603	125	34040	163001	0.721239	0.195752	0.598408	0.331153	3.85946	778.165	0	0.787481	0.221291	0.339355	0.340983	4.20476	770.063	0	maleta	Last Sample	TN214	TN			topright	topleft	bottomright	bottomleft	Stimulus	topright	Target	1	105881	1587	0	1	2	1	1	342	575	336	373	1	0
1015	1	4063	3.40436e+07	111194	606	452	34043	572112	0.722895	0.73982	0.596665	0.336221	4.12594	786.229	0	0.794513	0.767926	0.336879	0.346617	4.28036	785.107	0	caer	Last Sample	TV125	TV	1	2	bottomright	topleft	bottomleft	topright	Stimulus	bottomright	Target	1	109531	1085	0	1	1	0	1	598	540	0	296	1	0
1015	1	4235	3.40475e+07	115119	559	458	34047	499787	0.703126	0.76535	0.59858	0.33532	3.9936	786.946	0	0.695378	0.763165	0.338617	0.345428	4.20178	779.521	0	recoger	Last Sample	TV225	TV	2	2	bottomright	topleft	bottomleft	topright	Stimulus	bottomright	Target	1	112910	41	198	3	1	0	0	1096	915	0	0	1	0
1015	1	4390	3.40511e+07	118750	182	427	34051	128223	0.267678	0.73992	0.60231	0.33369	3.93896	778.26	0	0.189439	0.686703	0.34224	0.343653	4.349	789.705	0	lampara	Last Sample	TN314	TN			bottomleft	topright	bottomright	topleft	Stimulus	bottomleft	Target	1	116873	1499	0	1	1	0	1	399	257	0	939	1	0
1015	1	4575	3.40553e+07	122879	561	155	34055	255227	0.691176	0.269669	0.595276	0.328655	4.11172	772.376	0	0.711347	0.25002	0.335749	0.339776	4.34829	774.075	0	abrir	Last Sample	TV214	TV	2	1	topright	bottomright	topleft	bottomleft	Stimulus	topright	Target	1	120498	624	1940	2	1	4	1	1059	300	690	236	1	0
1015	1	4688	3.4058e+07	125648	242	413	34058	26423	0.307574	0.684154	0.601875	0.332928	4.01149	777.15	0	0.297718	0.692533	0.341629	0.34304	4.49212	793.476	0	pastel	Last Sample	TN222	TN			bottomleft	topleft	topright	bottomright	Stimulus	bottomleft	Target	1	124663	487	0	1	1	0	0	516	257	0	0	1	0
1015	1	4828	3.40612e+07	128858	622	135	34061	236194	0.75514	0.221388	0.590208	0.331095	3.77878	777.677	0	0.799877	0.231563	0.330829	0.344546	4.15329	772.084	0	reloj	Last Sample	TN122	TN			topright	topleft	bottomright	bottomleft	Stimulus	topright	Target	1	127365	1138	0	1	1	2	1	381	674	158	262	1	0
1015	1	4978	3.40646e+07	132225	176	134	34064	605559	0.231193	0.247529	0.594359	0.328627	4.02457	769.616	0	0.211065	0.199242	0.334979	0.341864	4.43994	782.399	0	caminar	Last Sample	TV111	TV	1	1	topleft	bottomleft	topright	bottomright	Stimulus	topleft	Target	1	130568	542	1383	2	1	1	0	579	555	527	0	1	0
1015	1	5112	3.40678e+07	135443	592	428	34067	815468	0.710192	0.716431	0.586006	0.331874	4.07568	786.205	0	0.7723	0.713183	0.326142	0.346769	4.15296	787.102	0	zapato	Last Sample	TN236	TN			bottomright	bottomleft	topleft	topright	Stimulus	bottomright	Target	1	133961	998	0	1	1	1	0	504	222	770	0	1	0
1015	1	5205	3.40707e+07	138368	230	412	34070	746303	0.273819	0.686395	0.606658	0.318185	4.07219	774.636	0	0.301589	0.690267	0.342373	0.316936	4.47472	776.815	0	silla	Last Sample	TN225	TN			bottomleft	bottomright	topleft	topright	Stimulus	bottomleft	Target	1	137151	559	958	2	1	2	0	516	162	318	0	1	0
1015	1	5351	3.4074e+07	141657	210	140	34074	35770	0.273655	0.243605	0.586963	0.317135	4.11269	777.393	0	0.252115	0.22601	0.328103	0.331219	4.29205	777.395	0	mesa	Last Sample	TN111	TN			topleft	topright	bottomright	bottomleft	Stimulus	topleft	Target	1	140032	250	1306	3	1	1	1	562	262	142	376	1	0
1015	1	5513	3.40777e+07	145366	216	425	34077	744109	0.266861	0.691806	0.574962	0.322351	3.81593	764.203	0	0.275471	0.725505	0.316763	0.340336	4.50953	776.891	0	tocar	Last Sample	TV222	TV	2	2	bottomleft	topright	topleft	bottomright	Stimulus	bottomleft	Target	1	143390	461	1537	2	1	2	0	997	319	639	0	1	0
1015	1	5646	3.40809e+07	148515	247	419	34080	894096	0.312943	0.710415	0.580179	0.323302	3.83074	764.978	0	0.30561	0.688124	0.321194	0.340041	4.28327	787.118	0	enseñar	Last Sample	TV325	TV	3	2	bottomleft	topright	bottomright	topleft	Stimulus	bottomleft	Target	1	147107	232	0	1	0	0	0	1196	0	0	0	1	0
1015	1	5796	3.40842e+07	151824	550	112	34084	203596	0.662381	0.18391	0.573607	0.31857	3.99405	766.837	0	0.714526	0.190299	0.315799	0.336105	4.11364	764.298	0	coger	Last Sample	TV211	TV	2	1	topright	bottomleft	topleft	bottomright	Stimulus	topright	Target	1	150211	258	1175	2	1	1	0	597	438	279	0	1	0
1013	1	225	3.35579e+07	57665	108	442	33557	927896	-1	-1	0.393974	0.277594	-1	-1	4	0.136209	0.737845	0.393974	0.277594	3.85688	811.821	0	telefono	Last Sample	TN1	TN			bottomleft	topleft	topright	bottomright	Stimulus	bottomleft	Target	1	53502	551	1891	8	4	2	4	2051	582	342	438	1	0
1013	1	431	3.35626e+07	62329	729	316	33562	593223	0.900847	0.497806	0.604122	0.29432	3.02446	818.842	0	0.923811	0.558285	0.385665	0.282519	3.58543	818.841	0	barrer	Last Sample	TV1	TV	1	1	bottomright	bottomleft	topleft	topright	Stimulus	background	Background	0	59495	902	1503	12	1	4	2	1258	140	697	201	0	0
1013	1	590	3.35662e+07	65920	693	117	33566	181764	-1	-1	0.386056	0.27829	-1	-1	4	0.867247	0.196031	0.386056	0.27829	3.60498	814.479	0	flor	Last Sample	TN322	TN			topright	bottomleft	topleft	bottomright	Stimulus	topright	Target	1	64142	1196	1643	3	1	5	5	569	128	415	395	1	0
1013	1	879	3.35724e+07	72135	42	441	33572	402071	-1	-1	0.603974	0.29163	-1	-1	4	0.0529974	0.735163	0.386593	0.281341	4.13793	815.774	0	regalar	Last Sample	TV333	TV	3	3	topleft	bottomleft	topright	bottomright	Stimulus	background	Background	0	67646	189	868	4	13	6	7	1009	1794	395	527	0	0
1013	1	1036	3.35762e+07	75967	189	452	33576	229996	0.220111	0.749695	0.60469	0.291664	3.93864	829.725	0	0.254835	0.758458	0.386946	0.28076	4.06364	810.869	0	llorar	Last Sample	TV114	TV	1	1	bottomleft	bottomright	topright	topleft	Stimulus	bottomleft	Target	1	74067	1199	1299	5	3	4	2	635	187	336	348	1	0
1013	1	1173	3.35792e+07	78957	119	143	33579	220553	0.119351	0.216667	0.603709	0.288419	3.40376	837.502	0	0.180341	0.263004	0.385884	0.277459	3.80727	816.41	0	avión	Last Sample	TN125	TN			topleft	bottomright	bottomleft	topright	Stimulus	topleft	Target	1	77693	249	984	3	0	0	4	582	0	0	452	1	0
1013	1	1306	3.35823e+07	82027	124	144	33582	290830	-1	-1	0.388014	0.276275	-1	-1	4	0.155716	0.240379	0.388014	0.276275	3.96517	815.736	0	lápiz	Last Sample	TN133	TN			topleft	bottomright	topright	bottomleft	Stimulus	topleft	Target	1	80663	967	1356	2	6	0	3	400	429	0	267	1	0
1013	1	1436	3.35855e+07	85233	758	154	33585	500728	0.895858	0.319342	0.60333	0.289122	3.48642	814.222	0	0.999239	0.196444	0.38559	0.276223	3.6457	814.222	0	tren	Last Sample	TN325	TN			topright	bottomleft	topleft	bottomright	Stimulus	background	Background	0	83725	1038	1376	2	0	1	4	381	0	85	749	0	0
1013	1	1623	3.35896e+07	89324	44	132	33589	587855	-1	-1	0.387625	0.274553	-1	-1	4	0.0555567	0.220545	0.387625	0.274553	3.86103	812.375	0	chupar	Last Sample	TV236	TV	2	3	topleft	bottomright	bottomleft	topright	Stimulus	background	Background	0	86922	210	665	5	8	2	1	588	866	399	164	0	0
1013	1	1746	3.35925e+07	92250	680	143	33592	518536	0.867852	0.229281	0.600425	0.287935	3.47149	829.334	0	0.833282	0.247591	0.383297	0.275308	3.94579	826.886	0	dormir	Last Sample	TV122	TV	1	2	topright	bottomleft	bottomright	topleft	Stimulus	topright	Target	1	91106	813	873	3	3	0	2	320	185	0	293	1	0
1013	1	1854	3.35952e+07	94883	115	137	33595	150144	0.166737	0.204502	0.608369	0.289395	3.59338	839.648	0	0.12306	0.254561	0.390736	0.275783	3.59822	816.625	0	coche	Last Sample	TN311	TN			topleft	bottomright	topright	bottomleft	Stimulus	topleft	Target	1	93951	4	34	2	0	0	0	939	0	0	0	1	0
1013	1	1986	3.35981e+07	97813	761	377	33598	80950	0.994792	0.529313	0.604176	0.292164	3.276	837.601	0	0.908876	0.729301	0.387061	0.278719	4.03767	824.969	0	atar	Last Sample	TV322	TV	3	2	bottomleft	topleft	topright	bottomright	Stimulus	background	Background	0	96562	0	0	0	7	4	2	0	458	169	298	0	0
1013	1	2111	3.36011e+07	100834	564	119	33601	91421	-1	-1	0.38792	0.274986	-1	-1	4	0.705236	0.198728	0.38792	0.274986	3.70032	816.303	0	muñeco	Last Sample	TN136	TN			topright	bottomleft	bottomright	topleft	Stimulus	topright	Target	1	99524	808	912	5	1	3	2	222	15	658	250	1	0
1013	1	2257	33604381	104114	696	168	33604	381000	0.864846	0.310565	0.607499	0.289604	3.41454	821.245	0	0.877494	0.252734	0.390512	0.275406	3.80198	821.244	0	romper	Last Sample	TV314	TV	3	1	topright	bottomright	bottomleft	topleft	Stimulus	topright	Target	1	102525	732	977	4	4	1	3	537	213	261	433	1	0
1013	1	2399	3.36075e+07	107270	750	409	33607	531030	-1	-1	0.388591	0.277563	-1	-1	4	0.93867	0.682924	0.388591	0.277563	4.0212	818.369	0	árbol	Last Sample	TN333	TN			bottomright	topleft	bottomleft	topright	Stimulus	background	Background	0	105828	844	944	4	5	4	2	138	557	338	166	0	0
1013	1	2572	3.36113e+07	111079	241	155	33611	338953	0.443864	0.267489	0.608346	0.287571	3.72363	828.307	0	0.160312	0.250339	0.389392	0.274358	4.03563	828.302	0	dar	Last Sample	TV326	TV	3	2	topleft	bottomright	topright	bottomleft	Stimulus	topleft	Target	1	108981	779	859	4	3	6	0	882	302	526	0	1	0
1013	1	2702	3.36143e+07	114094	94	177	33614	349496	-1	-1	0.38874	0.274525	-1	-1	4	0.118298	0.295853	0.38874	0.274525	3.44491	812.755	0	casa	Last Sample	TN211	TN			topleft	bottomright	topright	bottomleft	Stimulus	topleft	Target	1	112823	67	108	7	0	0	1	882	0	0	173	1	0
1013	1	2839	3.36176e+07	117296	821	396	33617	559263	1.15753	0.624999	0.605715	0.29083	3.33207	830.674	0	0.896926	0.697558	0.386563	0.27749	3.67728	819.438	0	tirar/pasar	Last Sample	TV311	TV	3	1	bottomright	topright	topleft	bottomleft	Stimulus		Background	0	115799	905	941	8	3	4	0	370	354	278	0	0	0
1013	1	2953	3.36205e+07	120203	724	450	33620	470081	0.901918	0.760694	0.602662	0.290609	3.40103	826.463	0	0.909914	0.739707	0.385641	0.277352	3.63491	826.462	0	naranja	Last Sample	TN114	TN			bottomright	bottomleft	topright	bottomleft	Stimulus	bottomright	Target	1	119080	271	351	6	0	2	0	229	0	167	0	1	0
1013	1	3069	3.36233e+07	122998	719	425	33623	261284	-1	-1	0.383531	0.277953	-1	-1	4	0.899985	0.709374	0.383531	0.277953	3.84641	849.985	0	llave	Last Sample	TN233	TN			bottomright	topleft	topright	bottomleft	Stimulus	bottomright	Target	1	121893	288	348	4	0	4	0	420	0	403	0	1	0
1013	1	3201	3.36265e+07	126233	175	406	33626	491044	-1	-1	0.384543	0.277971	-1	-1	4	0.219096	0.677039	0.384543	0.277971	3.94393	838.303	0	tomate	Last Sample	TN336	TN			bottomleft	topright	bottomright	topleft	Stimulus	bottomleft	Target	1	124710	1474	0	1	2	6	3	66	135	731	349	1	0
1013	1	3310	3.36294e+07	129137	748	369	33629	401861	-1	-1	0.3876	0.277894	-1	-1	4	0.935425	0.616602	0.3876	0.277894	3.75932	841.444	0	bailar	Last Sample	TV133	TV	1	3	bottomright	topright	topleft	bottomleft	Stimulus	background	Background	0	127967	275	341	7	3	0	0	621	275	0	0	0	0
1013	1	3476	3.36333e+07	133085	699	182	33633	349385	0.87599	0.32411	0.599003	0.288142	3.42515	826.557	0	0.87287	0.283466	0.382128	0.275624	3.56668	826.555	0	llevar	Last Sample	TV233	TV	2	3	bottomright	topleft	topright	bottomleft	Stimulus	topright	Distracter1	0	130805	248	687	5	3	4	2	1071	487	152	250	0	0
1013	1	3607	3.36363e+07	136057	142	163	33636	320058	-1	-1	0.3831	0.27569	-1	-1	4	0.177655	0.271817	0.3831	0.27569	3.88435	820.245	0	volar	Last Sample	TV136	TV	1	3	topleft	topright	bottomright	bottomleft	Stimulus	topleft	Target	1	134824	231	274	3	1	0	0	976	43	0	0	1	0
1013	1	3747	3.36395e+07	139285	758	136	33639	549827	0.946139	0.216133	0.604835	0.288402	3.76178	830.775	0	0.949562	0.237509	0.387765	0.272771	3.9346	832.539	0	maleta	Last Sample	TN214	TN			topright	topleft	bottomright	bottomleft	Stimulus	background	Background	0	137742	648	747	8	4	0	0	651	529	0	0	0	0
1013	1	3881	3.36429e+07	142651	725	442	33642	919064	-1	-1	0.372835	0.280384	-1	-1	4	0.906463	0.738241	0.372835	0.280384	4.09644	838.912	0	caer	Last Sample	TV125	TV	1	2	bottomright	topleft	bottomleft	topright	Stimulus	bottomright	Target	1	141007	1172	1228	6	3	1	1	276	736	168	13	1	0
1013	1	4037	3.36467e+07	146444	654	441	33646	707120	-1	-1	0.362112	0.290321	-1	-1	4	0.818071	0.735271	0.362112	0.290321	4.34725	828.435	0	recoger	Last Sample	TV225	TV	2	2	bottomright	topleft	bottomleft	topright	Stimulus	bottomright	Target	1	144400	1344	1463	3	3	0	4	659	821	0	197	1	0
1013	1	4184	3.36502e+07	149890	472	408	33650	156232	-1	-1	0.371126	0.282712	-1	-1	4	0.590461	0.681434	0.371126	0.282712	4.0378	824.799	0	lampara	Last Sample	TN314	TN			bottomleft	topright	bottomright	topleft	Stimulus	bottomright	Distracter1	0	148197	1417	0	1	2	1	11	255	215	42	893	0	0
1013	1	4366	3.36544e+07	154174	750	156	33654	442705	0.907909	0.283998	0.586149	0.29186	3.35899	833.772	0	0.968878	0.237006	0.370126	0.278442	3.80229	833.005	0	abrir	Last Sample	TV214	TV	2	1	topright	bottomright	topleft	bottomleft	Stimulus	background	Background	0	151604	223	2037	5	4	5	3	555	492	530	490	0	0
1013	1	4474	3.36572e+07	156887	40	388	33657	154163	-1	-1	0.378078	0.279641	-1	-1	4	0.0502996	0.647166	0.378078	0.279641	3.84024	819.112	0	pastel	Last Sample	TN222	TN			bottomleft	topleft	topright	bottomright	Stimulus	background	Background	0	155948	504	763	4	3	2	0	361	323	59	0	0	0
1013	1	4580	3.366e+07	159741	729	177	33660	5108	0.910013	0.276328	0.588313	0.290955	3.18768	811.304	0	0.914195	0.314253	0.371853	0.277108	3.59404	811.303	0	reloj	Last Sample	TN122	TN			topright	topleft	bottomright	bottomleft	Stimulus	topright	Target	1	158569	72	524	6	3	0	0	534	474	0	0	1	0
1013	1	4688	3.36631e+07	162851	262	144	33663	115265	-1	-1	0.37265	0.278089	-1	-1	4	0.327578	0.241558	0.37265	0.278089	3.5996	818.242	0	caminar	Last Sample	TV111	TV	1	1	topleft	bottomleft	topright	bottomright	Stimulus	topleft	Target	1	161403	552	675	5	1	2	0	477	254	608	0	1	0
1013	1	4773	3.36662e+07	165902	751	453	33666	165685	0.914508	0.757872	0.583233	0.293064	3.38043	835.38	0	0.963217	0.755077	0.367517	0.280826	3.76319	835.379	0	zapato	Last Sample	TN236	TN			bottomright	bottomleft	topleft	topright	Stimulus	background	Background	0	164546	1017	1078	3	1	4	1	241	190	531	18	0	0
1013	1	4870	3.36692e+07	168951	123	406	33669	216010	-1	-1	0.367895	0.279318	-1	-1	4	0.154828	0.677805	0.367895	0.279318	3.63337	813.515	0	silla	Last Sample	TN225	TN			bottomleft	bottomright	topleft	topright	Stimulus	bottomleft	Target	1	167545	859	1276	3	5	3	5	310	161	161	401	1	0
1013	1	4944	3.36718e+07	171544	153	164	33671	807705	-1	-1	0.365195	0.277426	-1	-1	4	0.191444	0.274967	0.365195	0.277426	3.50007	825.488	0	mesa	Last Sample	TN111	TN			topleft	topright	bottomright	bottomleft	Stimulus	topleft	Target	1	170612	375	654	4	2	0	0	446	78	0	0	1	0
1013	1	5049	3.3676e+07	175772	126	431	33676	34440	-1	-1	0.369488	0.280317	-1	-1	4	0.15795	0.718963	0.369488	0.280317	3.81234	821.201	0	tocar	Last Sample	TV222	TV	2	2	bottomleft	topright	topleft	bottomright	Stimulus	bottomleft	Target	1	173162	635	836	4	3	6	0	695	1038	442	0	1	0
1013	1	5102	3.36793e+07	178996	128	428	33679	264201	-1	-1	0.366532	0.280529	-1	-1	4	0.160021	0.713607	0.366532	0.280529	3.70202	825.386	0	enseñar	Last Sample	TV325	TV	3	2	bottomleft	topright	bottomright	topleft	Stimulus	bottomleft	Target	1	177446	628	921	4	1	2	2	475	124	189	277	1	0
1013	1	5156	3.36821e+07	181792	698	121	33682	55413	-1	-1	0.362526	0.277812	-1	-1	4	0.873526	0.203241	0.362526	0.277812	3.47505	829.232	0	coger	Last Sample	TV211	TV	2	1	topright	bottomleft	topleft	bottomright	Stimulus	topright	Target	1	180610	4	126	3	0	0	0	1117	0	0	0	1	0
1011	1	196	3.3126e+07	36314	113	450	33125	953947	0.114882	0.768544	0.612631	0.283772	4.27393	804.834	0	0.168493	0.734413	0.398289	0.287072	4.47965	809.741	0	telefono	Last Sample	TN1	TN			bottomleft	topleft	topright	bottomright	Stimulus	bottomleft	Target	1	33782	661	1058	7	1	1	1	1409	299	201	139	1	0
1011	1	344	3.31292e+07	39604	741	414	33129	243579	0.963492	0.673439	0.604115	0.282456	3.99625	802.388	0	0.890951	0.708578	0.38991	0.287554	4.21316	810.37	0	barrer	Last Sample	TV1	TV	1	1	bottomright	bottomleft	topleft	topright	Stimulus	bottomright	Target	1	38109	700	916	6	4	3	1	682	258	167	36	1	0
1011	1	503	3.31327e+07	43013	703	180	33132	652808	0.882274	0.301092	0.604779	0.278799	4.04066	798.277	0	0.876244	0.301675	0.390611	0.283591	4.30572	808.952	0	flor	Last Sample	TN322	TN			topright	bottomleft	topleft	bottomright	Stimulus	topright	Target	1	41330	1267	1304	6	1	4	3	346	257	206	305	1	0
1011	1	712	3.31371e+07	47419	80	148	33137	58881	0.0660384	0.245828	0.61014	0.280113	3.74367	805.381	0	0.136065	0.250802	0.396113	0.284104	4.4094	815.637	0	regalar	Last Sample	TV333	TV	3	3	topleft	bottomleft	topright	bottomright	Stimulus	topleft	Target	1	44745	241	441	7	6	2	5	1035	406	244	222	1	0
1011	1	838	3.314e+07	50412	193	434	33140	49431	0.200953	0.683133	0.6116	0.284155	4.1282	806.965	0	0.283191	0.764774	0.397809	0.287754	4.50992	810.413	0	llorar	Last Sample	TV114	TV	1	1	bottomleft	bottomright	topright	topleft	Stimulus	bottomleft	Target	1	49210	521	604	9	2	0	2	398	102	0	260	1	0
1011	1	971	3.31429e+07	53260	33	109	33142	900377	0.0108019	0.201227	0.614607	0.281627	3.8942	800.658	0	0.0733376	0.163994	0.400898	0.283903	4.03525	813.855	0	avión	Last Sample	TN125	TN			topleft	bottomright	bottomleft	topright	Stimulus	background	Background	0	52108	255	397	6	0	4	1	479	0	185	219	0	0
1011	1	1108	3.31459e+07	56211	51	150	33145	851058	0.0773673	0.256339	0.615682	0.279688	3.83954	802.45	0	0.0502427	0.244355	0.401748	0.281745	4.15535	815.842	0	lápiz	Last Sample	TN133	TN			topleft	bottomright	topright	bottomleft	Stimulus	background	Background	0	54972	1102	1201	2	3	1	5	123	200	100	383	0	0
1011	1	1244	3.31488e+07	59161	751	377	33148	801747	1.0104	0.628738	0.610272	0.282735	4.07387	807.37	0	0.868106	0.629533	0.396545	0.285895	4.54663	812.359	0	tren	Last Sample	TN325	TN			topright	bottomleft	topleft	bottomright	Stimulus	background	Background	0	57937	825	0	1	0	6	1	300	0	506	61	0	0
1011	1	1378	3.31519e+07	62230	217	427	33151	872027	0.218398	0.715488	0.614015	0.28325	4.18084	805.773	0	0.324672	0.709985	0.400894	0.286184	4.43086	816.075	0	chupar	Last Sample	TV236	TV	2	3	topleft	bottomright	bottomleft	topright	Stimulus	bottomleft	Distracter1	0	60864	231	493	8	1	1	0	837	18	138	0	0	0
1011	1	1514	3.31548e+07	65183	102	413	33154	822712	0.119834	0.738185	0.610145	0.282793	4.26162	809.866	0	0.135465	0.640541	0.396713	0.286553	4.39739	810.719	0	dormir	Last Sample	TV122	TV	1	2	topright	bottomleft	bottomright	topleft	Stimulus	bottomleft	Competitor	0	63936	50	133	6	2	1	1	667	99	13	299	0	1
1011	1	1677	3.31583e+07	68672	602	420	33158	311677	0.763946	0.753736	0.607068	0.283571	4.01494	802.864	0	0.743132	0.648206	0.393265	0.287096	4.22812	811.895	0	coche	Last Sample	TN311	TN			topleft	bottomright	topright	bottomleft	Stimulus	bottomright	Competitor	0	66893	224	565	6	3	3	3	746	180	205	243	0	1
1011	1	1859	3.31622e+07	72557	825	433	33162	199353	1.00402	0.74629	0.604737	0.28687	3.80651	802.394	0	1.05976	0.699695	0.391499	0.291411	4.2569	812.423	0	atar	Last Sample	TV322	TV	3	2	bottomleft	topleft	topright	bottomright	Stimulus		Background	0	70420	684	766	3	7	2	6	164	710	260	703	0	0
1011	1	2032	3.31659e+07	76267	575	173	33165	907659	0.574472	0.288595	0.601946	0.285593	3.7166	799.763	0	0.864597	0.291083	0.39063	0.290151	4.03796	807.632	0	muñeco	Last Sample	TN136	TN			topright	bottomleft	bottomright	topleft	Stimulus	topright	Target	1	74320	933	1369	9	3	1	3	632	102	279	468	1	0
1011	1	2217	3.31698e+07	80195	690	156	33169	835202	0.843418	0.279297	0.601914	0.281309	4.26413	803.721	0	0.881826	0.241041	0.388627	0.286863	4.45496	812.296	0	romper	Last Sample	TV314	TV	3	1	topright	bottomright	bottomleft	topleft	Stimulus	topright	Target	1	78020	203	562	6	3	3	3	1027	185	338	164	1	0
1011	1	2357	3.31731e+07	83485	670	484	33173	124819	0.859673	0.797629	0.602012	0.286163	3.98706	807.753	0	0.816322	0.816871	0.388601	0.291538	4.39255	813.092	0	árbol	Last Sample	TN333	TN			bottomright	topleft	bottomleft	topright	Stimulus	bottomright	Target	1	81976	853	890	7	2	2	2	488	266	239	172	1	0
1011	1	2531	3.31768e+07	87133	87	134	33176	773300	0.0531478	0.154075	0.604559	0.283637	4.16374	807.362	0	0.166071	0.294851	0.391156	0.289079	4.51172	817.72	0	dar	Last Sample	TV326	TV	3	2	topleft	bottomright	topright	bottomleft	Stimulus	topleft	Target	1	85190	408	468	7	3	3	2	844	203	333	205	1	0
1011	1	2684	3.31801e+07	90441	755	128	33180	82766	0.964324	0.130319	0.601767	0.282882	3.85131	803.101	0	0.924818	0.299012	0.388374	0.288139	4.13329	812.952	0	casa	Last Sample	TN211	TN			topleft	bottomright	topright	bottomleft	Stimulus	background	Background	0	88892	214	277	7	0	2	4	723	0	121	145	0	0
1011	1	2839	3.31835e+07	93891	728	422	33183	531873	0.960913	0.72775	0.601613	0.287206	3.96997	810.167	0	0.860022	0.681212	0.388651	0.292046	4.37566	815.402	0	tirar/pasar	Last Sample	TV311	TV	3	1	bottomright	topright	topleft	bottomleft	Stimulus	bottomright	Target	1	92157	677	720	10	3	2	2	601	140	163	224	1	0
1011	1	2992	3.31868e+07	97179	613	404	33186	821507	0.81414	0.666609	0.60163	0.287112	3.90303	808.672	0	0.718362	0.680216	0.38829	0.291888	3.82503	811.931	0	naranja	Last Sample	TN114	TN			bottomright	bottomleft	topright	bottomleft	Stimulus	bottomright	Target	1	95635	1027	1070	4	3	0	0	423	143	0	0	1	0
1011	1	3140	3.319e+07	100369	780	403	33190	11398	1.07409	0.611874	0.601442	0.287475	3.95657	805.229	0	0.876121	0.734363	0.387972	0.292447	4.42122	813.197	0	llave	Last Sample	TN233	TN			bottomright	topleft	topright	bottomleft	Stimulus	background	Background	0	98901	296	433	8	2	1	0	632	163	120	0	0	0
1011	1	3283	3.31931e+07	103459	195	457	33193	101727	-0.0219739	0.761125	0.609494	0.288763	4.26354	808.952	0	0.511076	0.764674	0.396508	0.292685	4.35607	810.854	0	tomate	Last Sample	TN336	TN			bottomleft	topright	bottomright	topleft	Stimulus	bottomleft	Target	1	102089	714	796	4	0	6	2	438	0	372	166	1	0
1011	1	3453	3.31967e+07	107092	646	442	33196	730179	0.841484	0.749632	0.60213	0.289272	3.97244	809.194	0	0.773682	0.726677	0.388895	0.293609	4.2463	816.434	0	bailar	Last Sample	TV133	TV	1	3	bottomright	topright	topleft	bottomleft	Stimulus	bottomright	Target	1	105162	392	536	8	1	2	1	473	179	160	122	1	0
1011	1	3610	3.32001e+07	110478	620	230	33200	119542	0.7707	0.317514	0.603843	0.286754	4.18662	801.717	0	0.781593	0.452134	0.390758	0.291338	4.31143	816.208	0	llevar	Last Sample	TV233	TV	2	3	bottomright	topleft	topright	bottomleft	Stimulus	topright	Distracter1	0	108836	30	266	10	1	2	2	820	39	176	157	0	0
1011	1	3766	3.32035e+07	113827	65533	124	33203	468869	-0.00984429	0.178794	0.603649	0.292497	4.03367	805.98	0	0.00159633	0.23648	0.390263	0.296915	4.07782	819.69	0	volar	Last Sample	TV136	TV	1	3	topleft	topright	bottomright	bottomleft	Stimulus		Background	0	112203	908	969	8	7	3	0	400	205	395	0	0	0
1011	1	3934	3.32072e+07	117539	647	127	33207	177060	0.834147	0.200198	0.596488	0.291248	3.98358	803.33	0	0.785612	0.224321	0.3832	0.296729	4.0957	812.604	0	maleta	Last Sample	TN214	TN			topright	topleft	bottomright	bottomleft	Stimulus	topright	Target	1	115577	1502	1563	5	3	3	7	371	277	104	407	1	0
1011	1	4111	3.3211e+07	121324	644	419	33210	965115	0.87754	0.684049	0.597298	0.294471	3.94801	803.459	0	0.734624	0.714068	0.384004	0.299787	4.29078	815.11	0	caer	Last Sample	TV125	TV	1	2	bottomright	topleft	bottomleft	topright	Stimulus	bottomright	Target	1	119277	173	1231	9	6	1	2	531	485	200	137	1	0
1011	1	4281	3.32146e+07	124993	726	416	33214	633554	0.950251	0.645877	0.596909	0.29412	3.66346	809.318	0	0.865588	0.743793	0.383694	0.300014	4.19736	812.476	0	recoger	Last Sample	TV225	TV	2	2	bottomright	topleft	bottomleft	topright	Stimulus	bottomright	Target	1	123089	1106	1169	8	5	2	0	618	574	107	0	1	0
1011	1	4455	3.32185e+07	128863	57	424	33218	501233	0.0358378	0.686751	0.599466	0.295111	3.6961	806.72	0	0.107478	0.727018	0.386162	0.300793	4.16453	812.329	0	lampara	Last Sample	TN314	TN			bottomleft	topright	bottomright	topleft	Stimulus	background	Background	0	126746	1556	1599	7	2	1	8	449	120	241	621	0	0
1011	1	4638	3.32224e+07	132748	586	152	33222	389012	0.730834	0.26407	0.59327	0.291222	3.82149	801.084	0	0.735231	0.243862	0.380016	0.298048	3.7854	815.021	0	abrir	Last Sample	TV214	TV	2	1	topright	bottomright	topleft	bottomleft	Stimulus	topright	Target	1	130642	1209	1271	9	4	5	1	769	289	280	201	1	0
1011	1	4788	3.32256e+07	135976	0	376	33225	618806	-0.0414627	0.602155	0.600178	0.294797	3.93682	804.809	0	0.0432348	0.651203	0.386793	0.301106	4.36411	815.287	0	pastel	Last Sample	TN222	TN			bottomleft	topleft	topright	bottomright	Stimulus	background	Background	0	134526	478	534	8	3	1	0	844	198	18	0	0	0
1011	1	4967	3.32294e+07	139764	771	155	33229	406831	1.03741	0.250531	0.598588	0.292047	3.40515	799.583	0	0.891325	0.266492	0.385016	0.297278	3.79136	817.216	0	reloj	Last Sample	TN122	TN			topright	topleft	bottomright	bottomleft	Stimulus	background	Background	0	137709	1182	1538	5	3	2	5	602	421	118	362	0	0
1011	1	5126	3.3233e+07	143314	92	112	33232	955558	0.0869003	0.187815	0.601651	0.291593	3.70412	804.592	0	0.143769	0.185655	0.388227	0.297071	3.79437	815.306	0	caminar	Last Sample	TV111	TV	1	1	topleft	bottomleft	topright	bottomright	Stimulus	topleft	Target	1	141533	266	349	6	1	2	3	774	281	143	101	1	0
1011	1	5276	3.32362e+07	146523	748	448	33236	165432	0.95899	0.750988	0.596112	0.296483	3.64009	805.944	0	0.911674	0.742712	0.382506	0.302751	4.18933	818.207	0	zapato	Last Sample	TN236	TN			bottomright	bottomleft	topleft	topright	Stimulus	background	Background	0	145041	905	969	7	4	4	0	430	106	341	0	0	0
1011	1	5428	3.32394e+07	149792	44	360	33239	435096	0.0427864	0.631383	0.600215	0.298056	3.93763	808.042	0	0.068888	0.57077	0.386768	0.304056	3.82913	810.829	0	silla	Last Sample	TN225	TN			bottomleft	bottomright	topleft	topright	Stimulus	background	Background	0	148250	768	868	7	3	3	0	488	200	146	0	0	0
1011	1	5592	3.32429e+07	153282	74	111	33242	924037	0.0595796	0.136912	0.600907	0.293728	3.80891	801.801	0	0.12616	0.235747	0.387291	0.299365	3.85344	813.44	0	mesa	Last Sample	TN111	TN			topleft	topright	bottomright	bottomleft	Stimulus	topleft	Target	1	151546	1081	1180	5	2	3	6	525	121	163	391	1	0
1011	1	5742	3.32461e+07	156492	119	463	33246	133976	0.119174	0.726442	0.600244	0.296127	3.77167	807.956	0	0.179508	0.819883	0.386731	0.301923	4.29834	812.735	0	tocar	Last Sample	TV222	TV	2	2	bottomleft	topright	topleft	bottomright	Stimulus	bottomleft	Target	1	155023	472	530	10	0	1	0	762	0	223	0	1	0
1011	1	5911	3.32499e+07	160260	116	404	33249	901995	0.0915795	0.677183	0.601575	0.296904	3.82319	807.142	0	0.199612	0.669884	0.38812	0.302075	4.03687	811.918	0	enseñar	Last Sample	TV325	TV	3	2	bottomleft	topright	bottomright	topleft	Stimulus	bottomleft	Target	1	158218	248	290	8	3	0	3	1043	279	0	261	1	0
1011	1	6084	3.32536e+07	163988	711	125	33253	630179	0.933083	0.185513	0.595369	0.293654	3.35925	796.987	0	0.846409	0.231294	0.382042	0.300038	3.75797	811.533	0	coger	Last Sample	TV211	TV	2	1	topright	bottomleft	topleft	bottomright	Stimulus	topright	Target	1	162019	58	1012	6	5	2	0	926	449	183	0	1	0
1003	1	154	1.12462e+07	56144	175	435	11246	235205	0.227311	0.748257	0.686012	0.461558	4.72809	790.983	0	0.212166	0.702327	0.475178	0.462187	4.46333	790.987	0	telefono	Last Sample	TN1	TN			bottomleft	topleft	topright	bottomright	Stimulus	bottomleft	Target	1	54359	1028	0	1	2	1	0	781	598	162	0	1	0
1003	1	330	1.12499e+07	59852	594	415	11249	943397	0.729091	0.723396	0.683544	0.466609	4.53279	798.96	0	0.758191	0.662699	0.472036	0.466034	4.25567	798.964	0	barrer	Last Sample	TV1	TV	1	1	bottomright	bottomleft	topleft	topright	Stimulus	bottomright	Target	1	57793	1302	0	1	1	1	1	778	139	515	342	1	0
1003	1	476	1.12532e+07	63081	591	179	11253	173148	0.727001	0.29131	0.684986	0.464507	4.51889	783.225	0	0.751005	0.307181	0.472688	0.463934	4.1169	771.279	0	flor	Last Sample	TN322	TN			topright	bottomleft	topleft	bottomright	Stimulus	topright	Target	1	61518	965	0	1	0	1	0	618	0	658	0	1	0
1003	1	674	1.12573e+07	67229	182	167	11257	320161	0.223242	0.278603	0.693114	0.465073	4.6993	775.007	0	0.23396	0.280005	0.480639	0.464052	4.54676	777.875	0	regalar	Last Sample	TV333	TV	3	3	topleft	bottomleft	topright	bottomright	Stimulus	topleft	Target	1	64726	249	1566	2	1	0	0	1416	299	0	0	1	0
1003	1	830	1.12606e+07	70538	189	441	11260	629659	0.251553	0.757237	0.690999	0.468463	4.49607	774.938	0	0.222971	0.714216	0.478031	0.468172	4.21257	777.03	0	llorar	Last Sample	TV114	TV	1	1	bottomleft	bottomright	topright	topleft	Stimulus	bottomleft	Target	1	68909	731	811	2	0	0	1	858	0	0	438	1	0
1003	1	964	1.12635e+07	73369	165	158	11263	460717	0.19559	0.295133	0.693394	0.465565	4.43168	787.474	0	0.217733	0.233628	0.480052	0.464464	4.18203	775.45	0	avión	Last Sample	TN125	TN			topleft	bottomright	bottomleft	topright	Stimulus	topleft	Target	1	72189	282	0	1	0	0	0	918	0	0	0	1	0
1003	1	1101	1.12663e+07	76237	210	158	11266	331663	0.276168	0.312383	0.691808	0.464988	4.03075	769.672	0	0.248924	0.217221	0.478378	0.463929	4.0433	769.676	0	lápiz	Last Sample	TN133	TN			topleft	bottomright	topright	bottomleft	Stimulus	topleft	Target	1	74988	992	0	1	0	1	0	274	0	237	0	1	0
1003	1	1251	1.12695e+07	79387	614	155	11269	481690	0.731957	0.269562	0.68978	0.465758	4.39335	773.473	0	0.804127	0.249369	0.476133	0.463482	3.86206	773.478	0	tren	Last Sample	TN325	TN			topright	bottomleft	topleft	bottomright	Stimulus	topright	Target	1	77871	1140	0	1	1	1	0	399	162	399	0	1	0
1003	1	1380	1.12724e+07	82281	168	113	11272	372554	0.21633	0.20999	0.696379	0.464471	4.29044	766.756	0	0.20443	0.16911	0.482453	0.462321	4.22355	766.76	0	chupar	Last Sample	TV236	TV	2	3	topleft	bottomright	bottomleft	topright	Stimulus	topleft	Target	1	81039	8	209	3	0	0	0	1041	0	0	0	1	0
1003	1	1513	1.12752e+07	85074	595	143	11275	163700	0.741924	0.248629	0.692312	0.464476	4.0017	766.185	0	0.747051	0.230414	0.478359	0.461515	3.91471	766.19	0	dormir	Last Sample	TV122	TV	1	2	topright	bottomleft	bottomright	topleft	Stimulus	topright	Target	1	83899	714	0	1	0	0	1	481	0	0	482	1	0
1003	1	1646	1.1278e+07	87922	193	172	11278	14652	0.242007	0.32262	0.697902	0.465672	4.2695	768.724	0	0.241952	0.250924	0.483554	0.46266	4.19378	768.728	0	coche	Last Sample	TN311	TN			topleft	bottomright	topright	bottomleft	Stimulus	topleft	Target	1	86706	200	861	2	0	3	0	738	0	145	0	1	0
1003	1	1795	1.12812e+07	91109	594	467	11281	204535	0.734942	0.798834	0.695176	0.468082	4.08509	784.271	0	0.75233	0.759479	0.48133	0.465076	3.76691	784.275	0	atar	Last Sample	TV322	TV	3	2	bottomleft	topleft	topright	bottomright	Stimulus	bottomright	Distracter2	0	89551	0	0	0	1	0	1	0	615	0	635	0	0
1003	1	1972	1.12849e+07	94801	620	174	11284	892856	0.776657	0.31621	0.691867	0.462368	4.23684	773.138	0	0.77371	0.266109	0.477551	0.459993	4.1107	773.142	0	muñeco	Last Sample	TN136	TN			topright	bottomleft	bottomright	topleft	Stimulus	topright	Target	1	92755	1568	0	1	0	1	1	498	0	160	798	1	0
1003	1	2169	1.12892e+07	99147	561	207	11289	239088	0.701088	0.361888	0.688938	0.462029	4.59647	771.626	0	0.702307	0.331017	0.474699	0.46074	4.41717	771.63	0	romper	Last Sample	TV314	TV	3	1	topright	bottomright	bottomleft	topleft	Stimulus	topright	Target	1	96469	747	2379	2	1	2	1	1198	323	363	480	1	0
1003	1	2327	1.12926e+07	102493	590	431	11292	588573	0.722743	0.743663	0.69045	0.464356	4.46403	779.314	0	0.754032	0.695771	0.475954	0.462601	4.23164	779.318	0	árbol	Last Sample	TN333	TN			bottomright	topleft	bottomleft	topright	Stimulus	bottomright	Target	1	100845	1413	0	1	3	0	3	255	475	0	456	1	0
1003	1	2502	1.12963e+07	106165	191	118	11296	257025	0.230116	0.258641	0.702904	0.456165	4.26815	762.443	0	0.247631	0.135609	0.488881	0.452346	4.30585	774.446	0	dar	Last Sample	TV326	TV	3	2	topleft	bottomright	topright	bottomleft	Stimulus	topleft	Target	1	104142	228	1823	3	2	0	1	1416	183	0	159	1	0
1003	1	2656	1.12995e+07	109437	176	149	11299	526663	0.203707	0.294007	0.695337	0.454817	4.0521	773.046	0	0.238015	0.20535	0.481257	0.453492	3.99126	773.051	0	casa	Last Sample	TN211	TN			topleft	bottomright	topright	bottomleft	Stimulus	topleft	Target	1	107853	7	1342	2	1	1	2	736	183	441	219	1	0
1003	1	2804	1.13026e+07	112545	612	415	11302	636802	0.771118	0.709345	0.690764	0.458652	4.36561	773.622	0	0.759173	0.674785	0.476179	0.456946	4.14313	773.626	0	tirar/pasar	Last Sample	TV311	TV	3	1	bottomright	topright	topleft	bottomleft	Stimulus	bottomright	Target	1	111076	432	0	1	0	1	0	1060	0	411	0	1	0
1003	1	2947	1.13056e+07	115532	568	480	11305	627358	0.714665	0.802863	0.691999	0.458314	4.12155	768.87	0	0.707583	0.79809	0.477485	0.4566	3.96907	768.874	0	naranja	Last Sample	TN114	TN			bottomright	bottomleft	topright	bottomleft	Stimulus	bottomright	Target	1	114183	1173	0	1	2	1	0	199	140	325	0	1	0
1003	1	3112	1.13091e+07	118981	582	436	11309	76456	0.723741	0.767061	0.693075	0.457788	4.1889	771.321	0	0.731267	0.688705	0.478518	0.455994	4.11674	771.326	0	llave	Last Sample	TN233	TN			bottomright	topleft	topright	bottomleft	Stimulus	bottomright	Target	1	117170	1535	0	1	1	1	1	299	345	299	596	1	0
1003	1	3267	1.13123e+07	122251	223	443	11312	346089	0.283808	0.770145	0.697962	0.457594	4.19081	768.239	0	0.274435	0.707617	0.483241	0.45572	4.16128	768.244	0	tomate	Last Sample	TN336	TN			bottomleft	topright	bottomright	topleft	Stimulus	bottomleft	Target	1	120636	1442	0	1	0	1	1	200	0	299	897	1	0
1003	1	3413	1.13155e+07	125364	589	423	11315	456243	0.739326	0.716909	0.693477	0.457116	4.12177	771.462	0	0.735507	0.693573	0.478751	0.45494	4.04525	771.466	0	bailar	Last Sample	TV133	TV	1	3	bottomright	topright	topleft	bottomleft	Stimulus	bottomright	Target	1	123889	1255	1343	2	2	0	0	220	458	0	0	1	0
1003	1	3589	1.13191e+07	129012	610	450	11319	104700	0.761629	0.761001	0.691512	0.458122	4.33259	767.907	0	0.764043	0.739955	0.476444	0.456541	4.03693	767.911	0	llevar	Last Sample	TV233	TV	2	3	bottomright	topleft	topright	bottomleft	Stimulus	bottomright	Target	1	127004	1131	0	1	1	0	1	897	323	0	262	1	0
1003	1	3761	1.13227e+07	132618	197	140	11322	713352	0.265205	0.280705	0.698211	0.454203	4.20923	776.712	0	0.227492	0.186619	0.483419	0.452394	3.8983	776.716	0	volar	Last Sample	TV136	TV	1	3	topleft	topright	bottomright	bottomleft	Stimulus	topleft	Target	1	130668	197	281	4	1	1	1	694	572	299	125	1	0
1003	1	3903	1.13257e+07	135631	607	137	11325	723819	0.752056	0.239713	0.694039	0.45556	4.09237	772.281	0	0.767263	0.218086	0.478619	0.453116	3.9832	772.285	0	maleta	Last Sample	TN214	TN			topright	topleft	bottomright	bottomleft	Stimulus	topright	Target	1	134282	335	833	3	1	1	0	599	142	274	0	1	0
1003	1	4067	1.13292e+07	139120	631	457	11329	212793	0.777234	0.781642	0.693538	0.458196	4.22782	770.363	0	0.802099	0.744842	0.478282	0.456122	3.91003	770.368	0	caer	Last Sample	TV125	TV	1	2	bottomright	topleft	bottomleft	topright	Stimulus	bottomright	Target	1	137266	1436	0	1	1	1	0	442	1014	199	0	1	0
1003	1	4248	1.1333e+07	142888	603	440	11332	980929	0.75345	0.75446	0.694007	0.458319	4.29016	768.774	0	0.755107	0.715435	0.478792	0.455823	4.17212	768.778	0	recoger	Last Sample	TV225	TV	2	2	bottomright	topleft	bottomleft	topright	Stimulus	bottomright	Target	1	140791	1040	1779	2	2	1	0	721	952	162	0	1	0
1003	1	4427	1.13368e+07	146716	217	449	11336	808766	-1	-1	0.484548	0.456739	-1	-1	4	0.271468	0.748454	0.484548	0.456739	4.0983	767.561	0	lampara	Last Sample	TN314	TN			bottomleft	topright	bottomright	topleft	Stimulus	bottomleft	Target	1	144544	1892	0	1	1	1	1	297	399	236	1036	1	0
1003	1	4591	1.13403e+07	150185	601	140	11340	277768	0.725456	0.271053	0.694149	0.455829	4.21437	765.078	0	0.778173	0.19735	0.478267	0.453273	4.29389	780.563	0	abrir	Last Sample	TV214	TV	2	1	topright	bottomright	topleft	bottomleft	Stimulus	topright	Target	1	148386	246	981	3	2	1	0	1074	148	324	0	1	0
1003	1	4713	1.1343e+07	152896	197	434	11342	989082	0.260299	0.753702	0.699523	0.457877	3.95626	766.553	0	0.233137	0.693026	0.483478	0.455985	3.99905	766.557	0	pastel	Last Sample	TN222	TN			bottomleft	topleft	topright	bottomright	Stimulus	bottomleft	Target	1	151852	425	0	1	1	0	0	639	183	0	0	1	0
1003	1	4839	1.13458e+07	155710	631	148	11345	800286	0.789189	0.280671	0.695071	0.457264	3.71962	761.164	0	0.789849	0.213756	0.478611	0.454581	3.70573	778.604	0	reloj	Last Sample	TN122	TN			topright	topleft	bottomright	bottomleft	Stimulus	topright	Target	1	154505	807	0	1	1	0	0	424	315	0	0	1	0
1003	1	4972	1.13487e+07	158615	214	163	11348	711094	0.279953	0.302173	0.70116	0.450196	4.09398	769.584	0	0.256579	0.242054	0.485215	0.44795	4.17711	769.588	0	caminar	Last Sample	TV111	TV	1	1	topleft	bottomleft	topright	bottomright	Stimulus	topleft	Target	1	157325	236	1114	2	2	0	0	535	419	0	0	1	0
1003	1	5109	1.13516e+07	161489	579	441	11351	582038	0.706487	0.74669	0.696824	0.453923	4.12688	767.207	0	0.742978	0.725211	0.480778	0.451849	3.8632	767.212	0	zapato	Last Sample	TN236	TN			bottomright	bottomleft	topleft	topright	Stimulus	bottomright	Target	1	160247	1003	1085	2	1	1	0	237	127	336	0	1	0
1003	1	5249	1.13545e+07	164419	219	440	11354	512710	0.296796	0.774011	0.699135	0.45454	4.00847	766.253	0	0.251782	0.693749	0.483074	0.453413	3.92289	766.257	0	silla	Last Sample	TN225	TN			bottomleft	bottomright	topleft	topright	Stimulus	bottomleft	Target	1	163108	972	0	1	0	2	1	356	0	318	437	1	0
1003	1	5359	1.13571e+07	167031	227	141	11357	124439	0.293126	0.255785	0.700827	0.451597	3.91024	769.04	0	0.27677	0.215553	0.484311	0.449677	3.75912	769.044	0	mesa	Last Sample	TN111	TN			topleft	topright	bottomright	bottomleft	Stimulus	topleft	Target	1	166056	297	334	4	3	0	0	453	203	0	0	1	0
1003	1	5526	1.13607e+07	170600	182	466	11360	693167	0.254911	0.787512	0.704731	0.460761	4.14335	773.516	0	0.200605	0.767591	0.488328	0.457291	4.35013	773.52	0	tocar	Last Sample	TV222	TV	2	2	bottomleft	topright	topleft	bottomright	Stimulus	bottomleft	Target	1	168641	919	1680	2	1	0	0	741	299	0	0	1	0
1003	1	5667	1.13638e+07	173671	179	406	11363	763441	0.247099	0.70081	0.70657	0.464163	4.15781	772.088	0	0.201021	0.652832	0.490035	0.459942	4.15818	773.349	0	enseñar	Last Sample	TV325	TV	3	2	bottomleft	topright	bottomright	topleft	Stimulus	bottomleft	Target	1	172249	683	0	1	1	0	0	759	419	0	0	1	0
1003	1	5841	1.13677e+07	177578	590	117	11367	671113	-1	-1	0.470952	0.457213	-1	-1	4	0.737738	0.195121	0.470952	0.457213	4.26317	762.228	0	coger	Last Sample	TV211	TV	2	1	topright	bottomleft	topleft	bottomright	Stimulus	topright	Target	1	175296	470	1165	3	3	3	0	888	596	322	0	1	0
1001	1	160	6.92078e+06	44918	220	432	6920	776276	0.289756	0.728237	0.639535	0.293455	4.8698	666.431	0	0.262571	0.715081	0.405599	0.333235	4.83319	672.552	0	telefono	Last Sample	TN1	TN			bottomleft	topleft	topright	bottomright	Stimulus	bottomleft	Target	1	43082	1062	0	1	2	1	0	797	159	574	0	1	0
1001	1	305	6.92399e+06	48128	593	364	6923	986078	0.744565	0.600306	0.631576	0.292322	5.02963	671.12	0	0.739672	0.614437	0.399543	0.332972	4.79944	674.032	0	barrer	Last Sample	TV1	TV	1	1	bottomright	bottomleft	topleft	topright	Stimulus	bottomright	Target	1	46562	1311	1391	2	0	3	1	260	0	600	423	1	0
1001	1	433	6.92674e+06	50879	608	161	6926	737377	0.761773	0.274635	0.629492	0.285924	4.58644	677.136	0	0.760644	0.262581	0.397838	0.32693	4.40962	678.206	0	flor	Last Sample	TN322	TN			topright	bottomleft	topleft	bottomright	Stimulus	topright	Target	1	49767	837	0	1	0	1	0	299	0	598	0	1	0
1001	1	574	6.92987e+06	54013	189	149	6929	867526	0.237544	0.231968	0.63681	0.285148	4.88769	679.241	0	0.237344	0.267495	0.404977	0.324726	4.83658	677.636	0	regalar	Last Sample	TV333	TV	3	3	topleft	bottomleft	topright	bottomright	Stimulus	topleft	Target	1	52511	186	1164	2	1	0	0	838	474	0	0	1	0
1001	1	722	6.93314e+06	57279	188	426	6933	137150	0.223743	0.707122	0.628733	0.29281	4.71112	666.296	0	0.247318	0.713123	0.395926	0.333863	4.61047	672.241	0	llorar	Last Sample	TV114	TV	1	1	bottomleft	bottomright	topright	topleft	Stimulus	bottomleft	Target	1	55651	1273	0	1	1	1	1	375	356	199	458	1	0
1001	1	854	6.93593e+06	60073	188	156	6935	928231	0.239557	0.266671	0.625389	0.286543	4.59633	674.961	0	0.232397	0.255363	0.393665	0.328513	4.46302	675.145	0	avión	Last Sample	TN125	TN			topleft	bottomright	bottomleft	topright	Stimulus	topleft	Target	1	58921	734	0	1	0	0	1	442	0	0	498	1	0
1001	1	980	6.93876e+06	62904	228	139	6938	759301	0.28228	0.216542	0.622982	0.288477	4.79561	677.913	0	0.287948	0.246879	0.390746	0.33045	4.63444	677.531	0	lápiz	Last Sample	TN133	TN			topleft	bottomright	topright	bottomleft	Stimulus	topleft	Target	1	61695	193	992	2	0	1	0	804	0	179	0	1	0
1001	1	1115	6.94179e+06	65935	593	158	6941	789717	0.747324	0.263964	0.61899	0.287752	4.71613	676.299	0	0.73609	0.263013	0.387171	0.329885	4.50865	677.622	0	tren	Last Sample	TN325	TN			topright	bottomleft	topleft	bottomright	Stimulus	topright	Target	1	64526	1170	0	1	2	2	0	259	223	682	0	1	0
1001	1	1245	6.94474e+06	68886	177	144	6944	740393	0.219288	0.251963	0.626074	0.288102	4.88647	677.206	0	0.223597	0.229579	0.394275	0.330099	4.78982	677.05	0	chupar	Last Sample	TV236	TV	2	3	topleft	bottomright	bottomleft	topright	Stimulus	topleft	Target	1	67566	423	1080	3	0	1	1	678	0	175	399	1	0
1001	1	1365	6.94727e+06	71417	591	160	6947	272381	0.743638	0.278141	0.614951	0.288416	4.65255	677.844	0	0.733889	0.255534	0.382817	0.331851	4.58386	676.723	0	dormir	Last Sample	TV122	TV	1	2	topright	bottomleft	bottomright	topleft	Stimulus	topright	Target	1	70515	165	683	3	0	0	1	583	0	0	123	1	0
1001	1	1499	6.95024e+06	74388	218	184	6950	243066	0.273209	0.303964	0.619154	0.289993	4.83102	673.766	0	0.274056	0.309679	0.386637	0.333256	4.79325	678.483	0	coche	Last Sample	TN311	TN			topleft	bottomright	topright	bottomleft	Stimulus	topleft	Target	1	73024	965	1045	2	1	3	0	401	418	524	0	1	0
1001	1	1631	6.95317e+06	77320	577	455	6953	174798	0.734601	0.752288	0.610221	0.29676	4.92103	665.904	0	0.710166	0.765145	0.377632	0.340989	4.77665	674.044	0	atar	Last Sample	TV322	TV	3	2	bottomleft	topleft	topright	bottomright	Stimulus	bottomright	Distracter2	0	76012	0	0	0	1	1	1	0	481	354	284	0	0
1001	1	1779	6.9564e+06	80549	603	158	6956	403513	0.766864	0.274471	0.606806	0.289795	4.88736	673.532	0	0.742887	0.254363	0.375049	0.334927	4.78382	679.564	0	muñeco	Last Sample	TN136	TN			topright	bottomleft	bottomright	topleft	Stimulus	topright	Target	1	78940	1330	0	1	2	1	1	298	204	155	734	1	0
1001	1	1928	6.95975e+06	83898	558	184	6959	752870	0.698016	0.317098	0.610284	0.290414	4.802	674.779	0	0.697522	0.29739	0.378566	0.334528	4.80436	677.072	0	romper	Last Sample	TV314	TV	3	1	topright	bottomright	bottomleft	topleft	Stimulus	topright	Target	1	82201	3	1359	2	1	1	1	862	335	239	258	1	0
1001	1	2069	6.96292e+06	87068	595	467	6962	922886	0.750938	0.773266	0.612989	0.296503	4.86452	666.796	0	0.738851	0.785451	0.380247	0.339815	4.75777	672.316	0	árbol	Last Sample	TN333	TN			bottomright	topleft	bottomleft	topright	Stimulus	bottomright	Target	1	85546	1179	1279	2	1	0	1	275	279	0	841	1	0
1001	1	2214	6.96595e+06	90098	582	162	6965	953309	0.738748	0.280774	0.61519	0.291184	4.61975	677.59	0	0.717859	0.260053	0.383207	0.334103	4.50296	677.692	0	dar	Last Sample	TV326	TV	3	2	topleft	bottomright	topright	bottomleft	Stimulus	topright	Distracter1	0	88707	214	0	1	0	1	0	1154	0	43	0	0	0
1001	1	2336	6.96876e+06	92906	183	167	6968	764390	0.23423	0.272668	0.62352	0.291752	4.73815	670.668	0	0.224901	0.28619	0.390497	0.333347	4.65432	675.83	0	casa	Last Sample	TN211	TN			topleft	bottomright	topright	bottomleft	Stimulus	topleft	Target	1	91741	191	989	2	0	1	0	840	0	157	0	1	0
1001	1	2474	6.97187e+06	96019	595	111	6971	874536	0.74611	0.185164	0.612959	0.292776	4.72606	670.11	0	0.743787	0.186943	0.380503	0.334879	4.59374	675.093	0	tirar/pasar	Last Sample	TV311	TV	3	1	bottomright	topright	topleft	bottomleft	Stimulus	topright	Competitor	0	94532	0	0	0	1	1	0	0	678	812	0	0	1
1001	1	2601	6.97471e+06	98851	594	439	6974	705605	0.760217	0.72548	0.614223	0.3004	4.85805	668.481	0	0.726896	0.740119	0.380692	0.342557	4.73189	669.957	0	naranja	Last Sample	TN114	TN			bottomright	bottomleft	topright	bottomleft	Stimulus	bottomright	Target	1	97648	904	944	2	0	1	0	303	0	656	0	1	0
1001	1	2742	6.97792e+06	102061	573	417	6977	915493	0.724339	0.689211	0.61746	0.302032	4.68055	664.403	0	0.710027	0.703864	0.383489	0.343332	4.62272	672.121	0	llave	Last Sample	TN233	TN			bottomright	topleft	topright	bottomleft	Stimulus	bottomright	Target	1	100472	1349	0	1	1	1	1	260	379	721	20	1	0
1001	1	2899	6.98138e+06	105525	203	411	6981	384492	0.257941	0.676754	0.62447	0.301407	4.56543	665.147	0	0.249715	0.693505	0.390371	0.342342	4.60955	668.351	0	tomate	Last Sample	TN336	TN			bottomleft	topright	bottomright	topleft	Stimulus	bottomleft	Target	1	103703	1388	0	1	2	0	1	454	469	0	498	1	0
1001	1	3053	6.98475e+06	108898	599	409	6984	753836	0.748169	0.684524	0.616932	0.300496	4.63196	664.943	0	0.749484	0.679723	0.383289	0.34256	4.4678	670.623	0	bailar	Last Sample	TV133	TV	1	3	bottomright	topright	topleft	bottomleft	Stimulus	bottomright	Target	1	107186	1373	0	1	1	1	1	358	323	336	698	1	0
1001	1	3215	6.98816e+06	112308	621	424	6988	163070	0.781442	0.690797	0.616699	0.301162	4.60955	665.928	0	0.773337	0.723179	0.383789	0.343112	4.5322	673.092	0	llevar	Last Sample	TV233	TV	2	3	bottomright	topleft	topright	bottomleft	Stimulus	bottomright	Target	1	110532	3	1616	2	1	1	2	858	399	276	202	1	0
1001	1	3366	6.99151e+06	115658	175	161	6991	512429	0.21824	0.252694	0.627089	0.29748	4.72621	673.993	0	0.219702	0.286765	0.394469	0.338322	4.6713	673.623	0	volar	Last Sample	TV136	TV	1	3	topleft	topright	bottomright	bottomleft	Stimulus	topleft	Target	1	113947	952	1451	2	1	1	1	524	276	633	238	1	0
1001	1	3500	6.9945e+06	118644	584	154	6994	502983	0.73299	0.279003	0.616521	0.297566	4.68713	674.313	0	0.727079	0.237318	0.383487	0.339965	4.64844	677.103	0	maleta	Last Sample	TN214	TN			topright	topleft	bottomright	bottomleft	Stimulus	topright	Target	1	117300	590	0	1	1	0	0	774	549	0	0	1	0
1001	1	3638	6.99771e+06	121857	608	431	6997	712875	0.765391	0.710562	0.619573	0.304074	4.52791	663.674	0	0.754755	0.72898	0.386015	0.345102	4.41971	671.616	0	caer	Last Sample	TV125	TV	1	2	bottomright	topleft	bottomleft	topright	Stimulus	bottomright	Target	1	120283	1176	1256	2	1	1	1	401	658	200	319	1	0
1001	1	3790	7.00104e+06	125187	595	426	7001	42375	0.7476	0.70419	0.624334	0.303968	4.3799	664.847	0	0.741086	0.719136	0.390722	0.343994	4.30771	669.792	0	recoger	Last Sample	TV225	TV	2	2	bottomright	topleft	bottomleft	topright	Stimulus	bottomright	Target	1	123499	12	990	3	1	0	1	1133	259	0	262	1	0
1001	1	3939	7.00453e+06	128676	218	415	7004	531343	0.272811	0.702249	0.634195	0.304358	4.67528	664.366	0	0.272725	0.683594	0.400592	0.343766	4.69463	673.504	0	lampara	Last Sample	TN314	TN			bottomleft	topright	bottomright	topleft	Stimulus	bottomleft	Target	1	126820	1776	0	1	1	3	1	100	531	462	642	1	0
1001	1	4097	7.008e+06	132144	598	143	7008	315	0.75826	0.23962	0.624739	0.299076	4.59298	669.011	0	0.738031	0.237539	0.391971	0.339007	4.53094	675.039	0	abrir	Last Sample	TV214	TV	2	1	topright	bottomright	topleft	bottomleft	Stimulus	topright	Target	1	130325	962	0	1	0	1	1	877	0	596	338	1	0
1001	1	4222	7.01097e+06	135116	204	399	7010	971026	0.26464	0.6613	0.632586	0.304063	4.32081	668.388	0	0.245946	0.671539	0.398767	0.343218	4.28736	667.964	0	pastel	Last Sample	TN222	TN			bottomleft	topleft	topright	bottomright	Stimulus	bottomleft	Target	1	133791	726	0	1	1	1	0	623	299	415	0	1	0
1001	1	4360	7.01416e+06	138305	606	124	7014	160882	0.758091	0.195651	0.627013	0.299503	4.61905	660.491	0	0.757145	0.218296	0.393742	0.337979	4.533	668.982	0	reloj	Last Sample	TN122	TN			topright	topleft	bottomright	bottomleft	Stimulus	topright	Target	1	136728	201	1081	2	3	0	0	1015	545	0	0	1	0
1001	1	4510	7.01743e+06	141574	216	104	7017	430511	0.272587	0.156205	0.63576	0.300107	4.31136	662.298	0	0.269539	0.192934	0.402592	0.33711	4.3588	673.503	0	caminar	Last Sample	TV111	TV	1	1	topleft	bottomleft	topright	bottomright	Stimulus	topleft	Target	1	139937	401	603	3	2	1	0	919	160	398	0	1	0
1001	1	4656	7.02068e+06	144824	599	441	7020	680262	0.748116	0.738544	0.625798	0.307428	4.44624	664.442	0	0.750693	0.733501	0.391447	0.346276	4.32273	671.286	0	zapato	Last Sample	TN236	TN			bottomright	bottomleft	topleft	topright	Stimulus	bottomright	Target	1	143221	1165	0	1	1	2	0	458	220	788	0	1	0
1001	1	4815	7.02415e+06	148293	204	413	7024	149245	0.265901	0.688651	0.635697	0.308124	4.55673	663.322	0	0.244867	0.688268	0.401652	0.345154	4.59527	669.944	0	silla	Last Sample	TN225	TN			bottomleft	bottomright	topleft	topright	Stimulus	bottomleft	Target	1	146464	1491	0	1	2	1	3	362	414	322	681	1	0
1001	1	4942	7.02706e+06	151204	189	111	7027	60050	0.25093	0.164887	0.634536	0.301758	4.37778	661.347	0	0.223774	0.206165	0.401445	0.338916	4.33515	671.432	0	mesa	Last Sample	TN111	TN			topleft	topright	bottomright	bottomleft	Stimulus	topleft	Target	1	149937	508	1008	2	1	0	1	582	475	0	176	1	0
1001	1	5095	7.03045e+06	154593	594	126	7030	449289	0.738293	0.221929	0.628058	0.302307	4.49513	666.864	0	0.749156	0.200471	0.395714	0.339435	4.50115	674.886	0	tocar	Last Sample	TV222	TV	2	2	bottomleft	topright	topleft	bottomright	Stimulus	topright	Competitor	0	152824	931	0	1	3	1	1	259	824	242	180	0	1
1001	1	5253	7.0339e+06	158042	193	427	7033	898388	0.2486	0.707916	0.632936	0.310071	4.34823	666.655	0	0.236082	0.716934	0.398735	0.347387	4.29734	671.349	0	enseñar	Last Sample	TV325	TV	3	2	bottomleft	topright	bottomright	topleft	Stimulus	bottomleft	Target	1	156240	1105	0	1	1	0	1	721	598	0	462	1	0
1001	1	5396	7.03711e+06	161252	565	113	7037	108326	0.716808	0.204647	0.626818	0.306147	4.71572	668.602	0	0.696211	0.175137	0.393799	0.343687	4.57262	674.473	0	coger	Last Sample	TV211	TV	2	1	topright	bottomleft	topleft	bottomright	Stimulus	topright	Target	1	159699	317	0	1	0	0	0	1260	0	0	0	1	0
1005	1	169	2.82221e+07	55494	183	453	28222	142923	0.220227	0.755	0.796154	0.525691	4.58233	755.115	0	0.237605	0.755438	0.57498	0.54059	4.62777	765.745	0	telefono	Last Sample	TN1	TN			bottomleft	topleft	topright	bottomright	Stimulus	bottomleft	Target	1	53114	1383	0	1	1	1	1	1017	698	219	220	1	0
1005	1	347	2.82264e+07	59740	593	425	28226	389549	0.727457	0.738528	0.769111	0.528234	4.50145	757.889	0	0.756185	0.678657	0.548396	0.549406	4.52022	764.176	0	barrer	Last Sample	TV1	TV	1	1	bottomright	bottomleft	topleft	topright	Stimulus	bottomright	Target	1	57248	1375	0	1	1	1	1	1137	280	358	339	1	0
1005	1	499	2.82299e+07	63268	598	114	28229	918410	0.751969	0.211098	0.782	0.5244	4.34533	750.949	0	0.744356	0.169655	0.56022	0.540926	4.39039	760.89	0	flor	Last Sample	TN322	TN			topright	bottomleft	topleft	bottomright	Stimulus	topright	Target	1	61517	595	1113	2	0	1	1	957	0	219	379	1	0
1005	1	752	2.82352e+07	68529	175	155	28235	181703	0.199375	0.279507	0.788789	0.527213	4.39704	744.166	0	0.239732	0.238347	0.566585	0.542061	4.23588	742.9	0	regalar	Last Sample	TV333	TV	3	3	topleft	bottomleft	topright	bottomright	Stimulus	topleft	Target	1	64995	765	1782	3	1	2	1	1694	439	774	342	1	0
1005	1	940	2.82396e+07	72995	189	486	28239	647672	0.254389	0.850722	0.792649	0.534242	5.57655	745.068	0	0.219393	0.772513	0.571527	0.545721	4.41653	746.606	0	llorar	Last Sample	TV114	TV	1	1	bottomleft	bottomright	topright	topleft	Stimulus	bottomleft	Target	1	70397	1664	1724	2	1	1	1	937	523	276	598	1	0
1005	1	1069	2.82425e+07	75889	192	138	28242	538476	0.232699	0.223021	0.787703	0.532195	4.07721	747.412	0	0.248824	0.238167	0.565726	0.545467	4.1179	742.066	0	avión	Last Sample	TN125	TN			topleft	bottomright	bottomleft	topright	Stimulus	topleft	Target	1	74767	244	0	1	0	0	0	898	0	0	0	1	0
1005	1	1235	2.82462e+07	79537	210	154	28246	186916	0.275066	0.285203	0.779403	0.533022	4.47676	744.982	0	0.251119	0.230343	0.557237	0.547208	4.19933	738.516	0	lápiz	Last Sample	TN133	TN			topleft	bottomright	topright	bottomleft	Stimulus	topleft	Target	1	77604	1455	0	1	1	1	2	498	375	522	264	1	0
1005	1	1385	2.82495e+07	82886	619	114	28249	536294	0.767159	0.209605	0.777891	0.536804	4.40615	746.584	0	0.782743	0.172668	0.554863	0.54816	4.29008	738.663	0	tren	Last Sample	TN325	TN			topright	bottomleft	topleft	bottomright	Stimulus	topright	Target	1	81283	1005	0	1	0	1	0	617	0	735	0	1	0
1005	1	1554	2.82533e+07	86671	201	120	28253	324343	0.238946	0.220769	0.779349	0.53506	4.23902	746.246	0	0.264423	0.180585	0.557093	0.547314	4.09931	740.357	0	chupar	Last Sample	TV236	TV	2	3	topleft	bottomright	bottomleft	topright	Stimulus	topleft	Target	1	84629	809	1587	3	1	1	1	1037	336	199	242	1	0
1005	1	1673	2.82561e+07	89445	564	106	28256	95613	0.712723	0.178403	0.767972	0.53556	4.25033	748.862	0	0.699234	0.176323	0.54563	0.548877	4.18029	741.445	0	dormir	Last Sample	TV122	TV	1	2	topright	bottomleft	bottomright	topleft	Stimulus	topright	Target	1	88438	230	0	1	0	0	0	797	0	0	0	1	0
1005	1	1822	2.82594e+07	92775	209	138	28259	425054	0.254633	0.247744	0.770208	0.536155	4.32232	745.012	0	0.269785	0.214187	0.547681	0.550692	4.27131	740.177	0	coche	Last Sample	TN311	TN			topleft	bottomright	topright	bottomleft	Stimulus	topleft	Target	1	91131	1066	1126	2	1	2	0	580	423	382	0	1	0
1005	1	1997	2.82632e+07	96543	578	443	28263	193101	0.717599	0.759562	0.763865	0.542335	4.38161	744.949	0	0.72821	0.719931	0.541117	0.556498	4.21258	743.22	0	atar	Last Sample	TV322	TV	3	2	bottomleft	topleft	topright	bottomright	Stimulus	bottomright	Distracter2	0	94521	666	0	1	1	1	2	182	456	361	819	0	0
1005	1	2153	2.82666e+07	99972	588	113	28266	622339	0.741326	0.214673	0.761035	0.539218	4.32448	745.802	0	0.729279	0.1639	0.538277	0.554188	4.21127	733.459	0	muñeco	Last Sample	TN136	TN			topright	bottomleft	bottomright	topleft	Stimulus	topright	Target	1	98296	579	640	3	0	1	1	780	0	243	299	1	0
1005	1	2414	2.82725e+07	105834	580	123	28272	483699	0.727989	0.216565	0.759075	0.522969	4.45513	743.065	0	0.723283	0.195108	0.536352	0.537409	4.29281	734.776	0	romper	Last Sample	TV314	TV	3	1	topright	bottomright	bottomleft	topleft	Stimulus	topright	Target	1	101710	295	2089	3	1	2	1	2773	479	381	143	1	0
1005	1	2556	2.82762e+07	109542	590	451	28276	192007	0.755533	0.754567	0.749803	0.538887	4.33646	741.928	0	0.720183	0.748933	0.526082	0.554349	4.36529	740.803	0	árbol	Last Sample	TN333	TN			bottomright	topleft	bottomleft	topright	Stimulus	bottomright	Target	1	107728	1296	1356	2	1	0	1	522	223	0	797	1	0
1005	1	2771	2.8281e+07	114306	164	130	28280	956919	0.206704	0.254657	0.755072	0.533652	4.17508	741.732	0	0.204083	0.180848	0.532056	0.549694	4.18462	737.75	0	dar	Last Sample	TV326	TV	3	2	topleft	bottomright	topright	bottomleft	Stimulus	topleft	Target	1	111257	679	737	3	1	1	1	1455	641	459	256	1	0
1005	1	2947	2.8285e+07	118393	206	154	28285	43923	0.252265	0.234091	0.755589	0.537185	4.1138	739.679	0	0.263223	0.282353	0.53242	0.551032	4.05822	730.735	0	casa	Last Sample	TN211	TN			topleft	bottomright	topright	bottomleft	Stimulus	topleft	Target	1	116114	1003	1941	2	2	1	1	721	519	542	200	1	0
1005	1	3121	2.8289e+07	122318	589	439	28288	971628	0.728586	0.776724	0.742484	0.541032	4.27456	743.153	0	0.746207	0.686703	0.518767	0.556323	4.28573	738.769	0	tirar/pasar	Last Sample	TV311	TV	3	1	bottomright	topright	topleft	bottomleft	Stimulus	bottomright	Target	1	120157	1008	1745	2	1	1	1	911	459	319	242	1	0
1005	1	3281	2.82924e+07	125750	598	448	28292	400682	0.756753	0.758267	0.742262	0.539906	4.41211	743.594	0	0.739541	0.73656	0.518379	0.555962	4.31456	737.069	0	naranja	Last Sample	TN114	TN			bottomright	bottomleft	topright	bottomleft	Stimulus	bottomright	Target	1	124071	164	1041	3	0	1	0	660	0	721	0	1	0
1005	1	3453	2.82962e+07	129578	577	443	28296	228610	0.744956	0.751854	0.740838	0.540427	4.18453	740.502	0	0.699656	0.726033	0.517034	0.557397	4.26582	740.76	0	llave	Last Sample	TN233	TN			bottomright	topleft	topright	bottomleft	Stimulus	bottomright	Target	1	127512	1269	0	1	1	1	0	817	342	698	0	1	0
1005	1	3622	2.83001e+07	133446	212	440	28300	96435	0.279583	0.74227	0.745396	0.541744	4.25375	738.588	0	0.252875	0.725057	0.521715	0.559239	4.50626	744.633	0	tomate	Last Sample	TN336	TN			bottomleft	topright	bottomright	topleft	Stimulus	bottomleft	Target	1	131332	1416	0	1	0	1	1	718	0	774	419	1	0
1005	1	3800	2.83041e+07	137493	583	450	28304	143537	0.735902	0.778021	0.737169	0.524749	4.2504	740.13	0	0.723324	0.723327	0.513363	0.545565	4.30479	737.293	0	bailar	Last Sample	TV133	TV	1	3	bottomright	topright	topleft	bottomleft	Stimulus	bottomright	Target	1	135203	1453	0	1	1	1	1	861	455	399	296	1	0
1005	1	4007	2.83088e+07	142198	586	436	28308	848699	0.742926	0.743916	0.726446	0.535072	4.38953	740.219	0	0.722773	0.710054	0.503385	0.558168	4.32798	734.538	0	llevar	Last Sample	TV233	TV	2	3	bottomright	topleft	topright	bottomleft	Stimulus	bottomright	Target	1	139263	204	1958	2	1	1	1	1475	461	356	399	1	0
1005	1	4160	2.83126e+07	145903	145	148	28312	557032	0.152978	0.212723	0.7349	0.532644	4.39908	736.626	0	0.21138	0.280994	0.511316	0.554382	4.44503	730.527	0	volar	Last Sample	TV136	TV	1	3	topleft	topright	bottomright	bottomleft	Stimulus	topleft	Target	1	143999	1150	0	1	1	1	0	774	661	237	0	1	0
1005	1	4328	2.83163e+07	149675	592	125	28316	325078	0.74701	0.212247	0.724842	0.531896	4.48589	739.358	0	0.73362	0.206946	0.501261	0.554238	4.20718	728.992	0	maleta	Last Sample	TN214	TN			topright	topleft	bottomright	bottomleft	Stimulus	topright	Target	1	147661	1415	0	1	1	1	1	622	199	453	438	1	0
1005	1	4535	2.83209e+07	154220	599	475	28320	870789	0.755954	0.805293	0.71787	0.537591	4.40372	738.466	0	0.741597	0.7803	0.494501	0.561755	4.37183	734.89	0	caer	Last Sample	TV125	TV	1	2	bottomright	topleft	bottomleft	topright	Stimulus	bottomright	Target	1	151427	238	1876	2	1	1	1	1453	399	356	342	1	0
1005	1	4703	2.83249e+07	158247	579	454	28324	897900	0.72325	0.764156	0.721647	0.536223	4.35008	739.678	0	0.724565	0.74945	0.497735	0.558185	4.32723	737.393	0	recoger	Last Sample	TV225	TV	2	2	bottomright	topleft	bottomleft	topright	Stimulus	bottomright	Target	1	156020	233	1549	2	1	0	1	1097	521	0	363	1	0
1005	1	4889	2.8329e+07	162354	215	472	28329	4900	0.266035	0.783073	0.723942	0.538169	4.19972	735.314	0	0.27198	0.792561	0.4997	0.561579	4.32554	731.823	0	lampara	Last Sample	TN314	TN			bottomleft	topright	bottomright	topleft	Stimulus	bottomleft	Target	1	159994	1483	0	1	1	0	1	897	658	0	575	1	0
1005	1	5071	2.8333e+07	166382	576	132	28333	32192	0.716197	0.221969	0.713494	0.534223	4.49839	737.87	0	0.726223	0.220374	0.490022	0.557921	4.36703	730.428	0	abrir	Last Sample	TV214	TV	2	1	topright	bottomright	topleft	bottomleft	Stimulus	topright	Target	1	164129	1414	0	1	1	1	1	859	442	299	399	1	0
1005	1	5239	2.83367e+07	170026	222	441	28336	680684	0.295297	0.737595	0.732623	0.534832	4.48133	733.854	0	0.260942	0.732707	0.507863	0.554481	4.55344	738.078	0	pastel	Last Sample	TN222	TN			bottomleft	topleft	topright	bottomright	Stimulus	bottomleft	Target	1	168145	1266	0	1	1	1	2	635	179	242	474	1	0
1005	1	5408	2.83407e+07	174034	601	146	28340	688009	0.732708	0.315058	0.725885	0.531701	4.36742	738.863	0	0.770425	0.173809	0.501731	0.549438	4.17208	727.263	0	reloj	Last Sample	TN122	TN			topright	topleft	bottomright	bottomleft	Stimulus	topright	Target	1	171783	240	1536	2	1	1	1	1097	256	362	299	1	0
1005	1	5566	2.83443e+07	177625	224	117	28344	276725	0.288525	0.206588	0.73615	0.531139	4.23924	735.18	0	0.272732	0.185087	0.511449	0.548021	4.08683	724.039	0	caminar	Last Sample	TV111	TV	1	1	topleft	bottomleft	topright	bottomright	Stimulus	topleft	Target	1	175781	648	1386	2	1	1	0	815	401	376	0	1	0
1005	1	5724	2.83479e+07	181294	587	450	28347	945046	0.737045	0.769344	0.726127	0.535562	4.22952	737.072	0	0.731833	0.731696	0.501292	0.554097	4.31024	736.649	0	zapato	Last Sample	TN236	TN			bottomright	bottomleft	topleft	topright	Stimulus	bottomright	Target	1	179353	1343	0	1	1	1	1	618	180	342	598	1	0
1005	1	5905	2.8352e+07	185298	212	439	28351	952432	0.281444	0.732443	0.728973	0.534301	4.16075	736.272	0	0.25027	0.733893	0.504467	0.55376	4.31089	737.898	0	silla	Last Sample	TN225	TN			bottomleft	bottomright	topleft	topright	Stimulus	bottomleft	Target	1	183031	1034	1094	3	1	1	1	956	240	322	479	1	0
1005	1	6029	2.83552e+07	188511	192	117	28355	162247	0.231813	0.20857	0.733842	0.526431	4.19095	737.44	0	0.24848	0.181804	0.509412	0.54559	4.10068	728.262	0	mesa	Last Sample	TN111	TN			topleft	topright	bottomright	bottomleft	Stimulus	topleft	Target	1	187057	556	0	1	0	0	1	918	0	0	319	1	0
1005	1	6205	2.83592e+07	192518	207	435	28359	169514	0.289405	0.717136	0.735487	0.532663	4.22353	735.656	0	0.22952	0.734094	0.510694	0.549689	4.35232	736.278	0	tocar	Last Sample	TV222	TV	2	2	bottomleft	topright	topleft	bottomright	Stimulus	bottomleft	Target	1	190226	1176	0	1	2	1	1	1136	282	556	261	1	0
1005	1	6342	2.83625e+07	195887	231	424	28362	538964	0.299766	0.724085	0.740485	0.532149	4.12127	733.973	0	0.279576	0.691361	0.51539	0.547412	4.32081	733.332	0	enseñar	Last Sample	TV325	TV	3	2	bottomleft	topright	bottomright	topleft	Stimulus	bottomleft	Target	1	194285	306	0	1	0	0	0	1316	0	0	0	1	0
1005	1	6569	2.83676e+07	200951	571	94	28367	602823	0.710158	0.181731	0.723456	0.52618	4.32412	741.987	0	0.717578	0.134571	0.499853	0.544417	4.17591	733.115	0	coger	Last Sample	TV211	TV	2	1	topright	bottomleft	topleft	bottomright	Stimulus	topright	Target	1	197622	997	2811	2	2	2	1	1259	817	521	475	1	0
1007	1	147	32060942.07	29828	203	412	32060	942070	0.2740802	0.6695523	0.5969682	0.61137	3993027	7776884	0	0.2336191	0.7058528	0.3958218	0.5817257	4133017	7770177	0	telefono	Last Sample	TN1	TN			bottomleft	topleft	topright	bottomright	Stimulus	bottomleft	Target	1	28209	796	958	2	1	0	0	699	436	0	0	1	0
1007	1	295	32064271579	33155	574	409	32064	271579	0.7537252	0.6770496	0.5958741	0.6138238	4117616	7748687	0	0.682945	0.6868349	0.3955368	0.5817041	3943953	7833979	0	barrer	Last Sample	TV1	TV	1	1	bottomright	bottomleft	topleft	topright	Stimulus	bottomright	Target	1	31539	998	1558	2	2	1	1	339	354	326	197	1	0
1007	1	435	32067441471	36322	607	96	32067	441471	0.7741933	0.1372032	0.587701	0.6083826	3602091	7722961	0	0.7443141	0.1850034	0.387223	0.5786853	3807886	7777677	0	flor	Last Sample	TN322	TN			topright	bottomleft	topleft	bottomright	Stimulus	topright	Target	1	34880	1069	0	1	1	1	1	399	299	396	99	1	0
1007	1	620	32071508601	40389	217	166	32071	508601	0.2977102	0.3004537	0.6002994	0.6109916	423021	7782526	0	0.247272	0.2547437	0.4003865	0.5795149	391415	7765602	0	regalar	Last Sample	TV333	TV	3	3	topleft	bottomleft	topright	bottomright	Stimulus	topleft	Target	1	38034	1184	2057	2	2	1	2	715	784	157	281	1	0
1007	1	749	32074618756	43502	195	418	32074	618756	0.2672056	0.7360735	0.5994564	0.6122884	4010309	7791982	0	0.2215029	0.6590657	0.3986477	0.580925	3872123	7769142	0	llorar	Last Sample	TV114	TV	1	1	bottomleft	bottomright	topright	topleft	Stimulus	bottomleft	Target	1	42153	598	0	1	0	0	1	895	0	0	264	1	0
1007	1	883	32077669284	46550	202	124	32077	669284	0.2726955	0.2900603	0.6005523	0.6130674	3937053	776931	0	0.2339319	0.1239778	0.4001697	0.5810722	3964137	7748185	0	avión	Last Sample	TN125	TN			topleft	bottomright	bottomleft	topright	Stimulus	topleft	Target	1	45196	997	0	1	1	1	2	374	282	183	240	1	0
1007	1	1024	32080779318	49662	207	166	32080	779318	0.2685556	0.316277	0.6027452	0.6136981	3730574	775946	0	0.2509371	0.2370906	0.4027052	0.5808296	3756322	7770435	0	lápiz	Last Sample	TN133	TN			topleft	bottomright	topright	bottomleft	Stimulus	topleft	Target	1	48243	123	223	4	0	1	2	454	0	541	182	1	0
1007	1	1163	32083929354	52812	602	131	32083	929354	0.7708435	0.2288407	0.596143	0.6134751	3723529	7718969	0	0.7352971	0.2095912	0.3959575	0.5800177	3953093	7810439	0	tren	Last Sample	TN325	TN			topright	bottomleft	topleft	bottomright	Stimulus	topright	Target	1	51379	1034	1117	2	1	3	0	398	238	740	0	1	0
1007	1	1292	32086959773	55845	167	139	32086	959773	0.2030864	0.2196013	0.6030622	0.6144776	4085727	7765576	0	0.2167432	0.2449003	0.4026424	0.5810661	398051	7759498	0	chupar	Last Sample	TV236	TV	2	3	topleft	bottomright	bottomleft	topright	Stimulus	topleft	Target	1	54520	209	744	3	0	1	0	800	0	319	0	1	0
1007	1	1404	32089571511	58459	557	141	32089	571511	0.6676692	0.2515642	0.5967348	0.6160539	3881977	7698406	0	0.7270854	0.2199477	0.3959854	0.5818419	3821338	7778097	0	dormir	Last Sample	TV122	TV	1	2	topright	bottomleft	bottomright	topleft	Stimulus	topright	Target	1	57536	263	0	1	0	0	0	683	0	0	0	1	0
1007	1	1526	32092382.58	61265	219	137	32092	382580	0.2858384	0.2682984	0.6044104	0.6158034	3719753	7812152	0	0.2630935	0.191648	0.4039829	0.5816078	3865511	7781412	0	coche	Last Sample	TN311	TN			topleft	bottomright	topright	bottomleft	Stimulus	topleft	Target	1	60138	6	708	2	0	0	1	973	0	0	180	1	0
1007	1	1677	32095732064	64618	570	443	32095	732064	0.6836339	0.728353	0.5976267	0.6169198	3998817	7737557	0	0.7414759	0.749674	0.3970331	0.5832008	3973693	7801508	0	atar	Last Sample	TV322	TV	3	2	bottomleft	topleft	topright	bottomright	Stimulus	bottomright	Distracter2	0	62958	737	0	1	3	0	1	18	598	0	662	0	0
1007	1	1840	32099380535	68263	561	121	32099	380535	0.7179013	0.1725015	0.5962669	0.6116762	3941552	7792311	0	0.687022	0.2310446	0.3965884	0.5777241	3955124	7816663	0	muñeco	Last Sample	TN136	TN			topright	bottomleft	bottomright	topleft	Stimulus	topright	Target	1	66335	1569	0	1	0	3	1	379	0	232	940	1	0
1007	1	2015	32103188439	72068	556	164	32103	188439	0.6400504	0.3470886	0.5988097	0.6138592	3781494	7761094	0	0.7521619	0.1996541	0.3989092	0.5792828	4176215	7820393	0	romper	Last Sample	TV314	TV	3	1	topright	bottomright	bottomleft	topleft	Stimulus	topright	Target	1	70015	1120	0	1	1	1	1	954	242	373	497	1	0
1007	1	2174	32106737396	75620	592	438	32106	737396	0.7377881	0.7423994	0.5954973	0.6133371	3865545	7774582	0	0.7434517	0.7181813	0.3954741	0.579884	3946016	7855934	0	árbol	Last Sample	TN333	TN			bottomright	topleft	bottomleft	topright	Stimulus	bottomright	Target	1	73856	1405	0	1	3	1	2	379	511	340	424	1	0
1007	1	2347	32110525276	79405	171	131	32110	525276	0.2121711	0.2536457	0.6037233	0.6157594	3855598	7802246	0	0.2177251	0.1833784	0.4038767	0.5819249	3963078	7778369	0	dar	Last Sample	TV326	TV	3	2	topleft	bottomright	topright	bottomleft	Stimulus	topleft	Target	1	77350	206	1699	2	1	2	2	947	299	320	187	1	0
1007	1	2474	32113555.63	82438	320	119	32113	555630	0.3618127	0.1963816	0.6025494	0.6138812	4011298	7778459	0	0.4394396	0.2008511	0.4023759	0.5796495	3940444	7764999	0	casa	Last Sample	TN211	TN			topleft	bottomright	topright	bottomleft	Stimulus	topleft	Target	1	81166	175	791	2	0	0	1	933	0	0	162	1	0
1007	1	2660	32117543037	86425	599	434	32117	543037	0.7636161	0.7384465	0.5994849	0.6169567	4161443	779248	0	0.7357453	0.7083438	0.3994636	0.5823787	398001	7851503	0	tirar/pasar	Last Sample	TV311	TV	3	1	bottomright	topright	topleft	bottomleft	Stimulus	bottomright	Target	1	84146	1581	0	1	1	3	2	715	555	654	265	1	0
1007	1	2808	32120892391	89777	607	422	32120	892391	0.755242	0.7240565	0.596158	0.6156776	392824	7776632	0	0.7640913	0.6828441	0.3958848	0.5819209	3691501	7823152	0	naranja	Last Sample	TN114	TN			bottomright	bottomleft	topright	bottomleft	Stimulus	bottomright	Target	1	88199	1097	1180	2	2	1	0	480	142	379	0	1	0
1007	1	2945	32124162226	93044	585	434	32124	162226	0.7619503	0.7071105	0.5964236	0.6162582	3920886	776093	0	0.7013502	0.7397445	0.3961594	0.5823819	392826	7834998	0	llave	Last Sample	TN233	TN			bottomright	topleft	topright	bottomleft	Stimulus	bottomright	Target	1	91490	836	0	1	1	0	1	735	344	0	299	1	0
1007	1	3080	32127232436	96112	228	450	32127	232436	0.3167379	0.743553	0.6026679	0.6163378	3821313	781339	0	0.2539477	0.7595795	0.4026219	0.5822097	3782982	7792901	0	tomate	Last Sample	TN336	TN			bottomleft	topright	bottomright	topleft	Stimulus	bottomleft	Target	1	94770	726	0	1	0	1	0	636	0	498	0	1	0
1007	1	3241	32130841016	99721	608	413	32130	841016	0.7924551	0.666774	0.5963973	0.6181048	3772051	7756279	0	0.7296358	0.7103888	0.3965339	0.5842355	3914069	7858768	0	bailar	Last Sample	TV133	TV	1	3	bottomright	topright	topleft	bottomleft	Stimulus	bottomright	Target	1	97834	1371	0	1	1	4	1	536	337	522	334	1	0
1007	1	3415	32134708687	103588	579	398	32134	708687	0.7349037	0.668237	0.5949128	0.6181176	3661595	7760671	0	0.7130464	0.6586723	0.3951754	0.5845091	3919676	7847573	0	llevar	Last Sample	TV233	TV	2	3	bottomright	topleft	topright	bottomleft	Stimulus	bottomright	Target	1	101471	1305	0	1	1	1	1	835	519	162	344	1	0
1007	1	3569	32138177775	107057	168	152	32138	177775	0.2654957	0.3326232	0.6024809	0.6149876	3886679	7846589	0	0.1550419	0.1741641	0.4035346	0.5817905	3958986	7791571	0	volar	Last Sample	TV136	TV	1	3	topleft	topright	bottomright	bottomleft	Stimulus	topleft	Target	1	105334	190	951	3	1	1	1	855	274	142	200	1	0
1007	1	3726	32141706632	110588	577	115	32141	706632	0.7225773	0.2077853	0.5949616	0.6160776	3646579	7758906	0	0.7211215	0.1766988	0.3951488	0.5823332	382461	7864532	0	maleta	Last Sample	TN214	TN			topright	topleft	bottomright	bottomleft	Stimulus	topright	Target	1	108820	1210	1552	2	3	1	3	378	612	361	314	1	0
1007	1	3886	32145275335	114160	610	463	32145	275335	0.7602087	0.7775239	0.5970343	0.6198806	3899662	7773096	0	0.765743	0.7683166	0.3971838	0.5855666	4159573	7843057	0	caer	Last Sample	TV125	TV	1	2	bottomright	topleft	bottomleft	topright	Stimulus	bottomright	Target	1	112320	1398	0	1	5	1	1	461	600	325	375	1	0
1007	1	4041	32148863918	117745	578	449	32148	863918	0.7348483	0.7522069	0.5937502	0.6197383	3784119	7760394	0	0.7107307	0.7465357	0.3945298	0.5864904	3778387	784312	0	recoger	Last Sample	TV225	TV	2	2	bottomright	topleft	bottomleft	topright	Stimulus	bottomright	Target	1	115899	969	1787	2	1	1	2	660	556	241	202	1	0
1007	1	4193	32152273282	121158	200	441	32152	273282	0.2498124	0.7512438	0.6042733	0.6237081	3703234	7814786	0	0.2521282	0.7193403	0.4037751	0.5889785	3906	7808828	0	lampara	Last Sample	TN314	TN			bottomleft	topright	bottomright	topleft	Stimulus	bottomleft	Target	1	119481	879	1295	3	0	1	1	623	0	183	673	1	0
1007	1	4372	32156260687	125145	597	97	32156	260687	0.7616456	0.125886	0.5924571	0.6177772	3942734	7753445	0	0.7313981	0.1999115	0.3927961	0.5844885	399057	7771774	0	abrir	Last Sample	TV214	TV	2	1	topright	bottomright	topleft	bottomleft	Stimulus	topright	Target	1	122897	1227	1268	3	3	1	1	660	364	444	495	1	0
1007	1	4492	32159071635	127951	183	390	32159	71635	0.2332141	0.6561183	0.6027935	0.6244679	4037429	7834225	0	0.2257026	0.6451976	0.4023744	0.5899578	4297616	7789554	0	pastel	Last Sample	TN222	TN			bottomleft	topleft	topright	bottomright	Stimulus	bottomleft	Target	1	126919	416	0	1	3	0	0	636	337	0	0	1	0
1007	1	4643	32162480861	131365	605	118	32162	480861	0.7496797	0.2166329	0.593338	0.6187808	4010117	7753761	0	0.7643408	0.1794959	0.3931098	0.5852248	3854243	7806394	0	reloj	Last Sample	TN122	TN			topright	topleft	bottomright	bottomleft	Stimulus	topright	Target	1	129666	1317	1400	2	1	1	3	382	299	224	532	1	0
1007	1	4798	32165949971	134831	218	115	32165	949971	0.2653926	0.1868247	0.603269	0.6180549	3741901	7796953	0	0.2814936	0.1992573	0.4033242	0.5833852	4134693	778043	0	caminar	Last Sample	TV111	TV	1	1	topleft	bottomleft	topright	bottomright	Stimulus	topleft	Target	1	133094	5	66	3	2	1	1	938	157	274	254	1	0
1007	1	4937	32169040251	137922	602	429	32169	40251	0.7604939	0.7352304	0.5933297	0.6205198	3747341	7731266	0	0.7445717	0.6948203	0.3930226	0.5868338	3643312	7856135	0	zapato	Last Sample	TN236	TN			bottomright	bottomleft	topleft	topright	Stimulus	bottomright	Target	1	136557	766	829	2	0	0	1	601	0	0	498	1	0
1007	1	5068	32171970936	140850	218	443	32171	970936	0.3074965	0.7526291	0.5991197	0.6238117	372696	7774669	0	0.2395339	0.7269424	0.3985878	0.5902745	4105373	7758549	0	silla	Last Sample	TN225	TN			bottomleft	bottomright	topleft	topright	Stimulus	bottomleft	Target	1	139644	408	0	1	0	1	0	816	0	377	0	1	0
1007	1	5204	32175061.1	143943	207	98	32175	61100	0.2644469	0.1784367	0.6018477	0.6197304	3898209	7794743	0	0.2533782	0.1490077	0.4017738	0.5856369	3632626	7821456	0	mesa	Last Sample	TN111	TN			topleft	topright	bottomright	bottomleft	Stimulus	topleft	Target	1	142557	950	0	1	1	1	1	462	279	234	174	1	0
1007	1	5360	32178570081	147449	219	419	32178	570081	0.2535371	0.6990616	0.6021608	0.6231753	381732	7828039	0	0.2958111	0.6987314	0.4021901	0.5885408	4034698	7797939	0	tocar	Last Sample	TV222	TV	2	2	bottomleft	topright	topleft	bottomright	Stimulus	bottomleft	Target	1	145671	367	1504	2	1	1	2	732	254	242	138	1	0
1007	1	5510	32182019168	150900	238	423	32182	19168	0.2960477	0.7204452	0.6020736	0.6248466	3631867	7809036	0	0.300618	0.6904907	0.402397	0.5905692	3934236	7823323	0	enseñar	Last Sample	TV325	TV	3	2	bottomleft	topright	bottomright	topleft	Stimulus	bottomleft	Target	1	149191	252	316	6	2	0	1	780	239	0	299	1	0
1007	1	5661	32185468285	154349	569	96	32185	468285	0.721586	0.1561677	0.5944158	0.6218172	3621825	776566	0	0.7010738	0.1661018	0.3946365	0.5875506	3913621	7799693	0	coger	Last Sample	TV211	TV	2	1	topright	bottomleft	topleft	bottomright	Stimulus	topright	Target	1	152640	894	1430	3	1	1	1	643	419	234	162	1	0
1009	1	177	3.25956e+07	32353	214	402	32595	611108	0.278072	0.639714	0.578004	0.258092	3.8903	635.352	0	0.258062	0.701525	0.294547	0.220099	3.92283	632.605	0	telefono	Last Sample	TN1	TN			bottomleft	topleft	topright	bottomright	Stimulus	bottomleft	Target	1	30029	1191	2010	2	1	1	1	1047	237	339	336	1	0
1009	1	342	3.25993e+07	36024	590	397	32599	279558	0.72927	0.619206	0.550623	0.258227	3.57937	631.172	0	0.746029	0.706159	0.266837	0.225684	3.56158	635.063	0	barrer	Last Sample	TV1	TV	1	1	bottomright	bottomleft	topleft	topright	Stimulus	bottomright	Target	1	34114	853	1494	2	0	2	2	678	0	342	440	1	0
1009	1	478	3.26024e+07	39172	606	124	32602	429595	0.741338	0.201404	0.545667	0.253115	3.37062	628.539	0	0.775793	0.21413	0.262427	0.222126	3.49991	633.896	0	flor	Last Sample	TN322	TN			topright	bottomleft	topleft	bottomright	Stimulus	topright	Target	1	37816	381	880	2	0	1	2	821	0	137	158	1	0
1009	1	657	3.26066e+07	43301	194	126	32606	556470	0.262036	0.210337	0.54771	0.254358	3.72913	638.037	0	0.223148	0.211872	0.264809	0.224102	3.56477	629.74	0	regalar	Last Sample	TV333	TV	3	3	topleft	bottomleft	topright	bottomright	Stimulus	topleft	Target	1	40904	1141	1859	3	1	3	2	840	239	741	472	1	0
1009	1	811	3.26101e+07	46850	191	418	32610	105299	0.255523	0.661336	0.553546	0.261136	3.68839	639.614	0	0.22224	0.73471	0.270599	0.22955	3.7039	633.797	0	llorar	Last Sample	TV114	TV	1	1	bottomleft	bottomright	topright	topleft	Stimulus	bottomleft	Target	1	45100	1254	0	1	1	1	1	521	456	279	259	1	0
1009	1	940	3.26132e+07	49900	219	158	32613	155718	0.288984	0.262583	0.545594	0.257204	3.75012	637.3	0	0.260847	0.265889	0.262618	0.227406	3.68575	631.927	0	avión	Last Sample	TN125	TN			topleft	bottomright	bottomleft	topright	Stimulus	topleft	Target	1	48568	236	1213	2	0	2	1	461	0	138	478	1	0
1009	1	1076	3.26161e+07	52811	197	169	32616	66410	0.2659	0.294457	0.550219	0.257451	3.5172	637.663	0	0.227754	0.269603	0.266989	0.227102	3.55486	630.818	0	lápiz	Last Sample	TN133	TN			topleft	bottomright	topright	bottomleft	Stimulus	topleft	Target	1	51589	444	1023	2	2	1	0	422	216	199	0	1	0
1009	1	1216	3.26192e+07	55921	570	404	32619	176564	0.708192	0.637576	0.546383	0.262184	3.44421	630.389	0	0.717336	0.710488	0.264779	0.231296	3.56649	634.73	0	tren	Last Sample	TN325	TN			topright	bottomleft	topleft	bottomright	Stimulus	bottomright	Distracter2	0	54517	527	965	2	1	3	1	559	198	418	40	0	0
1009	1	1362	3.26226e+07	59308	548	404	32622	565913	0.677337	0.632777	0.551331	0.262575	3.7395	632.158	0	0.693059	0.715635	0.268418	0.230728	3.76811	636.206	0	chupar	Last Sample	TV236	TV	2	3	topleft	bottomright	bottomleft	topright	Stimulus	bottomright	Competitor	0	57641	234	772	3	2	1	1	672	239	128	357	0	1
1009	1	1494	3.26254e+07	62121	571	455	32625	377029	0.716516	0.714916	0.537716	0.26289	3.6118	633.099	0	0.71327	0.803643	0.25467	0.23415	3.58935	634.483	0	dormir	Last Sample	TV122	TV	1	2	topright	bottomleft	bottomright	topleft	Stimulus	bottomright	Distracter1	0	61018	446	0	1	0	2	1	521	0	122	436	0	0
1009	1	1633	3.26285e+07	65271	223	417	32628	527022	0.290343	0.673223	0.55426	0.267804	3.72891	635.773	0	0.267683	0.717937	0.271157	0.234149	3.75252	631.01	0	coche	Last Sample	TN311	TN			topleft	bottomright	topright	bottomleft	Stimulus	bottomleft	Distracter2	0	63840	275	973	2	0	1	1	682	0	437	59	0	0
1009	1	1786	3.2632e+07	68700	574	435	32631	956259	0.712101	0.692277	0.553908	0.266864	3.62423	631.931	0	0.724226	0.757924	0.270534	0.234002	3.58041	635.663	0	atar	Last Sample	TV322	TV	3	2	bottomleft	topleft	topright	bottomright	Stimulus	bottomright	Distracter2	0	66981	763	0	1	2	1	1	162	635	336	580	0	0
1009	1	1942	3.26354e+07	72130	587	410	32635	385357	0.720812	0.647271	0.550062	0.266392	3.55806	630.703	0	0.747527	0.722462	0.266374	0.234112	3.52633	634.535	0	muñeco	Last Sample	TN136	TN			topright	bottomleft	bottomright	topleft	Stimulus	bottomright	Distracter1	0	70436	438	956	2	0	1	2	560	0	360	538	0	0
1009	1	2112	3.26394e+07	76097	555	151	32639	352758	0.677635	0.247581	0.547923	0.261184	3.46914	629.948	0	0.710013	0.25788	0.264709	0.2293	3.46289	633.377	0	romper	Last Sample	TV314	TV	3	1	topright	bottomright	bottomleft	topleft	Stimulus	topright	Target	1	73878	424	1063	3	1	1	2	1080	279	237	393	1	0
1009	1	2250	3.26427e+07	79427	587	402	32642	682253	0.716093	0.627681	0.547751	0.266814	3.56176	629.07	0	0.752412	0.71473	0.2639	0.234979	3.62744	634.699	0	árbol	Last Sample	TN333	TN			bottomright	topleft	bottomleft	topright	Stimulus	bottomright	Target	1	77891	1323	0	1	2	0	3	242	417	0	464	1	0
1009	1	2425	3.26464e+07	83115	598	133	32646	370583	0.732371	0.204502	0.541921	0.261701	3.25766	628.878	0	0.764732	0.240018	0.259606	0.231199	3.49807	634.014	0	dar	Last Sample	TV326	TV	3	2	topleft	bottomright	topright	bottomleft	Stimulus	topright	Distracter1	0	81127	233	1031	2	1	2	0	1034	362	342	0	0	0
1009	1	2568	3.26497e+07	86461	220	147	32649	720064	0.295204	0.247354	0.551118	0.262478	3.40517	637.721	0	0.255238	0.245517	0.267682	0.231264	3.43926	630.208	0	casa	Last Sample	TN211	TN			topleft	bottomright	topright	bottomleft	Stimulus	topleft	Target	1	84879	209	1465	2	1	2	1	513	260	202	337	1	0
1009	1	2722	3.26532e+07	89910	240	413	32653	169173	0.317446	0.673763	0.559127	0.270637	3.37929	637.353	0	0.282948	0.705715	0.275603	0.236634	3.34058	631.181	0	tirar/pasar	Last Sample	TV311	TV	3	1	bottomright	topright	topleft	bottomleft	Stimulus	bottomleft	Distracter2	0	88178	860	0	1	1	1	1	661	374	200	236	0	0
1009	1	2859	3.26562e+07	92961	580	413	32656	219463	0.716919	0.634314	0.547951	0.269566	3.4087	630.739	0	0.735518	0.743357	0.26404	0.237335	3.5302	634.969	0	naranja	Last Sample	TN114	TN			bottomright	bottomleft	topright	bottomleft	Stimulus	bottomright	Target	1	91634	1010	0	1	0	1	0	337	0	461	0	1	0
1009	1	3005	3.26596e+07	96370	563	392	32659	628697	0.698595	0.621456	0.547547	0.269862	3.46375	632.586	0	0.710019	0.687404	0.263728	0.236777	3.6271	635.47	0	llave	Last Sample	TN233	TN			bottomright	topleft	topright	bottomleft	Stimulus	bottomright	Target	1	94687	1207	1327	3	1	2	0	219	215	758	0	1	0
1009	1	3148	3.26629e+07	99643	222	421	32662	898325	0.286734	0.66117	0.556365	0.271437	3.51478	638.917	0	0.269358	0.743734	0.272511	0.238083	3.60068	630.222	0	tomate	Last Sample	TN336	TN			bottomleft	topright	bottomright	topleft	Stimulus	bottomleft	Target	1	98084	1162	0	1	1	1	0	421	759	398	0	1	0
1009	1	3294	3.26661e+07	102892	603	389	32666	148086	0.734606	0.627363	0.545647	0.270686	3.49447	631.198	0	0.773948	0.670449	0.261644	0.238366	3.55783	635.679	0	bailar	Last Sample	TV133	TV	1	3	bottomright	topright	topleft	bottomleft	Stimulus	bottomright	Target	1	101362	1151	0	1	1	1	0	397	481	418	0	1	0
1009	1	3484	3.26702e+07	106899	611	439	32670	155487	0.753571	0.690624	0.543415	0.271652	3.55736	628.697	0	0.77447	0.774871	0.259628	0.240465	3.65321	634.654	0	llevar	Last Sample	TV233	TV	2	3	bottomright	topleft	topright	bottomleft	Stimulus	bottomright	Target	1	104606	279	778	4	2	2	1	834	357	622	124	1	0
1009	1	3614	3.26731e+07	109887	204	146	32673	145912	0.264008	0.248692	0.555207	0.266202	3.49812	637.477	0	0.247711	0.238115	0.271755	0.233136	3.63062	633.495	0	volar	Last Sample	TV136	TV	1	3	topleft	topright	bottomright	bottomleft	Stimulus	topleft	Target	1	108683	230	433	3	1	0	0	577	399	0	0	1	0
1009	1	3762	3.26766e+07	113336	580	142	32676	595015	0.706169	0.23199	0.543476	0.265082	3.46202	632.191	0	0.745474	0.244247	0.260218	0.234012	3.44098	634.482	0	maleta	Last Sample	TN214	TN			topright	topleft	bottomright	bottomleft	Stimulus	topright	Target	1	111583	260	544	3	1	1	1	657	119	373	242	1	0
1009	1	3923	3.26804e+07	117147	251	182	32680	402977	0.325866	0.320586	0.568579	0.271034	3.42441	628.991	0	0.303217	0.286731	0.282621	0.226446	3.4725	622.723	0	caer	Last Sample	TV125	TV	1	2	bottomright	topleft	bottomleft	topright	Stimulus	topleft	Competitor	0	115071	623	1338	2	2	0	2	735	380	0	899	0	1
1009	1	4098	3.26842e+07	120935	615	124	32684	190986	0.756333	0.191461	0.573513	0.243534	3.41195	628.637	0	0.783054	0.223661	0.290601	0.216663	3.5181	634.151	0	recoger	Last Sample	TV225	TV	2	2	bottomright	topleft	bottomleft	topright	Stimulus	topright	Distracter2	0	118914	1223	0	1	2	0	2	697	720	0	377	0	0
1009	1	4251	3.26878e+07	124523	221	430	32687	779756	0.289757	0.676431	0.57363	0.259143	3.50155	639.37	0	0.262987	0.759116	0.291267	0.23232	3.51111	633.659	0	lampara	Last Sample	TN314	TN			bottomleft	topright	bottomright	topleft	Stimulus	bottomleft	Target	1	122692	1672	0	1	2	2	2	182	405	438	535	1	0
1009	1	4464	3.26922e+07	128989	552	137	32692	245521	0.689673	0.205789	0.55292	0.255171	3.52296	633.696	0	0.691545	0.252368	0.270559	0.232197	3.61388	636.575	0	abrir	Last Sample	TV214	TV	2	1	topright	bottomright	topleft	bottomleft	Stimulus	topright	Target	1	126259	637	2171	3	1	2	1	1059	360	623	379	1	0
1009	1	4576	3.26954e+07	132119	579	394	32695	375703	0.719121	0.622734	0.554921	0.261147	3.49899	634.251	0	0.728591	0.691334	0.272554	0.237243	3.57587	638.47	0	pastel	Last Sample	TN222	TN			bottomleft	topleft	topright	bottomright	Stimulus	bottomright	Distracter2	0	130809	872	0	1	1	1	1	361	157	461	100	0	0
1009	1	4704	3.26984e+07	135132	584	153	32698	386095	0.720842	0.236994	0.546858	0.257519	3.28066	634.212	0	0.740927	0.274552	0.264277	0.235078	3.34715	636.25	0	reloj	Last Sample	TN122	TN			topright	topleft	bottomright	bottomleft	Stimulus	topright	Target	1	133821	613	1169	2	1	1	0	461	361	217	0	1	0
1009	1	4855	3.27018e+07	138539	193	424	32701	795332	0.273349	0.674152	0.558701	0.265029	3.77022	643.407	0	0.211329	0.739573	0.276462	0.241776	3.78247	636.091	0	caminar	Last Sample	TV111	TV	1	1	topleft	bottomleft	topright	bottomright	Stimulus	bottomleft	Competitor	0	136850	592	1090	2	1	2	0	656	262	736	0	0	1
1009	1	4997	3.2705e+07	141746	617	36	32705	5220	0.741321	0.0581887	0.54426	0.258923	3.30792	634.621	0	0.802463	0.0639753	0.263393	0.236986	3.50196	638.63	0	zapato	Last Sample	TN236	TN			bottomright	bottomleft	topleft	topright	Stimulus	background	Background	0	140272	1157	0	1	1	1	2	260	200	461	317	0	0
1009	1	5140	3.27083e+07	144995	184	413	32708	254982	0.252245	0.643052	0.566255	0.266101	3.42782	643.886	0	0.20848	0.7353	0.285009	0.239762	3.49619	637.57	0	silla	Last Sample	TN225	TN			bottomleft	bottomright	topleft	topright	Stimulus	bottomleft	Target	1	143466	1253	0	1	1	0	1	299	137	0	673	1	0
1009	1	5277	3.27113e+07	148068	214	430	32711	325140	0.288286	0.685595	0.568729	0.26624	3.39057	643.921	0	0.247855	0.749124	0.288342	0.239623	3.57721	638.529	0	mesa	Last Sample	TN111	TN			topleft	topright	bottomright	bottomleft	Stimulus	bottomleft	Distracter2	0	146709	103	1100	2	1	2	1	740	119	161	100	0	0
1009	1	5454	3.27153e+07	152036	586	111	32715	292677	0.716708	0.160108	0.54996	0.260199	3.49971	642.254	0	0.75044	0.210677	0.27077	0.236828	3.62112	637.316	0	tocar	Last Sample	TV222	TV	2	2	bottomleft	topright	topleft	bottomright	Stimulus	topright	Competitor	0	149809	1392	0	1	3	1	1	797	599	357	219	0	1
1009	1	5592	3.27186e+07	155342	229	412	32718	602183	0.314457	0.637816	0.561457	0.26751	3.51322	642.682	0	0.25852	0.73858	0.279592	0.242107	3.64189	636.903	0	enseñar	Last Sample	TV325	TV	3	2	bottomleft	topright	bottomright	topleft	Stimulus	bottomleft	Target	1	153822	945	0	1	1	0	1	597	399	0	441	1	0
[truncated: 3 more columns]

## Sheet: EXPERIMENT 3
SUBJECTE	target type	STIMULI NAME	NUMBER	TIME	TRACK LOSS	COMPETITOR SEEN	COMPETITOR REACCTION TIME	COMPETITOR TIME	DISTRACTER1 SEEN	DISTRACTER1 REACCTION TIME	DISTRACTER1 TIME	DISTRACTER2 SEEN	DISTRACTER2 REACCTION TIME	DISTRACTER2 TIME	TARGET SEEN	TARGET REACCTION TIME	TARGET TIME
2	Nouns	01nBLBR69	208	1672	0	1	1224	8	1	656	432	1	272	352	1	1360	304
2	Nouns	01nBLTL67	160	1288	0	0	0	0	1	808	96	1	424	352	1	920	360
2	Nouns	01nBLTL70	139	1120	0.0215827	1	216	72	1	616	184	1	392	216	1	816	264
2	Nouns	01nBLTR68	178	1432	0	1	656	224	1	912	64	1	216	376	1	1000	424
2	Nouns	01nBLTR71	151	1216	0.0198676	1	632	144	0	0	0	1	200	416	1	856	352
2	Nouns	01nBRBL63	216	1736	0	0	0	0	1	272	344	1	664	624	1	1320	400
2	Nouns	01nBRTL64	135	1088	0	1	224	208	1	464	240	0	0	0	1	720	360
2	Nouns	01nBRTR65	194	1560	0	1	720	216	1	968	216	1	248	296	1	1208	344
2	Nouns	01nBRTR66	204	1640	0.0147059	0	0	0	1	672	232	1	208	376	1	920	560
2	Nouns	01nTLBL57	191	1536	0	1	928	160	1	384	288	1	720	192	1	1104	424
2	Nouns	01nTLBL58	172	1384	0	0	0	0	1	480	128	1	664	256	1	384	240
2	Nouns	01nTLBL72	135	1088	0	0	0	0	0	0	0	1	408	240	1	248	424
2	Nouns	01nTLBR56	148	1192	0	0	0	0	1	416	296	0	0	0	1	1024	128
2	Nouns	01nTLTR55	133	1072	0.0075188	0	0	0	0	0	0	1	528	152	1	232	552
2	Nouns	01nTRBL60	129	1040	0	0	0	0	1	200	296	0	0	0	1	600	432
2	Nouns	01nTRBR59	178	1432	0.011236	0	0	0	1	776	280	1	368	360	1	1216	208
2	Nouns	01nTRBR62	183	1472	0	1	872	200	0	0	0	1	296	264	1	800	136
2	Nouns	01nTRTL61	129	1040	0	1	400	56	0	0	0	0	0	0	1	504	528
2	v1	01v1BLBR15	128	1032	0.046875	0	0	0	0	0	0	1	376	160	1	176	512
2	v1	01v1BLTL13	184	1480	0	1	368	176	1	832	136	1	560	240	1	984	488
2	v1	01v1BLTL16	146	1176	0.0136986	1	376	176	0	0	0	0	0	0	1	624	544
2	v1	01v1BLTR14	208	1672	0	1	472	368	1	864	240	1	344	40	1	1128	536
2	v1	01v1BRBL09	140	1128	0.00714286	1	432	184	0	0	0	0	0	0	1	648	472
2	v1	01v1BRTL10	205	1648	0	1	392	528	1	936	232	0	0	0	1	1184	456
2	v1	01v1BRTR11	181	1456	0	1	512	400	0	0	0	1	344	32	1	944	504
2	v1	01v1BRTR12	196	1576	0	1	392	408	1	360	16	1	1040	136	1	824	568
2	v1	01v1TLBL03	136	1096	0	1	512	144	0	0	0	0	0	0	1	392	432
2	v1	01v1TLBL04	121	976	0	0	0	0	0	0	0	0	0	0	1	320	648
2	v1	01v1TLBR02	101	816	0	0	0	0	0	0	0	0	0	0	1	216	456
2	v1	01v1TLTR01	180	1448	0	1	712	304	0	0	0	0	0	0	1	440	608
2	v1	01v1TLTR17	193	1552	0.0518135	1	416	584	0	0	0	1	1080	104	1	1208	320
2	v1	01v1TRBL06	111	896	0	0	0	0	0	0	0	1	128	144	1	344	544
2	v1	01v1TRBL18	139	1120	0	0	0	0	1	384	120	0	0	0	1	520	544
2	v1	01v1TRBR05	229	1840	0	1	720	992	1	1736	96	0	0	0	1	400	264
2	v1	01v1TRBR08	157	1264	0	1	736	208	0	0	0	0	0	0	1	456	544
2	v1	01v1TRTL07	117	944	0	1	352	32	0	0	0	0	0	0	1	432	504
2	v2	01v2BLBR33	171	1376	0	1	584	392	1	176	152	1	352	216	1	992	376
2	v2	01v2BLTL31	120	968	0	0	0	0	0	0	0	0	0	0	1	256	704
2	v2	01v2BLTL34	171	1376	0.0350877	1	264	80	0	0	0	1	592	144	1	832	536
2	v2	01v2BLTR32	283	2272	0	1	488	816	0	0	0	1	2032	160	1	856	712
2	v2	01v2BRBL27	181	1456	0.0165746	1	432	376	1	216	136	0	0	0	1	864	584
2	v2	01v2BRTL28	223	1792	0.0134529	1	288	368	1	1152	200	1	672	224	1	920	600
2	v2	01v2BRTR29	189	1520	0	1	568	400	1	416	136	1	192	200	1	992	520
2	v2	01v2BRTR30	195	1568	0	1	480	376	1	232	112	1	888	224	1	1128	432
2	v2	01v2TLBL21	114	920	0	0	0	0	0	0	0	0	0	0	1	16	752
2	v2	01v2TLBL22	137	1104	0.189781	0	0	0	0	0	0	0	0	0	1	448	240
2	v2	01v2TLBR20	162	1304	0	0	0	0	0	0	0	1	672	216	1	384	664
2	v2	01v2TLBR35	110	888	0	0	0	0	0	0	0	0	0	0	1	304	544
2	v2	01v2TLTR19	147	1184	0	1	880	64	1	208	232	0	0	0	1	464	520
2	v2	01v2TRBL24	150	1208	0.04	0	0	0	1	184	40	0	0	0	1	528	664
2	v2	01v2TRBR23	124	1000	0	0	0	0	1	72	64	0	0	0	1	384	608
2	v2	01v2TRBR26	155	1248	0	0	0	0	0	0	0	1	128	8	1	408	376
2	v2	01v2TRTL25	128	1032	0	1	432	136	0	0	0	0	0	0	1	584	440
2	v2	01v2TRTL36	150	1208	0	1	344	160	0	0	0	0	0	0	1	536	664
2	v3	01v3BLBR51	154	1240	0.012987	0	0	0	0	0	0	1	336	64	1	488	744
2	v3	01v3BLTL49	287	2304	0.0174216	1	8	888	1	480	216	1	712	416	1	912	648
2	v3	01v3BLTL52	151	1216	0.013245	1	200	184	0	0	0	0	0	0	1	568	640
2	v3	01v3BLTL53	186	1496	0	1	184	304	1	1120	144	1	672	192	1	880	424
2	v3	01v3BLTR50	184	1480	0.0163043	1	400	352	0	0	0	0	0	0	1	808	664
2	v3	01v3BRBL45	144	1160	0	1	784	136	0	0	0	1	272	184	1	600	368
2	v3	01v3BRTL46	140	1128	0	1	208	264	1	488	176	0	0	0	1	688	432
2	v3	01v3BRTR47	166	1336	0	1	600	80	1	40	80	0	0	0	1	792	536
2	v3	01v3BRTR48	304	2440	0.0164474	1	768	328	1	184	520	1	1144	216	1	488	760
2	v3	01v3TLBL39	121	976	0	0	0	0	0	0	0	0	0	0	1	80	888
2	v3	01v3TLBL40	159	1280	0.0188679	1	872	400	0	0	0	1	8	280	1	176	368
2	v3	01v3TLBR38	124	1000	0	0	0	0	0	0	0	1	656	112	1	232	608
2	v3	01v3TLBR54	186	1496	0	1	600	216	1	176	232	1	832	136	1	984	208
2	v3	01v3TLTR37	167	1344	0	1	536	272	0	0	0	0	0	0	1	472	280
2	v3	01v3TRBL42	141	1136	0	0	0	0	0	0	0	0	0	0	1	424	704
2	v3	01v3TRBR41	197	1584	0	1	1088	328	0	0	0	1	392	144	1	552	656
2	v3	01v3TRBR44	151	1216	0	1	896	48	0	0	0	1	8	344	1	376	672
2	v3	01v3TRTL43	149	1200	0	1	200	304	0	0	0	0	0	0	1	576	616
3	Nouns	01nBLBR69	207	1664	0.00966184	0	0	0	1	840	336	1	216	608	1	1208	448
3	Nouns	01nBLTL67	155	1248	0.0516129	0	0	0	1	656	128	0	0	0	1	496	488
3	Nouns	01nBLTL70	114	920	0	1	264	224	0	0	0	0	0	0	1	504	408
3	Nouns	01nBLTR68	143	1152	0.0839161	0	0	0	0	0	0	1	224	440	1	712	400
3	Nouns	01nBLTR71	155	1248	0.0322581	0	0	0	0	0	0	1	248	344	1	632	560
3	Nouns	01nBRBL63	198	1592	0.0151515	1	1160	144	1	232	496	1	744	400	1	1312	240
3	Nouns	01nBRTL64	117	944	0	1	240	184	0	0	0	1	440	192	1	656	280
3	Nouns	01nBRTR65	205	1648	0.0243902	1	1592	48	1	736	344	1	200	320	1	1096	448
3	Nouns	01nBRTR66	185	1488	0.0216216	1	1064	192	1	720	176	1	256	416	1	1032	224
3	Nouns	01nTLBL57	126	1016	0.0476191	1	448	112	0	0	0	0	0	0	1	232	536
3	Nouns	01nTLBL58	176	1416	0	0	0	0	1	336	320	1	672	312	1	704	200
3	Nouns	01nTLBL72	135	1088	0	0	0	0	0	0	0	0	0	0	1	240	624
3	Nouns	01nTLBR56	112	904	0	0	0	0	1	464	112	0	0	0	1	256	496
3	Nouns	01nTLTR55	119	960	0.0252101	0	0	0	0	0	0	0	0	0	1	400	552
3	Nouns	01nTRBL60	149	1200	0.0134228	1	304	56	1	496	352	0	0	0	1	816	264
3	Nouns	01nTRBR59	214	1720	0.00934579	0	0	0	1	808	280	1	208	576	1	1392	320
3	Nouns	01nTRBR62	221	1776	0	1	1248	248	1	776	456	1	224	536	1	1512	200
3	Nouns	01nTRTL61	157	1264	0.0382166	1	208	120	0	0	0	1	432	152	1	640	616
3	v1	01v1BLBR15	119	960	0.0168067	0	0	0	0	0	0	1	176	200	1	392	520
3	v1	01v1BLTL13	157	1264	0.0318471	1	224	248	0	0	0	1	584	32	1	808	368
3	v1	01v1BLTL16	144	1160	0.0416667	1	200	232	0	0	0	0	0	0	1	504	608
3	v1	01v1BLTR14	127	1024	0.023622	0	0	0	0	0	0	1	208	176	1	584	432
3	v1	01v1BRBL09	129	1040	0.0465116	1	224	312	0	0	0	0	0	0	1	584	416
3	v1	01v1BRTL10	176	1416	0.0170455	1	200	640	1	608	160	0	0	0	1	1064	344
3	v1	01v1BRTR11	101	816	0	0	0	0	0	0	0	0	0	0	1	192	616
3	v1	01v1BRTR12	164	1320	0.0121951	1	400	192	1	192	192	0	0	0	1	648	664
3	v1	01v1TLBL03	145	1168	0	0	0	0	0	0	0	0	0	0	1	240	920
3	v1	01v1TLBL04	142	1144	0.0211268	0	0	0	0	0	0	0	0	0	1	240	864
3	v1	01v1TLBR02	125	1008	0.024	0	0	0	1	424	120	0	0	0	1	24	752
3	v1	01v1TLTR01	123	992	0.252033	0	0	0	0	0	0	0	0	0	1	272	688
3	v1	01v1TLTR17	135	1088	0.0222222	0	0	0	0	0	0	0	0	0	1	248	800
3	v1	01v1TRBL06	140	1128	0.0285714	1	440	144	0	0	0	1	200	216	1	616	504
3	v1	01v1TRBL18	183	1472	0	1	608	208	1	216	368	0	0	0	1	872	448
3	v1	01v1TRBR05	240	1928	0.0375	1	744	616	1	520	152	1	248	216	1	1408	512
3	v1	01v1TRBR08	138	1112	0	0	0	0	0	0	0	1	296	208	1	520	584
3	v1	01v1TRTL07	132	1064	0.0454545	1	48	232	0	0	0	1	504	136	1	656	400
3	v2	01v2BLBR33	131	1056	0.0687023	1	496	152	1	40	208	0	0	0	1	304	488
3	v2	01v2BLTL31	156	1256	0	1	216	272	0	0	0	0	0	0	1	504	744
3	v2	01v2BLTL34	133	1072	0.0225564	1	288	232	0	0	0	0	0	0	1	672	392
3	v2	01v2BLTR32	392	3144	0.0204082	1	496	1144	1	168	616	1	1336	488	1	880	448
3	v2	01v2BRBL27	166	1336	0.0120482	1	504	168	1	312	176	1	192	104	1	712	480
3	v2	01v2BRTL28	190	1528	0.0157895	1	216	400	1	1032	184	1	632	152	1	840	472
3	v2	01v2BRTR29	158	1272	0	1	584	160	1	256	312	0	0	0	1	760	504
3	v2	01v2BRTR30	151	1216	0.0529801	1	552	208	1	208	200	1	424	112	1	800	376
3	v2	01v2TLBL21	136	1096	0.00735294	0	0	0	0	0	0	0	0	0	1	232	728
3	v2	01v2TLBL22	116	936	0.0172414	0	0	0	0	0	0	0	0	0	1	216	688
3	v2	01v2TLBR20	139	1120	0.0215827	0	0	0	0	0	0	0	0	0	1	232	848
3	v2	01v2TLBR35	110	888	0.0272727	0	0	0	0	0	0	0	0	0	1	280	560
3	v2	01v2TLTR19	155	1248	0.0193548	0	0	0	1	488	48	0	0	0	1	240	744
3	v2	01v2TRBL24	170	1368	0.0117647	0	0	0	1	240	232	1	1064	72	1	680	544
3	v2	01v2TRBR23	146	1176	0.0205479	0	0	0	1	216	56	0	0	0	1	384	784
3	v2	01v2TRBR26	182	1464	0	1	1168	288	1	472	120	1	160	288	1	616	536
3	v2	01v2TRTL25	136	1096	0	1	112	376	0	0	0	0	0	0	1	600	488
3	v2	01v2TRTL36	143	1152	0	1	240	744	0	0	0	0	0	0	1	608	120
3	v3	01v3BLBR51	161	1296	0.10559	0	0	0	0	0	0	1	248	152	1	448	616
3	v3	01v3BLTL49	196	1576	0.0255102	1	200	256	0	0	0	1	912	104	1	472	960
3	v3	01v3BLTL52	170	1368	0.0176471	1	216	336	0	0	0	0	0	0	1	960	400
3	v3	01v3BLTL53	187	1504	0.0106952	1	720	176	1	584	120	1	248	168	1	944	552
3	v3	01v3BLTR50	143	1152	0	0	0	0	1	240	288	0	0	0	1	552	592
3	v3	01v3BRBL45	164	1320	0.0304878	1	432	112	1	696	264	1	200	216	1	976	336
3	v3	01v3BRTL46	149	1200	0.0402685	1	200	360	1	608	176	0	0	0	1	800	360
3	v3	01v3BRTR47	164	1320	0.054878	0	0	0	1	336	192	1	552	176	1	776	512
3	v3	01v3BRTR48	177	1424	0.0169492	1	624	192	0	0	0	1	256	192	1	856	528
3	v3	01v3TLBL39	166	1336	0.0060241	0	0	0	1	560	216	1	824	8	1	368	624
3	v3	01v3TLBL40	147	1184	0.00680272	1	1072	104	0	0	0	0	0	0	1	416	616
3	v3	01v3TLBR38	148	1192	0.0202703	0	0	0	0	0	0	0	0	0	1	256	496
3	v3	01v3TLBR54	147	1184	0	0	0	0	0	0	0	1	640	120	1	264	760
3	v3	01v3TLTR37	147	1184	0.0340136	1	616	232	0	0	0	0	0	0	1	208	656
3	v3	01v3TRBL42	180	1448	0.0722222	0	0	0	1	488	120	0	0	0	1	624	704
3	v3	01v3TRBR41	189	1520	0.015873	1	1040	248	1	456	104	1	208	232	1	632	616
3	v3	01v3TRBR44	148	1192	0	0	0	0	0	0	0	1	400	136	1	240	784
3	v3	01v3TRTL43	176	1416	0.0170455	1	400	536	0	0	0	1	184	168	1	952	456
4	Nouns	01nBLBR69	210	1688	0.433333	1	1080	16	1	696	320	1	320	232	1	1336	144
4	Nouns	01nBLTL67	130	1048	0.938462	1	736	32	0	0	0	0	0	0	0	0	0
4	Nouns	01nBLTL70	223	1792	0.170404	1	512	168	0	0	0	1	704	216	1	240	800
4	Nouns	01nBLTR68	170	1368	0.735294	0	0	0	0	0	0	1	504	336	0	0	0
4	Nouns	01nBLTR71	151	1216	0.874172	1	688	104	0	0	0	1	568	24	0	0	0
4	Nouns	01nBRBL63	214	1720	0.901869	0	0	0	0	0	0	1	784	16	1	1288	16
4	Nouns	01nBRTL64	157	1264	0.267516	0	0	0	1	584	304	1	264	176	1	912	104
4	Nouns	01nBRTR65	336	2696	0.0833333	1	1240	176	1	696	416	1	208	656	1	1728	904
4	Nouns	01nBRTR66	252	2024	0.230159	1	1144	136	1	616	408	1	328	200	1	1368	576
4	Nouns	01nTLBL57	186	1496	0.510753	0	0	0	1	720	200	0	0	0	1	1040	416
4	Nouns	01nTLBL58	149	1200	0.154362	0	0	0	1	600	184	1	352	232	1	800	368
4	Nouns	01nTLBL72	153	1232	0.222222	1	200	104	0	0	0	1	880	240	1	512	248
4	Nouns	01nTLBR56	194	1560	0.345361	0	0	0	1	728	488	0	0	0	1	528	328
4	Nouns	01nTLTR55	184	1480	0.0815217	1	1080	216	0	0	0	1	464	240	1	192	592
4	Nouns	01nTRBL60	165	1328	0.10303	0	0	0	1	456	264	1	776	336	1	232	312
4	Nouns	01nTRBR59	312	2504	0.195513	1	1008	384	1	600	384	1	224	248	1	1200	704
4	Nouns	01nTRBR62	198	1592	0.772727	0	0	0	1	896	24	1	424	64	1	1568	16
4	Nouns	01nTRTL61	156	1256	1	0	0	0	0	0	0	0	0	0	0	0	0
4	v1	01v1BLBR15	388	3112	0.0515464	0	0	0	0	0	0	1	232	656	1	1016	1992
4	v1	01v1BLTL13	173	1392	0.537572	1	328	96	1	1280	64	0	0	0	1	616	272
4	v1	01v1BLTL16	124	1000	0.16129	0	0	0	0	0	0	1	920	72	1	224	560
4	v1	01v1BLTR14	144	1160	0.0902778	1	536	456	0	0	0	0	0	0	1	232	280
4	v1	01v1BRBL09	117	944	0.188034	0	0	0	1	304	216	0	0	0	1	624	312
4	v1	01v1BRTL10	186	1496	0.155914	1	312	440	0	0	0	0	0	0	1	856	520
4	v1	01v1BRTR11	164	1320	0.402439	1	520	368	0	0	0	1	280	64	1	944	128
4	v1	01v1BRTR12	179	1440	1	0	0	0	0	0	0	0	0	0	0	0	0
4	v1	01v1TLBL03	156	1256	0.166667	1	1136	16	0	0	0	0	0	0	1	320	728
4	v1	01v1TLBL04	224	1800	1	0	0	0	0	0	0	0	0	0	0	0	0
4	v1	01v1TLBR02	131	1056	0.0687023	1	888	160	0	0	0	0	0	0	1	224	520
4	v1	01v1TLTR01	195	1568	0.158974	1	752	272	1	1352	112	0	0	0	1	216	664
4	v1	01v1TLTR17	142	1144	0.401408	1	416	280	0	0	0	0	0	0	1	360	224
4	v1	01v1TRBL06	188	1512	0.0851064	1	200	96	0	0	0	1	432	144	1	624	880
4	v1	01v1TRBL18	141	1136	0.0992908	0	0	0	1	216	120	0	0	0	1	456	640
4	v1	01v1TRBR05	321	2576	0.398754	1	2088	368	0	0	0	1	368	264	1	560	504
4	v1	01v1TRBR08	220	1768	0.986364	0	0	0	0	0	0	0	0	0	1	1040	8
4	v1	01v1TRTL07	131	1056	1	0	0	0	0	0	0	0	0	0	0	0	0
4	v2	01v2BLBR33	146	1176	1	0	0	0	0	0	0	0	0	0	0	0	0
4	v2	01v2BLTL31	183	1472	0.710383	1	592	8	0	0	0	0	0	0	1	712	296
4	v2	01v2BLTL34	148	1192	0.168919	1	288	272	0	0	0	0	0	0	1	672	488
4	v2	01v2BLTR32	519	4160	0.102119	1	536	848	1	264	392	1	2232	344	1	1136	1408
4	v2	01v2BRBL27	276	2216	0.40942	1	448	216	1	184	64	1	1680	184	1	872	584
4	v2	01v2BRTL28	188	1512	0.0265957	1	272	376	0	0	0	0	0	0	1	736	768
4	v2	01v2BRTR29	222	1784	0.148649	1	616	448	1	432	168	1	184	104	1	1080	544
4	v2	01v2BRTR30	230	1848	1	0	0	0	0	0	0	0	0	0	0	0	0
4	v2	01v2TLBL21	138	1112	0.0652174	0	0	0	0	0	0	0	0	0	1	216	624
4	v2	01v2TLBL22	128	1032	0.46875	0	0	0	0	0	0	0	0	0	1	304	320
4	v2	01v2TLBR20	277	2224	0.953069	0	0	0	0	0	0	1	1368	8	1	648	48
4	v2	01v2TLBR35	134	1080	0.253731	0	0	0	1	1040	32	0	0	0	1	336	680
4	v2	01v2TLTR19	201	1616	0.0646766	1	704	432	0	0	0	1	1200	136	1	256	656
4	v2	01v2TRBL24	161	1296	0.0993789	0	0	0	1	240	224	0	0	0	1	592	696
4	v2	01v2TRBR23	258	2072	0.965116	0	0	0	0	0	0	0	0	0	1	1824	40
4	v2	01v2TRBR26	177	1424	0.0734463	0	0	0	1	216	104	1	408	168	1	592	800
4	v2	01v2TRTL25	171	1376	0.0116959	1	400	248	1	200	160	1	1336	32	1	664	656
4	v2	01v2TRTL36	193	1552	0.704663	1	488	48	0	0	0	0	0	0	1	680	128
4	v3	01v3BLBR51	303	2432	0.69637	1	896	120	0	0	0	1	568	216	1	416	152
4	v3	01v3BLTL49	339	2720	0.0737463	1	200	352	0	0	0	1	1000	328	1	512	1488
4	v3	01v3BLTL52	240	1928	0.15	1	176	232	0	0	0	0	0	0	1	680	1168
4	v3	01v3BLTL53	253	2032	0.102767	1	560	408	1	1472	160	1	1240	144	1	64	872
4	v3	01v3BLTR50	215	1728	0.260465	1	528	368	1	336	80	1	904	136	1	1120	568
4	v3	01v3BRBL45	234	1880	0.790598	1	1272	40	1	704	192	1	504	80	0	0	0
4	v3	01v3BRTL46	231	1856	0.969697	0	0	0	0	0	0	0	0	0	0	0	0
4	v3	01v3BRTR47	279	2240	0.677419	0	0	0	1	1632	64	1	1456	8	1	1736	464
4	v3	01v3BRTR48	210	1688	0.295238	1	824	304	1	192	24	1	472	336	1	1232	376
4	v3	01v3TLBL39	169	1360	0.0710059	1	216	448	0	0	0	0	0	0	1	768	544
4	v3	01v3TLBL40	163	1312	0.251534	1	656	200	0	0	0	0	0	0	1	272	680
4	v3	01v3TLBR38	139	1120	0.0647482	0	0	0	1	832	8	0	0	0	1	256	552
4	v3	01v3TLBR54	199	1600	0.18593	0	0	0	1	272	88	1	856	176	1	456	768
4	v3	01v3TLTR37	159	1280	1	0	0	0	0	0	0	0	0	0	0	0	0
4	v3	01v3TRBL42	216	1736	0.175926	0	0	0	0	0	0	0	0	0	1	312	1320
4	v3	01v3TRBR41	210	1688	0.504762	1	1304	104	0	0	0	1	480	248	1	664	328
4	v3	01v3TRBR44	165	1328	0.0727273	1	920	368	0	0	0	1	224	144	1	472	424
4	v3	01v3TRTL43	193	1552	0.202073	1	320	296	1	968	184	1	1168	152	1	656	408
5	Nouns	01nBLBR69	143	1152	0.125874	0	0	0	0	0	0	1	736	184	1	560	344
5	Nouns	01nBLTL67	139	1120	0	1	520	248	0	0	0	0	0	0	1	264	568
5	Nouns	01nBLTL70	192	1544	0.0364583	0	0	0	1	272	512	0	0	0	1	912	568
5	Nouns	01nBLTR68	122	984	0.188525	0	0	0	1	528	192	0	0	0	1	272	432
5	Nouns	01nBLTR71	169	1360	0.0295858	0	0	0	1	808	192	1	368	192	1	608	480
5	Nouns	01nBRBL63	212	1704	0	0	0	0	0	0	0	1	744	416	1	1664	32
5	Nouns	01nBRTL64	157	1264	0	1	208	152	1	584	280	1	376	184	1	880	376
5	Nouns	01nBRTR65	251	2016	0.115538	1	312	432	1	720	448	1	1192	248	1	552	440
5	Nouns	01nBRTR66	166	1336	0.253012	1	1072	136	1	568	248	1	352	200	1	832	320
5	Nouns	01nTLBL57	105	848	0.0285714	1	512	72	0	0	0	0	0	0	1	272	320
5	Nouns	01nTLBL58	148	1192	0.101351	1	576	224	0	0	0	1	256	280	1	816	344
5	Nouns	01nTLBL72	115	928	0.208696	0	0	0	0	0	0	0	0	0	1	632	288
5	Nouns	01nTLBR56	125	1008	0.28	0	0	0	0	0	0	1	608	152	1	312	392
5	Nouns	01nTLTR55	169	1360	0.12426	1	976	160	1	824	136	1	464	344	1	1160	192
5	Nouns	01nTRBL60	184	1480	0.195652	1	720	288	1	392	456	0	0	0	1	1192	248
5	Nouns	01nTRBR59	182	1464	0.021978	1	1176	120	1	208	264	1	496	464	1	976	272
5	Nouns	01nTRBR62	191	1536	0.225131	1	848	160	1	544	256	0	0	0	1	1040	488
5	Nouns	01nTRTL61	142	1144	0.0140845	0	0	0	1	568	256	0	0	0	1	400	448
5	v1	01v1BLBR15	124	1000	0.274194	0	0	0	0	0	0	1	328	88	1	432	560
5	v1	01v1BLTL13	165	1328	0.163636	0	0	0	1	488	312	1	248	224	1	832	344
5	v1	01v1BLTL16	158	1272	0.0126582	1	256	408	0	0	0	0	0	0	1	680	584
5	v1	01v1BLTR14	168	1352	0	1	672	240	0	0	0	0	0	0	1	936	408
5	v1	01v1BRBL09	120	968	0.05	0	0	0	0	0	0	1	272	112	1	432	528
5	v1	01v1BRTL10	149	1200	0.281879	1	768	216	1	336	112	0	0	0	1	464	432
5	v1	01v1BRTR11	159	1280	0.440252	1	832	168	0	0	0	1	368	240	1	1016	232
5	v1	01v1BRTR12	167	1344	0.0778443	1	232	192	0	0	0	0	0	0	1	568	768
5	v1	01v1TLBL03	184	1480	0.0326087	1	432	288	0	0	0	0	0	0	1	736	736
5	v1	01v1TLBL04	147	1184	0.0136054	1	392	240	0	0	0	0	0	0	1	664	512
5	v1	01v1TLBR02	120	968	0.333333	0	0	0	0	0	0	0	0	0	1	360	600
5	v1	01v1TLTR01	184	1480	0.0652174	1	216	224	1	800	240	0	0	0	1	560	648
5	v1	01v1TLTR17	154	1240	0.0649351	1	704	248	1	576	192	0	0	0	1	240	432
5	v1	01v1TRBL06	178	1432	0.134831	0	0	0	1	664	128	1	176	200	1	392	544
5	v1	01v1TRBL18	179	1440	0.0167598	0	0	0	0	0	0	1	1208	224	1	232	768
5	v1	01v1TRBR05	270	2168	0.0259259	1	632	496	1	448	352	1	256	352	1	1600	512
5	v1	01v1TRBR08	153	1232	0	1	848	136	0	0	0	0	0	0	1	1008	216
5	v1	01v1TRTL07	101	816	0.0594059	0	0	0	0	0	0	0	0	0	1	8	744
5	v2	01v2BLBR33	151	1216	0	1	568	120	0	0	0	0	0	0	1	768	440
5	v2	01v2BLTL31	171	1376	0	1	520	224	0	0	0	0	0	0	1	760	608
5	v2	01v2BLTL34	117	944	0.017094	1	640	184	0	0	0	0	0	0	1	424	200
5	v2	01v2BLTR32	729	5840	0.0932785	1	936	2080	1	240	944	1	1216	296	1	584	1072
5	v2	01v2BRBL27	172	1384	0.00581395	1	416	200	1	16	376	1	1160	168	1	640	536
5	v2	01v2BRTL28	173	1392	0.265896	1	800	280	0	0	0	1	352	152	1	608	400
5	v2	01v2BRTR29	129	1040	0.0620155	0	0	0	0	0	0	1	304	240	1	568	464
5	v2	01v2BRTR30	187	1504	0.566845	1	1248	248	0	0	0	0	0	0	1	888	272
5	v2	01v2TLBL21	154	1240	0.272727	1	1088	144	0	0	0	1	376	24	1	416	656
5	v2	01v2TLBL22	133	1072	0	0	0	0	0	0	0	0	0	0	1	624	440
5	v2	01v2TLBR20	163	1312	0	0	0	0	1	728	176	0	0	0	1	320	776
5	v2	01v2TLBR35	231	1856	0.04329	1	528	400	1	256	504	0	0	0	1	1264	544
5	v2	01v2TLTR19	119	960	0.0504202	0	0	0	1	280	232	0	0	0	1	536	416
5	v2	01v2TRBL24	139	1120	0.402878	0	0	0	1	696	144	0	0	0	1	376	472
5	v2	01v2TRBR23	118	952	0.0254237	0	0	0	0	0	0	0	0	0	1	216	696
5	v2	01v2TRBR26	183	1472	0.0765027	1	576	240	1	1032	128	0	0	0	1	248	464
5	v2	01v2TRTL25	126	1016	0.412698	1	312	256	0	0	0	0	0	0	1	584	136
5	v2	01v2TRTL36	105	848	0.0761905	0	0	0	0	0	0	0	0	0	1	208	552
5	v3	01v3BLBR51	144	1160	0.0138889	0	0	0	0	0	0	0	0	0	1	264	824
5	v3	01v3BLTL49	179	1440	0.0670391	1	184	192	0	0	0	1	1304	104	1	416	640
5	v3	01v3BLTL52	147	1184	0	1	264	280	0	0	0	0	0	0	1	600	576
5	v3	01v3BLTL53	158	1272	0.367089	1	456	24	0	0	0	0	0	0	1	536	728
5	v3	01v3BLTR50	178	1432	0.0561798	1	720	344	1	208	256	0	0	0	1	488	504
5	v3	01v3BRBL45	142	1144	0.0704225	1	216	288	0	0	0	0	0	0	1	560	408
5	v3	01v3BRTL46	123	992	0.0569106	0	0	0	0	0	0	0	0	0	1	264	696
5	v3	01v3BRTR47	148	1192	0.0202703	1	248	272	0	0	0	0	0	0	1	568	616
5	v3	01v3BRTR48	159	1280	0.176101	0	0	0	1	232	432	1	736	160	1	944	296
5	v3	01v3TLBL39	139	1120	0.0647482	1	712	256	1	128	272	0	0	0	1	464	360
5	v3	01v3TLBL40	137	1104	0.175182	1	632	336	0	0	0	0	0	0	1	304	400
5	v3	01v3TLBR38	206	1656	0.00970874	1	856	168	1	632	200	0	0	0	1	400	808
5	v3	01v3TLBR54	162	1304	0.0555556	0	0	0	1	360	216	0	0	0	1	720	552
5	v3	01v3TLTR37	162	1304	0	0	0	0	0	0	0	1	496	320	1	656	424
5	v3	01v3TRBL42	216	1736	0.171296	1	688	328	0	0	0	0	0	0	1	1048	512
5	v3	01v3TRBR41	158	1272	0.0506329	1	528	400	0	0	0	0	0	0	1	216	552
5	v3	01v3TRBR44	135	1088	0.0814815	1	616	256	0	0	0	0	0	0	1	248	472
5	v3	01v3TRTL43	168	1352	0.0178571	1	232	480	0	0	0	1	760	136	1	912	432
6	Nouns	01nBLBR69	244	1960	0.0778689	1	1184	32	1	424	384	1	184	456	1	1328	600
6	Nouns	01nBLTL67	154	1240	0.00649351	1	184	256	1	872	104	1	464	360	1	992	240
6	Nouns	01nBLTL70	142	1144	0	1	200	280	0	0	0	1	496	160	1	712	288
6	Nouns	01nBLTR68	197	1584	0.0203046	1	760	248	0	0	0	1	216	504	1	1112	440
6	Nouns	01nBLTR71	136	1096	0.632353	0	0	0	0	0	0	0	0	0	1	720	272
6	Nouns	01nBRBL63	216	1736	0.0694445	0	0	0	1	200	408	1	568	640	1	1328	328
6	Nouns	01nBRTL64	199	1600	0.0552764	1	184	208	1	408	272	1	712	200	1	928	624
6	Nouns	01nBRTR65	246	1976	0	1	1328	96	1	744	360	1	184	560	1	1440	528
6	Nouns	01nBRTR66	208	1672	0	0	0	0	1	712	208	1	184	480	1	992	672
6	Nouns	01nTLBL57	148	1192	0.0135135	0	0	0	1	504	176	0	0	0	1	192	728
6	Nouns	01nTLBL58	230	1848	0.026087	0	0	0	1	392	200	1	616	520	1	192	688
6	Nouns	01nTLBL72	165	1328	0	1	840	8	0	0	0	1	432	368	1	176	560
6	Nouns	01nTLBR56	151	1216	0	0	0	0	1	192	224	1	720	64	1	440	656
6	Nouns	01nTLTR55	154	1240	0	0	0	0	0	0	0	0	0	0	1	192	1040
6	Nouns	01nTRBL60	140	1128	0	0	0	0	1	200	336	0	0	0	1	560	528
6	Nouns	01nTRBR59	257	2064	0.0194553	1	1200	120	1	304	216	1	560	296	1	880	984
6	Nouns	01nTRBR62	203	1632	0.0147783	0	0	0	1	992	104	1	184	456	1	664	720
6	Nouns	01nTRTL61	195	1568	0	1	192	288	0	0	0	1	744	136	1	504	872
6	v1	01v1BLBR15	174	1400	0.0114943	0	0	0	0	0	0	1	192	344	1	560	808
6	v1	01v1BLTL13	144	1160	0	1	184	400	0	0	0	0	0	0	1	608	536
6	v1	01v1BLTL16	163	1312	0	1	176	664	0	0	0	0	0	0	1	928	376
6	v1	01v1BLTR14	135	1088	0	0	0	0	0	0	0	1	160	344	1	616	416
6	v1	01v1BRBL09	106	856	0.0283019	0	0	0	1	240	208	0	0	0	1	488	352
6	v1	01v1BRTL10	200	1608	0.055	1	200	496	1	752	232	0	0	0	1	1000	440
6	v1	01v1BRTR11	179	1440	0.128492	1	416	480	0	0	0	1	272	120	1	1072	232
6	v1	01v1BRTR12	226	1816	0.0353982	1	416	536	1	216	152	0	0	0	1	968	816
6	v1	01v1TLBL03	182	1464	0	0	0	0	0	0	0	0	0	0	1	184	1272
6	v1	01v1TLBL04	159	1280	0.0314465	0	0	0	0	0	0	0	0	0	1	8	1192
6	v1	01v1TLBR02	132	1064	0	0	0	0	0	0	0	0	0	0	1	200	848
6	v1	01v1TLTR01	211	1696	0.161137	1	448	144	0	0	0	0	0	0	1	168	1032
6	v1	01v1TLTR17	105	848	0.180952	0	0	0	0	0	0	0	0	0	1	232	608
6	v1	01v1TRBL06	170	1368	0.0352941	0	0	0	0	0	0	1	216	288	1	528	784
6	v1	01v1TRBL18	107	864	0	0	0	0	1	176	248	0	0	0	1	440	416
6	v1	01v1TRBR05	329	2640	0.0121581	1	944	640	1	1296	280	1	176	184	1	392	1072
6	v1	01v1TRBR08	130	1048	0.0153846	0	0	0	0	0	0	1	88	336	1	496	544
6	v1	01v1TRTL07	156	1256	0.0833333	1	192	272	0	0	0	0	0	0	1	520	728
6	v2	01v2BLBR33	244	1960	0.0860656	0	0	0	1	152	272	1	368	184	1	728	904
6	v2	01v2BLTL31	181	1456	0	1	184	504	0	0	0	0	0	0	1	720	728
6	v2	01v2BLTL34	148	1192	0.027027	1	192	344	0	0	0	0	0	0	1	648	384
6	v2	01v2BLTR32	312	2504	0.105769	1	488	360	1	264	200	1	1680	128	1	904	1240
6	v2	01v2BRBL27	241	1936	0	1	600	480	1	8	400	1	424	160	1	1104	824
6	v2	01v2BRTL28	197	1584	0.22335	1	200	480	1	704	232	0	0	0	1	992	296
6	v2	01v2BRTR29	255	2048	0.12549	1	584	456	1	312	376	1	1400	16	1	1432	584
6	v2	01v2BRTR30	184	1480	0.0326087	1	432	280	1	200	208	0	0	0	1	728	744
6	v2	01v2TLBL21	139	1120	0.0359712	1	632	64	0	0	0	0	0	0	1	216	712
6	v2	01v2TLBL22	145	1168	0.00689655	0	0	0	0	0	0	0	0	0	1	176	968
6	v2	01v2TLBR20	135	1088	0.407407	0	0	0	0	0	0	0	0	0	1	424	600
6	v2	01v2TLBR35	123	992	0.0813008	0	0	0	0	0	0	0	0	0	1	184	704
6	v2	01v2TLTR19	130	1048	0.0461538	0	0	0	0	0	0	0	0	0	1	192	800
6	v2	01v2TRBL24	207	1664	0	0	0	0	1	184	496	0	0	0	1	696	960
6	v2	01v2TRBR23	185	1488	0.0540541	0	0	0	1	168	184	0	0	0	1	376	1056
6	v2	01v2TRBR26	436	3496	0.00458716	1	1344	672	0	0	0	1	256	160	1	488	2192
6	v2	01v2TRTL25	158	1272	0	1	192	416	0	0	0	0	0	0	1	624	640
6	v2	01v2TRTL36	141	1136	0	1	192	344	0	0	0	0	0	0	1	552	576
6	v3	01v3BLBR51	120	968	0.2	0	0	0	0	0	0	0	0	0	1	208	520
6	v3	01v3BLTL49	234	1880	0.0128205	1	32	368	1	536	200	1	752	208	1	984	848
6	v3	01v3BLTL52	163	1312	0.0184049	1	168	424	0	0	0	0	0	0	1	648	656
6	v3	01v3BLTL53	168	1352	0.00595238	1	200	344	0	0	0	0	0	0	1	600	712
6	v3	01v3BLTR50	204	1640	0.0147059	1	424	192	1	184	216	0	0	0	1	664	848
6	v3	01v3BRBL45	207	1664	0.00966184	1	672	352	1	440	208	1	184	240	1	1064	592
6	v3	01v3BRTL46	139	1120	0	1	56	560	1	640	152	0	0	0	1	808	304
6	v3	01v3BRTR47	190	1528	0.0157895	1	560	320	1	200	336	0	0	0	1	904	584
6	v3	01v3BRTR48	227	1824	0.0792951	1	576	408	1	448	96	1	200	136	1	1104	616
6	v3	01v3TLBL39	193	1552	0	1	728	40	1	192	208	0	0	0	1	432	920
6	v3	01v3TLBL40	321	2576	0.0124611	1	1352	432	1	1840	88	0	0	0	1	192	1616
6	v3	01v3TLBR38	264	2120	0.166667	1	720	208	0	0	0	1	472	232	1	184	1096
6	v3	01v3TLBR54	163	1312	0	0	0	0	0	0	0	0	0	0	1	176	1128
6	v3	01v3TLTR37	291	2336	0.0446735	1	72	376	0	0	0	0	0	0	1	504	1720
6	v3	01v3TRBL42	190	1528	0.0157895	1	576	280	1	328	192	0	0	0	1	880	640
6	v3	01v3TRBR41	159	1280	0.144654	1	616	96	1	216	184	0	0	0	1	760	512
6	v3	01v3TRBR44	160	1288	0.06875	0	0	0	0	0	0	1	168	216	1	488	760
6	v3	01v3TRTL43	182	1464	0.115385	1	448	408	0	0	0	1	224	104	1	736	544
7	Nouns	01nBLBR69	231	1856	0	1	1056	152	1	784	256	1	216	552	1	1224	624
7	Nouns	01nBLTL67	159	1280	0.113208	1	440	144	0	0	0	1	600	160	1	264	648
7	Nouns	01nBLTL70	190	1528	0	1	888	128	1	624	136	1	224	200	1	776	600
7	Nouns	01nBLTR68	197	1584	0	1	720	208	1	944	120	1	8	592	1	1080	496
7	Nouns	01nBLTR71	146	1176	0	1	464	216	1	704	80	1	192	248	1	800	368
7	Nouns	01nBRBL63	218	1752	0	0	0	0	1	192	376	1	584	520	1	1128	616
7	Nouns	01nBRTL64	169	1360	0	1	208	216	1	440	312	0	0	0	1	848	504
7	Nouns	01nBRTR65	280	2248	0.332143	1	776	160	1	1184	112	1	952	216	1	1312	928
7	Nouns	01nBRTR66	219	1760	0	1	1024	192	1	592	240	1	200	376	1	848	680
7	Nouns	01nTLBL57	242	1944	0.0867769	1	1040	232	1	232	416	1	664	360	1	848	464
7	Nouns	01nTLBL58	149	1200	0	0	0	0	1	432	160	0	0	0	1	200	800
7	Nouns	01nTLBL72	174	1400	0	0	0	0	0	0	0	1	408	384	1	232	744
7	Nouns	01nTLBR56	191	1536	0	1	696	136	1	280	272	0	0	0	1	864	664
7	Nouns	01nTLTR55	209	1680	0	0	0	0	1	640	200	1	856	144	1	224	840
7	Nouns	01nTRBL60	121	976	0	0	0	0	1	184	256	0	0	0	1	456	512
7	Nouns	01nTRBR59	206	1656	0	1	896	160	1	680	200	1	224	448	1	1072	576
7	Nouns	01nTRBR62	263	2112	0	0	0	0	1	888	544	1	192	632	1	1648	456
7	Nouns	01nTRTL61	183	1472	0	0	0	0	1	536	216	0	0	0	1	296	920
7	v1	01v1BLBR15	178	1432	0	0	0	0	1	424	160	1	208	200	1	704	720
7	v1	01v1BLTL13	212	1704	0.103774	1	328	328	1	800	224	0	0	0	1	1040	656
7	v1	01v1BLTL16	167	1344	0	1	192	360	0	0	0	0	0	0	1	568	768
7	v1	01v1BLTR14	181	1456	0.121547	1	736	136	0	0	0	0	0	0	1	264	816
7	v1	01v1BRBL09	190	1528	0.0947368	1	544	96	1	184	192	0	0	0	1	656	864
7	v1	01v1BRTL10	221	1776	0.18552	1	344	344	1	688	160	0	0	0	1	864	904
7	v1	01v1BRTR11	186	1496	0	1	520	288	0	0	0	1	208	296	1	824	664
7	v1	01v1BRTR12	287	2304	0.0592334	1	448	448	1	216	216	0	0	0	1	896	1208
7	v1	01v1TLBL03	165	1328	0	1	632	192	1	240	32	1	480	136	1	840	480
7	v1	01v1TLBL04	198	1592	0	1	568	128	0	0	0	0	0	0	1	192	1224
7	v1	01v1TLBR02	155	1248	0.135484	0	0	0	0	0	0	0	0	0	1	200	832
7	v1	01v1TLTR01	200	1608	0	0	0	0	1	520	128	0	0	0	1	216	1216
7	v1	01v1TLTR17	153	1232	1	0	0	0	0	0	0	0	0	0	0	0	0
7	v1	01v1TRBL06	155	1248	0	0	0	0	0	0	0	1	224	256	1	496	744
7	v1	01v1TRBL18	229	1840	0.0131004	0	0	0	1	208	216	1	720	112	1	440	1248
7	v1	01v1TRBR05	275	2208	0	1	856	528	1	672	160	1	456	200	1	1400	800
7	v1	01v1TRBR08	172	1384	0.0232558	1	832	112	0	0	0	1	240	232	1	528	704
7	v1	01v1TRTL07	174	1400	0.109195	1	152	160	0	0	0	0	0	0	1	544	848
7	v2	01v2BLBR33	302	2424	0	1	616	496	1	176	232	0	0	0	1	424	1456
7	v2	01v2BLTL31	193	1552	0	1	232	440	0	0	0	0	0	0	1	552	832
7	v2	01v2BLTL34	205	1648	0	1	168	384	0	0	0	1	720	184	1	568	848
7	v2	01v2BLTR32	628	5032	0.0286624	1	448	3056	1	176	488	1	800	536	1	1024	488
7	v2	01v2BRBL27	234	1880	0	1	464	464	1	176	272	1	944	168	1	1144	728
7	v2	01v2BRTL28	230	1848	0	1	200	648	1	864	224	0	0	0	1	1104	736
7	v2	01v2BRTR29	216	1736	0	1	616	384	1	232	184	1	432	152	1	888	680
7	v2	01v2BRTR30	187	1504	0	1	448	328	1	256	176	0	0	0	1	792	704
7	v2	01v2TLBL21	192	1544	0.0104167	1	576	184	0	0	0	0	0	0	1	200	1120
7	v2	01v2TLBL22	178	1432	0.151685	0	0	0	0	0	0	1	336	232	1	592	832
7	v2	01v2TLBR20	232	1864	0	1	984	328	0	0	0	1	768	8	1	216	1032
7	v2	01v2TLBR35	157	1264	0	0	0	0	0	0	0	0	0	0	1	224	1032
7	v2	01v2TLTR19	181	1456	0	1	600	240	0	0	0	0	0	0	1	296	872
7	v2	01v2TRBL24	167	1344	0	0	0	0	1	192	368	0	0	0	1	576	760
7	v2	01v2TRBR23	242	1944	0	1	952	136	1	288	240	1	792	144	1	552	1056
7	v2	01v2TRBR26	217	1744	0.571429	0	0	0	0	0	0	0	0	0	1	1056	680
7	v2	01v2TRTL25	166	1336	0	1	232	400	0	0	0	0	0	0	1	648	680
7	v2	01v2TRTL36	184	1480	0	1	520	384	0	0	0	1	928	184	1	192	648
7	v3	01v3BLBR51	203	1632	0.1133	0	0	0	0	0	0	1	64	208	1	416	1000
7	v3	01v3BLTL49	367	2944	0.0653951	1	248	832	1	2016	152	1	1272	528	1	800	912
7	v3	01v3BLTL52	206	1656	0	1	192	400	0	0	0	0	0	0	1	464	1016
7	v3	01v3BLTL53	227	1824	0	1	192	1416	0	0	0	0	0	0	1	864	184
7	v3	01v3BLTR50	245	1968	0.15102	1	448	240	1	904	320	1	696	192	1	1240	720
7	v3	01v3BRBL45	245	1968	0.077551	1	632	176	1	1000	232	1	216	280	1	1248	712
7	v3	01v3BRTL46	160	1288	0	1	192	408	0	0	0	0	0	0	1	632	648
7	v3	01v3BRTR47	177	1424	0	1	536	240	1	240	272	0	0	0	1	792	624
7	v3	01v3BRTR48	234	1880	0.102564	1	464	560	0	0	0	1	232	216	1	784	736
7	v3	01v3TLBL39	232	1864	0.103448	1	824	280	0	0	0	0	0	0	1	248	1064
7	v3	01v3TLBL40	432	3464	0.0277778	1	600	920	1	440	144	1	248	176	1	808	1768
7	v3	01v3TLBR38	277	2224	0.0433213	1	888	328	1	632	232	1	1232	176	1	192	1080
7	v3	01v3TLBR54	175	1408	0.142857	0	0	0	0	0	0	0	0	0	1	304	1096
7	v3	01v3TLTR37	323	2592	0.00928793	1	784	176	0	0	0	1	616	144	1	184	1992
7	v3	01v3TRBL42	171	1376	0	1	224	224	0	0	0	0	0	0	1	472	896
7	v3	01v3TRBR41	308	2472	0	1	880	432	1	1328	256	1	208	184	1	408	1312
7	v3	01v3TRBR44	276	2216	0	1	896	120	0	0	0	1	208	240	1	464	1592
7	v3	01v3TRTL43	208	1672	0	1	24	424	0	0	0	0	0	0	1	680	984
8	Nouns	01nBLBR69	205	1648	0	0	0	0	1	696	304	1	1016	288	1	1320	320
8	Nouns	01nBLTL67	231	1856	0	0	0	0	0	0	0	0	0	0	1	1224	624
8	Nouns	01nBLTL70	133	1072	0	0	0	0	0	0	0	0	0	0	1	928	136
8	Nouns	01nBLTR68	182	1464	0	0	0	0	0	0	0	0	0	0	1	1104	352
8	Nouns	01nBLTR71	236	1896	0.0127119	1	1312	200	1	1536	80	1	1016	240	1	1648	240
8	Nouns	01nBRBL63	206	1656	0	0	0	0	0	0	0	0	0	0	1	1000	648
8	Nouns	01nBRTL64	119	960	0	0	0	0	0	0	0	0	0	0	1	744	208
8	Nouns	01nBRTR65	248	1992	0	1	896	272	1	1560	200	1	1184	360	1	1776	208
8	Nouns	01nBRTR66	211	1696	0	1	1248	152	1	936	288	0	0	0	1	1416	272
8	Nouns	01nTLBL57	161	1296	0	0	0	0	0	0	0	0	0	0	1	1088	200
8	Nouns	01nTLBL58	223	1792	0.112108	0	0	0	0	0	0	0	0	0	1	1224	528
8	Nouns	01nTLBL72	137	1104	0	0	0	0	0	0	0	0	0	0	1	888	208
8	Nouns	01nTLBR56	175	1408	0	0	0	0	0	0	0	0	0	0	1	904	496
8	Nouns	01nTLTR55	173	1392	0	0	0	0	0	0	0	0	0	0	1	1112	272
8	Nouns	01nTRBL60	150	1208	0	0	0	0	0	0	0	0	0	0	1	920	280
8	Nouns	01nTRBR59	166	1336	0	0	0	0	0	0	0	0	0	0	1	872	456
8	Nouns	01nTRBR62	264	2120	0.00757576	0	0	0	1	1456	416	1	968	376	1	1896	216
8	Nouns	01nTRTL61	137	1104	0.372263	1	472	160	0	0	0	0	0	0	1	648	416
8	v1	01v1BLBR15	169	1360	0	0	0	0	0	0	0	0	0	0	1	920	432
8	v1	01v1BLTL13	223	1792	0.0313901	1	1080	232	0	0	0	0	0	0	1	1368	416
8	v1	01v1BLTL16	139	1120	0	0	0	0	0	0	0	0	0	0	1	400	696
8	v1	01v1BLTR14	253	2032	0.0118577	0	0	0	1	496	496	1	696	248	1	1688	336
8	v1	01v1BRBL09	147	1184	0	0	0	0	0	0	0	0	0	0	1	848	328
8	v1	01v1BRTL10	142	1144	0	0	0	0	0	0	0	0	0	0	1	864	272
8	v1	01v1BRTR11	192	1544	0	0	0	0	0	0	0	0	0	0	1	656	880
8	v1	01v1BRTR12	164	1320	0	0	0	0	0	0	0	0	0	0	1	1000	312
8	v1	01v1TLBL03	138	1112	0	0	0	0	0	0	0	0	0	0	1	824	280
8	v1	01v1TLBL04	301	2416	0.0199336	1	1128	384	1	1808	152	1	1528	256	1	2008	368
8	v1	01v1TLBR02	170	1368	0	0	0	0	0	0	0	0	0	0	1	1056	240
8	v1	01v1TLTR01	135	1088	0	0	0	0	0	0	0	0	0	0	1	584	496
8	v1	01v1TLTR17	205	1648	0.0097561	0	0	0	0	0	0	0	0	0	1	1088	528
8	v1	01v1TRBL06	162	1304	0	0	0	0	0	0	0	0	0	0	1	760	536
8	v1	01v1TRBL18	209	1680	0.138756	1	832	240	0	0	0	0	0	0	1	1096	576
8	v1	01v1TRBR05	273	2192	0	1	832	568	0	0	0	0	0	0	1	1416	768
8	v1	01v1TRBR08	207	1664	0	0	0	0	0	0	0	0	0	0	1	1184	472
8	v1	01v1TRTL07	153	1232	0.0392157	1	728	136	0	0	0	0	0	0	1	920	272
8	v2	01v2BLBR33	132	1064	0	0	0	0	0	0	0	0	0	0	1	760	296
8	v2	01v2BLTL31	264	2120	0	0	0	0	0	0	0	0	0	0	1	1064	1048
8	v2	01v2BLTL34	151	1216	0	0	0	0	0	0	0	0	0	0	1	824	384
8	v2	01v2BLTR32	459	3680	0	1	720	696	1	2128	408	1	2552	392	1	1056	1352
8	v2	01v2BRBL27	203	1632	0	0	0	0	0	0	0	0	0	0	1	1088	536
8	v2	01v2BRTL28	251	2016	0	1	1184	208	0	0	0	1	1416	160	1	1592	416
8	v2	01v2BRTR29	485	3888	0	1	720	1456	1	2064	368	1	1792	248	1	1296	976
8	v2	01v2BRTR30	460	3688	0.0456522	1	1000	472	1	1976	496	1	1712	256	1	1344	1120
8	v2	01v2TLBL21	159	1280	0	0	0	0	0	0	0	1	552	264	1	832	440
8	v2	01v2TLBL22	197	1584	0.0101523	1	888	152	0	0	0	0	0	0	1	1056	496
8	v2	01v2TLBR20	227	1824	0.0132159	1	1048	224	0	0	0	1	1296	160	1	1472	312
8	v2	01v2TLBR35	367	2944	0.0163488	1	1456	648	1	992	408	0	0	0	1	2136	768
8	v2	01v2TLTR19	143	1152	0	0	0	0	0	0	0	0	0	0	1	896	248
8	v2	01v2TRBL24	187	1504	0	0	0	0	1	480	304	0	0	0	1	800	696
8	v2	01v2TRBR23	227	1824	0.215859	0	0	0	0	0	0	0	0	0	1	1208	608
8	v2	01v2TRBR26	302	2424	0.00662252	1	1280	448	0	0	0	0	0	0	1	1056	672
8	v2	01v2TRTL25	302	2424	0	1	1152	504	0	0	0	1	1688	144	1	1848	568
8	v2	01v2TRTL36	171	1376	0	1	808	248	0	0	0	0	0	0	1	504	584
8	v3	01v3BLBR51	255	2048	0	1	904	704	0	0	0	0	0	0	1	1624	416
8	v3	01v3BLTL49	427	3424	0	1	992	432	1	2224	272	1	1824	384	1	744	1384
8	v3	01v3BLTL52	145	1168	0	0	0	0	0	0	0	0	0	0	1	792	368
8	v3	01v3BLTL53	249	2000	0	1	888	376	0	0	0	0	0	0	1	704	872
8	v3	01v3BLTR50	276	2216	0	0	0	0	1	1504	312	0	0	0	1	1072	792
8	v3	01v3BRBL45	230	1848	0	0	0	0	0	0	0	1	152	16	1	1088	752
8	v3	01v3BRTL46	241	1936	0.00829876	1	1096	128	0	0	0	0	0	0	1	1272	656
8	v3	01v3BRTR47	265	2128	0	1	1008	280	0	0	0	0	0	0	1	1312	808
8	v3	01v3BRTR48	258	2072	0	1	1048	320	0	0	0	0	0	0	1	1384	680
8	v3	01v3TLBL39	357	2864	0	1	928	528	1	1776	168	1	1968	320	1	2160	552
8	v3	01v3TLBL40	708	5672	0.00423729	1	872	2080	1	2248	256	1	264	448	1	528	2440
8	v3	01v3TLBR38	273	2192	0	1	1400	472	1	1208	256	0	0	0	1	880	504
8	v3	01v3TLBR54	322	2584	0	1	1288	312	0	0	0	1	1624	184	1	1824	752
8	v3	01v3TLTR37	226	1816	0.0353982	1	1456	216	0	0	0	0	0	0	1	816	656
8	v3	01v3TRBL42	244	1960	0	1	1000	328	0	0	0	0	0	0	1	1360	592
8	v3	01v3TRBR41	345	2768	0.0231884	1	1712	392	0	0	0	1	1048	192	1	1280	992
8	v3	01v3TRBR44	162	1304	0	0	0	0	0	0	0	0	0	0	1	800	496
8	v3	01v3TRTL43	188	1512	0	0	0	0	0	0	0	1	240	352	1	960	544
9	Nouns	01nBLBR69	174	1400	0.0344828	0	0	0	1	928	176	1	576	296	1	1176	200
9	Nouns	01nBLTL67	142	1144	0.0140845	0	0	0	0	0	0	0	0	0	1	792	320
9	Nouns	01nBLTL70	119	960	0	0	0	0	0	0	0	0	0	0	1	736	216
9	Nouns	01nBLTR68	147	1184	0.0204082	0	0	0	1	816	112	0	0	0	1	976	200
9	Nouns	01nBLTR71	92	744	0.0326087	0	0	0	0	0	0	0	0	0	1	512	224
9	Nouns	01nBRBL63	131	1056	0	0	0	0	1	576	144	0	0	0	1	736	312
9	Nouns	01nBRTL64	166	1336	0.0180723	0	0	0	1	840	176	1	544	264	1	1072	240
9	Nouns	01nBRTR65	166	1336	0.0180723	0	0	0	0	0	0	0	0	0	1	1032	248
9	Nouns	01nBRTR66	196	1576	0.0204082	1	1216	128	1	424	296	1	744	424	1	1360	192
9	Nouns	01nTLBL57	160	1288	0	0	0	0	0	0	0	0	0	0	1	1024	256
9	Nouns	01nTLBL58	164	1320	0.0365854	0	0	0	0	0	0	1	640	216	1	1040	240
9	Nouns	01nTLBL72	146	1176	0	0	0	0	0	0	0	0	0	0	1	928	240
9	Nouns	01nTLBR56	117	944	0.102564	0	0	0	0	0	0	1	568	192	1	280	368
9	Nouns	01nTLTR55	117	944	0.299145	0	0	0	0	0	0	0	0	0	1	648	256
9	Nouns	01nTRBL60	110	888	0	0	0	0	0	0	0	0	0	0	1	712	168
9	Nouns	01nTRBR59	188	1512	0.0319149	0	0	0	1	776	312	1	256	480	1	1224	280
9	Nouns	01nTRBR62	171	1376	0	0	0	0	0	0	0	0	0	0	1	1216	152
9	Nouns	01nTRTL61	163	1312	0.0122699	1	936	144	0	0	0	1	632	248	1	1096	208
9	v1	01v1BLBR15	132	1064	0.0227273	0	0	0	0	0	0	1	288	232	1	576	472
9	v1	01v1BLTL13	196	1576	0.0204082	1	744	496	0	0	0	0	0	0	1	1272	240
9	v1	01v1BLTL16	136	1096	0.00735294	1	8	24	0	0	0	0	0	0	1	584	488
9	v1	01v1BLTR14	129	1040	0.0232558	0	0	0	0	0	0	0	0	0	1	736	240
9	v1	01v1BRBL09	115	928	0.026087	0	0	0	0	0	0	0	0	0	1	688	192
9	v1	01v1BRTL10	148	1192	0.027027	1	280	368	0	0	0	1	704	152	1	872	264
9	v1	01v1BRTR11	166	1336	0.0180723	0	0	0	0	0	0	1	688	8	1	984	312
9	v1	01v1BRTR12	159	1280	0.0188679	0	0	0	0	0	0	0	0	0	1	920	320
9	v1	01v1TLBL03	139	1120	0.0359712	1	576	160	0	0	0	0	0	0	1	784	296
9	v1	01v1TLBL04	118	952	0.0169492	0	0	0	0	0	0	0	0	0	1	48	368
9	v1	01v1TLBR02	135	1088	0.0148148	0	0	0	0	0	0	0	0	0	1	784	296
9	v1	01v1TLTR01	161	1296	0.0248447	0	0	0	1	560	296	0	0	0	1	48	728
9	v1	01v1TLTR17	146	1176	0.0684932	1	680	184	0	0	0	0	0	0	1	296	608
9	v1	01v1TRBL06	136	1096	0.0441177	1	520	152	0	0	0	1	248	224	1	720	336
9	v1	01v1TRBL18	134	1080	0.0223881	0	0	0	0	0	0	0	0	0	1	712	320
9	v1	01v1TRBR05	228	1832	0.0175439	0	0	0	1	1136	104	0	0	0	1	1256	552
9	v1	01v1TRBR08	162	1304	0.0123457	1	592	384	0	0	0	0	0	0	1	1032	264
9	v1	01v1TRTL07	116	936	0	0	0	0	0	0	0	0	0	0	1	656	272
9	v2	01v2BLBR33	189	1520	0.031746	1	712	240	0	0	0	0	0	0	1	1016	464
9	v2	01v2BLTL31	154	1240	0.012987	0	0	0	0	0	0	0	0	0	1	600	608
9	v2	01v2BLTL34	135	1088	0	0	0	0	0	0	0	0	0	0	1	856	224
9	v2	01v2BLTR32	463	3712	0.0820734	1	736	1344	1	1768	328	1	2152	384	1	1224	464
9	v2	01v2BRBL27	180	1448	0.105556	1	576	464	1	376	120	0	0	0	1	1056	360
9	v2	01v2BRTL28	161	1296	0.0186335	0	0	0	0	0	0	0	0	0	1	792	464
9	v2	01v2BRTR29	165	1328	0.0181818	0	0	0	1	920	8	0	0	0	1	1024	256
9	v2	01v2BRTR30	197	1584	0.0862944	0	0	0	0	0	0	0	0	0	1	832	568
9	v2	01v2TLBL21	123	992	0.0243902	0	0	0	0	0	0	0	0	0	1	152	568
9	v2	01v2TLBL22	155	1248	0.0193548	1	680	280	0	0	0	0	0	0	1	336	544
9	v2	01v2TLBR20	161	1296	0.0124224	0	0	0	0	0	0	0	0	0	1	728	496
9	v2	01v2TLBR35	150	1208	0	0	0	0	0	0	0	1	800	112	1	936	264
9	v2	01v2TLTR19	135	1088	0.00740741	0	0	0	0	0	0	0	0	0	1	288	768
9	v2	01v2TRBL24	170	1368	0.0235294	0	0	0	0	0	0	1	800	200	1	1032	296
9	v2	01v2TRBR23	147	1184	0.0204082	0	0	0	1	224	272	0	0	0	1	552	624
9	v2	01v2TRBR26	160	1288	0	0	0	0	0	0	0	1	48	8	1	856	416
9	v2	01v2TRTL25	128	1032	0	0	0	0	0	0	0	0	0	0	1	768	256
9	v2	01v2TRTL36	193	1552	0.00518135	0	0	0	0	0	0	0	0	0	1	864	664
9	v3	01v3BLBR51	239	1920	0.0292887	1	1088	416	0	0	0	1	208	128	1	800	432
9	v3	01v3BLTL49	272	2184	0.0698529	1	384	336	0	0	0	1	1928	232	1	744	784
9	v3	01v3BLTL52	184	1480	0.0271739	1	856	216	0	0	0	0	0	0	1	656	512
9	v3	01v3BLTL53	247	1984	0.0161943	1	928	376	0	0	0	0	0	0	1	1352	600
9	v3	01v3BLTR50	204	1640	0.0245098	1	976	328	0	0	0	0	0	0	1	704	512
9	v3	01v3BRBL45	210	1688	0.0238095	1	864	336	0	0	0	0	0	0	1	1232	432
9	v3	01v3BRTL46	125	1008	0.048	0	0	0	0	0	0	0	0	0	1	584	400
9	v3	01v3BRTR47	135	1088	0	0	0	0	0	0	0	0	0	0	1	640	440
9	v3	01v3BRTR48	173	1392	0.0751445	1	1064	296	1	608	232	0	0	0	1	848	160
9	v3	01v3TLBL39	233	1872	0.0257511	1	832	464	0	0	0	0	0	0	1	1368	464
9	v3	01v3TLBL40	252	2024	0	1	1320	472	0	0	0	0	0	0	1	672	840
9	v3	01v3TLBR38	267	2144	0.011236	1	888	448	0	0	0	0	0	0	1	1352	752
9	v3	01v3TLBR54	200	1608	0.015	0	0	0	0	0	0	0	0	0	1	1136	432
9	v3	01v3TLTR37	141	1136	0.0212766	0	0	0	0	0	0	0	0	0	1	464	632
9	v3	01v3TRBL42	173	1392	0.0289017	1	848	128	0	0	0	0	0	0	1	1032	328
9	v3	01v3TRBR41	186	1496	0.0268817	0	0	0	1	616	128	1	216	360	1	856	632
9	v3	01v3TRBR44	162	1304	0	0	0	0	0	0	0	1	216	32	1	952	344
9	v3	01v3TRTL43	130	1048	0	0	0	0	0	0	0	0	0	0	1	848	192
10	Nouns	01nBLBR69	229	1840	0	0	0	0	1	864	456	1	504	440	1	1456	376
10	Nouns	01nBLTL67	163	1312	0.0122699	0	0	0	1	328	512	0	0	0	1	896	408
10	Nouns	01nBLTL70	127	1024	0.015748	1	480	136	0	0	0	0	0	0	1	640	296
10	Nouns	01nBLTR68	191	1536	0.0209424	1	584	152	1	832	96	1	480	16	1	944	320
10	Nouns	01nBLTR71	112	904	0	0	0	0	0	0	0	1	304	200	1	568	328
10	Nouns	01nBRBL63	204	1640	0.00980392	1	584	304	1	208	344	1	984	264	1	1296	328
10	Nouns	01nBRTL64	124	1000	0.00806452	0	0	0	0	0	0	1	496	176	1	688	288
10	Nouns	01nBRTR65	229	1840	0	1	1144	248	1	512	392	1	1040	72	1	1400	416
10	Nouns	01nBRTR66	248	1992	0.0604839	0	0	0	1	688	384	1	1088	216	1	488	376
10	Nouns	01nTLBL57	163	1312	0.0122699	1	1048	16	1	544	232	1	256	264	1	816	192
10	Nouns	01nTLBL58	235	1888	0.00425532	1	464	176	0	0	0	1	800	192	1	1048	648
10	Nouns	01nTLBL72	99	800	0	1	528	136	0	0	0	0	0	0	1	288	336
10	Nouns	01nTLBR56	106	856	0	0	0	0	0	0	0	0	0	0	1	168	664
10	Nouns	01nTLTR55	108	872	0	0	0	0	0	0	0	1	584	128	1	48	136
10	Nouns	01nTRBL60	200	1608	0	1	784	176	1	400	232	0	0	0	1	984	616
10	Nouns	01nTRBR59	239	1920	0.0125523	1	1512	168	1	912	344	1	600	288	1	1312	368
10	Nouns	01nTRBR62	194	1560	0.0257732	1	1216	208	1	632	360	0	0	0	1	1464	72
10	Nouns	01nTRTL61	127	1024	0.015748	0	0	0	0	0	0	0	0	0	1	616	248
10	v1	01v1BLBR15	124	1000	0	0	0	0	0	0	0	0	0	0	1	512	480
10	v1	01v1BLTL13	182	1464	0.0274725	1	640	288	1	208	256	1	488	40	1	952	480
10	v1	01v1BLTL16	226	1816	0	1	184	760	0	0	0	0	0	0	1	960	848
10	v1	01v1BLTR14	210	1688	0	1	488	296	1	208	256	1	800	160	1	976	696
10	v1	01v1BRBL09	189	1520	0.026455	1	528	352	0	0	0	0	0	0	1	928	584
10	v1	01v1BRTL10	180	1448	0.0166667	1	256	600	0	0	0	1	920	112	1	1048	376
10	v1	01v1BRTR11	142	1144	0.0492958	1	800	8	1	296	88	0	0	0	1	480	416
10	v1	01v1BRTR12	148	1192	0.0135135	0	0	0	0	0	0	0	0	0	1	192	624
10	v1	01v1TLBL03	156	1256	0	0	0	0	0	0	0	0	0	0	1	360	888
10	v1	01v1TLBL04	143	1152	0	1	536	168	0	0	0	0	0	0	1	416	392
10	v1	01v1TLBR02	194	1560	0	1	528	264	0	0	0	1	808	136	1	976	232
10	v1	01v1TLTR01	224	1800	0	0	0	0	1	560	232	0	0	0	1	920	872
10	v1	01v1TLTR17	262	2104	0.019084	1	192	48	0	0	0	0	0	0	1	504	424
10	v1	01v1TRBL06	108	872	0	0	0	0	0	0	0	1	224	248	1	512	352
10	v1	01v1TRBL18	214	1720	0	1	616	208	0	0	0	1	840	184	1	1056	568
10	v1	01v1TRBR05	296	2376	0.0135135	1	632	568	1	448	160	0	0	0	1	840	888
10	v1	01v1TRBR08	181	1456	0.0331492	0	0	0	1	792	136	1	576	176	1	344	728
10	v1	01v1TRTL07	126	1016	0	1	392	176	0	0	0	0	0	0	1	584	424
10	v2	01v2BLBR33	137	1104	0.00729927	0	0	0	0	0	0	0	0	0	1	512	296
10	v2	01v2BLTL31	124	1000	0	0	0	0	0	0	0	0	0	0	1	520	472
10	v2	01v2BLTL34	170	1368	0.0294118	1	208	240	0	0	0	1	824	160	1	472	592
10	v2	01v2BLTR32	219	1760	0.00913242	1	520	160	0	0	0	1	248	200	1	704	816
10	v2	01v2BRBL27	139	1120	0.00719425	1	624	200	0	0	0	0	0	0	1	264	600
10	v2	01v2BRTL28	226	1816	0	1	192	264	1	616	232	1	1320	136	1	1464	344
10	v2	01v2BRTR29	204	1640	0	1	560	192	1	240	16	0	0	0	1	776	664
10	v2	01v2BRTR30	223	1792	0	1	768	264	1	336	248	0	0	0	1	1096	136
10	v2	01v2TLBL21	141	1136	0	1	160	416	1	584	160	1	792	112	1	936	192
10	v2	01v2TLBL22	114	920	0	0	0	0	0	0	0	0	0	0	1	232	680
10	v2	01v2TLBR20	246	1976	0.00813008	1	992	224	1	712	256	1	480	184	1	224	568
10	v2	01v2TLBR35	123	992	0.0162602	0	0	0	0	0	0	0	0	0	1	200	704
10	v2	01v2TLTR19	209	1680	0.00478469	1	696	152	0	0	0	1	224	360	1	936	736
10	v2	01v2TRBL24	257	2064	0.0116732	0	0	0	1	504	296	1	32	360	1	1152	904
10	v2	01v2TRBR23	157	1264	0	0	0	0	0	0	0	0	0	0	1	56	1112
10	v2	01v2TRBR26	257	2064	0.0194553	1	176	632	0	0	0	1	416	40	1	872	584
10	v2	01v2TRTL25	134	1080	0	0	0	0	0	0	0	1	264	184	1	472	600
10	v2	01v2TRTL36	254	2040	0	1	592	432	1	224	288	0	0	0	1	1208	824
10	v3	01v3BLBR51	198	1592	0.0505051	1	736	280	0	0	0	1	640	16	1	184	640
10	v3	01v3BLTL49	224	1800	0.0133929	1	1000	176	1	592	8	1	264	216	1	656	760
10	v3	01v3BLTL52	198	1592	0	1	728	280	1	8	712	0	0	0	1	1024	560
10	v3	01v3BLTL53	209	1680	0.0382775	1	248	424	0	0	0	0	0	0	1	928	712
10	v3	01v3BLTR50	109	880	0	0	0	0	0	0	0	0	0	0	1	8	736
10	v3	01v3BRBL45	247	1984	0.0202429	1	8	704	1	1312	288	1	328	344	1	1152	496
10	v3	01v3BRTL46	159	1280	0.0377359	1	192	248	0	0	0	1	456	168	1	672	568
10	v3	01v3BRTR47	195	1568	0.00512821	1	704	176	1	480	184	0	0	0	1	920	624
10	v3	01v3BRTR48	210	1688	0.00952381	1	944	488	1	464	280	0	0	0	1	760	136
10	v3	01v3TLBL39	141	1136	0	1	600	160	0	0	0	0	0	0	1	240	704
10	v3	01v3TLBL40	138	1112	0	0	0	0	0	0	0	0	0	0	1	664	432
10	v3	01v3TLBR38	132	1064	0	0	0	0	0	0	0	0	0	0	1	512	544
10	v3	01v3TLBR54	106	856	0	0	0	0	0	0	0	0	0	0	1	72	776
10	v3	01v3TLTR37	188	1512	0.0212766	0	0	0	0	0	0	0	0	0	1	240	568
10	v3	01v3TRBL42	257	2064	0	1	216	608	1	144	8	1	1152	160	1	848	992
10	v3	01v3TRBR41	209	1680	0.0239234	1	1064	112	1	456	312	1	280	56	1	1184	488
10	v3	01v3TRBR44	175	1408	0	1	648	128	0	0	0	0	0	0	1	800	600
10	v3	01v3TRTL43	294	2360	0.0136054	1	1200	296	1	1520	280	1	304	344	1	712	744
11	Nouns	01nBLBR69	220	1768	0.0227273	0	0	0	1	392	432	1	296	424	1	1224	504
11	Nouns	01nBLTL67	147	1184	0.0204082	1	168	248	0	0	0	1	584	184	1	784	392
11	Nouns	01nBLTL70	125	1008	0.048	1	576	144	0	0	0	1	400	160	1	768	200
11	Nouns	01nBLTR68	164	1320	0	0	0	0	0	0	0	1	272	448	1	736	576
11	Nouns	01nBLTR71	162	1304	0.0185185	1	280	224	0	0	0	1	560	392	1	968	328
11	Nouns	01nBRBL63	240	1928	0.0333333	1	904	176	1	256	608	1	1112	200	1	1504	416
11	Nouns	01nBRTL64	170	1368	0.0176471	1	232	176	1	464	248	1	848	88	1	952	408
11	Nouns	01nBRTR65	255	2048	0.00784314	1	248	392	1	920	344	1	656	248	1	1592	424
11	Nouns	01nBRTR66	217	1744	0.0184332	1	1160	144	1	704	400	1	224	448	1	1320	416
11	Nouns	01nTLBL57	139	1120	0.0215827	1	40	336	0	0	0	0	0	0	1	384	696
11	Nouns	01nTLBL58	194	1560	0.0412371	1	968	144	1	616	144	1	192	536	1	1128	392
11	Nouns	01nTLBL72	206	1656	0	1	248	48	1	864	200	1	544	304	1	360	648
11	Nouns	01nTLBR56	133	1072	0.0526316	0	0	0	1	416	336	0	0	0	1	200	496
11	Nouns	01nTLTR55	125	1008	0.104	0	0	0	0	0	0	0	0	0	1	216	648
11	Nouns	01nTRBL60	162	1304	0	0	0	0	1	192	416	0	0	0	1	632	664
11	Nouns	01nTRBR59	204	1640	0	1	208	208	1	424	288	1	720	208	1	944	688
11	Nouns	01nTRBR62	276	2216	0.0289855	0	0	0	0	0	0	1	488	552	1	280	888
11	Nouns	01nTRTL61	151	1216	0.0463576	1	224	184	0	0	0	0	0	0	1	456	512
11	v1	01v1BLBR15	147	1184	0	0	0	0	0	0	0	1	224	336	1	576	600
11	v1	01v1BLTL13	161	1296	0.0186335	1	232	528	0	0	0	0	0	0	1	800	488
11	v1	01v1BLTL16	161	1296	0.0186335	1	248	312	0	0	0	0	0	0	1	608	672
11	v1	01v1BLTR14	235	1888	0.0340426	1	568	512	1	792	240	1	208	312	1	1392	456
11	v1	01v1BRBL09	128	1032	0.046875	1	448	160	1	224	144	0	0	0	1	616	408
11	v1	01v1BRTL10	203	1632	0.00985222	1	208	440	1	688	168	0	0	0	1	872	752
11	v1	01v1BRTR11	179	1440	0.0167598	1	600	336	0	0	0	1	224	336	1	952	480
11	v1	01v1BRTR12	225	1808	0.00444444	1	688	320	1	480	176	1	160	256	1	1128	544
11	v1	01v1TLBL03	119	960	0.0252101	0	0	0	0	0	0	0	0	0	1	240	576
11	v1	01v1TLBL04	112	904	0.0178571	0	0	0	0	0	0	0	0	0	1	208	656
11	v1	01v1TLBR02	131	1056	0.0229008	0	0	0	0	0	0	0	0	0	1	200	504
11	v1	01v1TLTR01	211	1696	0.042654	1	592	360	0	0	0	0	0	0	1	240	992
11	v1	01v1TLTR17	107	864	0.00934579	0	0	0	0	0	0	0	0	0	1	216	616
11	v1	01v1TRBL06	160	1288	0.01875	1	440	176	0	0	0	1	216	144	1	632	648
11	v1	01v1TRBL18	141	1136	0	0	0	0	1	208	216	0	0	0	1	440	688
11	v1	01v1TRBR05	182	1464	0.0164835	1	752	280	0	0	0	1	224	200	1	480	672
11	v1	01v1TRBR08	202	1624	0.019802	1	848	152	0	0	0	1	248	336	1	640	808
11	v1	01v1TRTL07	133	1072	0.0300752	1	288	232	0	0	0	0	0	0	1	592	472
11	v2	01v2BLBR33	155	1248	0.0258065	0	0	0	1	200	472	0	0	0	1	728	312
11	v2	01v2BLTL31	192	1544	0.015625	1	336	480	0	0	0	0	0	0	1	824	712
11	v2	01v2BLTL34	159	1280	0.0314465	1	328	352	0	0	0	0	0	0	1	728	416
11	v2	01v2BLTR32	366	2936	0.0136612	1	296	488	1	1528	240	1	800	152	1	968	1544
11	v2	01v2BRBL27	189	1520	0	0	0	0	1	232	400	0	0	0	1	656	856
11	v2	01v2BRTL28	233	1872	0.0128755	1	240	432	0	0	0	1	984	152	1	728	960
11	v2	01v2BRTR29	203	1632	0.00985222	1	504	432	1	280	184	0	0	0	1	952	672
11	v2	01v2BRTR30	159	1280	0.0251572	1	544	192	1	208	296	0	0	0	1	792	480
11	v2	01v2TLBL21	172	1384	0.0174419	1	576	168	0	0	0	0	0	0	1	288	864
11	v2	01v2TLBL22	119	960	0.0252101	0	0	0	0	0	0	0	0	0	1	176	736
11	v2	01v2TLBR20	150	1208	0.02	0	0	0	0	0	0	0	0	0	1	256	912
11	v2	01v2TLBR35	124	1000	0.0241935	0	0	0	0	0	0	0	0	0	1	232	728
11	v2	01v2TLTR19	184	1480	0.0163043	0	0	0	1	800	160	0	0	0	1	224	920
11	v2	01v2TRBL24	168	1352	0.0119048	0	0	0	1	264	232	0	0	0	1	536	808
11	v2	01v2TRBR23	129	1040	0.0310078	0	0	0	1	48	184	0	0	0	1	280	736
11	v2	01v2TRBR26	208	1672	0.00480769	1	800	176	0	0	0	1	184	216	1	424	488
11	v2	01v2TRTL25	141	1136	0	1	216	384	0	0	0	0	0	0	1	616	512
11	v2	01v2TRTL36	394	3160	0.035533	1	208	1056	1	888	288	1	2448	368	1	1864	832
11	v3	01v3BLBR51	139	1120	0.0215827	0	0	0	0	0	0	1	368	160	1	544	568
11	v3	01v3BLTL49	198	1592	0.0252525	1	712	256	0	0	0	0	0	0	1	184	1072
11	v3	01v3BLTL52	170	1368	0.0176471	1	240	672	0	0	0	0	0	0	1	944	416
11	v3	01v3BLTL53	226	1816	0.0132743	1	240	688	0	0	0	0	0	0	1	936	840
11	v3	01v3BLTR50	194	1560	0.0154639	1	488	176	1	216	256	1	680	152	1	848	672
11	v3	01v3BRBL45	155	1248	0.0129032	0	0	0	1	408	184	0	0	0	1	624	616
11	v3	01v3BRTL46	181	1456	0.0110497	1	184	504	0	0	0	1	728	120	1	864	584
11	v3	01v3BRTR47	157	1264	0.0191083	1	496	160	1	192	136	0	0	0	1	672	584
11	v3	01v3BRTR48	354	2840	0.0141243	1	920	488	1	760	136	1	232	400	1	1136	1064
11	v3	01v3TLBL39	133	1072	0.0075188	0	0	0	0	0	0	0	0	0	1	224	736
11	v3	01v3TLBL40	197	1584	0.0203046	1	792	296	0	0	0	1	672	88	1	216	864
11	v3	01v3TLBR38	163	1312	0.00613497	0	0	0	1	224	200	1	744	112	1	456	688
11	v3	01v3TLBR54	146	1176	0	0	0	0	0	0	0	1	680	96	1	200	824
11	v3	01v3TLTR37	193	1552	0.0310881	1	848	192	0	0	0	0	0	0	1	208	736
11	v3	01v3TRBL42	148	1192	0	0	0	0	0	0	0	0	0	0	1	248	936
11	v3	01v3TRBR41	182	1464	0.0384615	1	928	232	0	0	0	1	280	152	1	488	640
11	v3	01v3TRBR44	210	1688	0	0	0	0	0	0	0	1	248	144	1	416	1264
11	v3	01v3TRTL43	188	1512	0.0106383	1	440	264	0	0	0	1	240	184	1	720	600
12	Nouns	01nBLBR69	219	1760	0	0	0	0	1	1008	216	1	224	536	1	792	480
12	Nouns	01nBLTL67	170	1368	0	1	528	32	0	0	0	0	0	0	1	640	624
12	Nouns	01nBLTL70	160	1288	0.0125	1	264	288	1	784	104	1	584	152	1	904	248
12	Nouns	01nBLTR68	143	1152	0	0	0	0	0	0	0	1	472	320	1	816	160
12	Nouns	01nBLTR71	127	1024	0	0	0	0	0	0	0	1	424	208	1	656	192
12	Nouns	01nBRBL63	259	2080	0.003861	1	1032	192	1	240	624	0	0	0	1	1248	824
12	Nouns	01nBRTL64	159	1280	0	1	248	288	0	0	0	1	560	184	1	832	440
12	Nouns	01nBRTR65	236	1896	0	1	1216	256	1	672	104	1	208	712	1	1488	400
12	Nouns	01nBRTR66	211	1696	0	0	0	0	1	880	80	1	368	464	1	1248	440
12	Nouns	01nTLBL57	168	1352	0	0	0	0	0	0	0	0	0	0	1	272	1072
12	Nouns	01nTLBL58	192	1544	0.0208333	0	0	0	0	0	0	1	744	200	1	200	1040
12	Nouns	01nTLBL72	134	1080	0	0	0	0	0	0	0	1	688	24	1	336	592
12	Nouns	01nTLBR56	126	1016	0	0	0	0	0	0	0	0	0	0	1	248	664
12	Nouns	01nTLTR55	197	1584	0.00507614	1	8	200	0	0	0	1	664	232	1	392	840
12	Nouns	01nTRBL60	147	1184	0.0136054	0	0	0	1	8	688	0	0	0	1	712	440
12	Nouns	01nTRBR59	218	1752	0	0	0	0	1	696	216	1	232	432	1	1088	656
12	Nouns	01nTRBR62	227	1824	0	1	1128	104	1	752	312	1	232	488	1	1248	568
12	Nouns	01nTRTL61	142	1144	0.161972	0	0	0	0	0	0	0	0	0	1	472	664
12	v1	01v1BLBR15	172	1384	0.00581395	1	872	120	0	0	0	1	264	352	1	1008	368
12	v1	01v1BLTL13	200	1608	0.11	1	296	496	0	0	0	0	0	0	1	808	776
12	v1	01v1BLTL16	208	1672	0.0240385	1	296	408	1	680	200	1	488	152	1	1192	472
12	v1	01v1BLTR14	180	1448	0.211111	0	0	0	0	0	0	0	0	0	1	576	864
12	v1	01v1BRBL09	142	1144	0	1	512	144	1	480	8	0	0	0	1	664	472
12	v1	01v1BRTL10	187	1504	0	1	296	440	0	0	0	1	784	112	1	944	552
12	v1	01v1BRTR11	199	1600	0	1	720	160	0	0	0	1	232	472	1	904	688
12	v1	01v1BRTR12	146	1176	0.0342466	0	0	0	0	0	0	0	0	0	1	704	464
12	v1	01v1TLBL03	149	1200	0	0	0	0	0	0	0	0	0	0	1	256	936
12	v1	01v1TLBL04	155	1248	0.0129032	0	0	0	0	0	0	0	0	0	1	328	888
12	v1	01v1TLBR02	155	1248	0	0	0	0	1	8	168	0	0	0	1	368	680
12	v1	01v1TLTR01	174	1400	0.0402299	0	0	0	0	0	0	0	0	0	1	248	1088
12	v1	01v1TLTR17	170	1368	0.0352941	0	0	0	0	0	0	0	0	0	1	432	888
12	v1	01v1TRBL06	176	1416	0.0113636	1	648	136	0	0	0	1	248	376	1	816	568
12	v1	01v1TRBL18	195	1568	0.128205	1	592	304	1	400	264	0	0	0	1	1040	456
12	v1	01v1TRBR05	210	1688	0	0	0	0	0	0	0	1	304	536	1	8	1048
12	v1	01v1TRBR08	164	1320	0.0243902	0	0	0	0	0	0	0	0	0	1	968	344
12	v1	01v1TRTL07	157	1264	0.0573248	1	208	328	0	0	0	0	0	0	1	8	784
12	v2	01v2BLBR33	155	1248	0.0387097	0	0	0	0	0	0	0	0	0	1	584	488
12	v2	01v2BLTL31	214	1720	0.0046729	1	256	648	0	0	0	0	0	0	1	768	512
12	v2	01v2BLTL34	188	1512	0	1	264	280	0	0	0	0	0	0	1	600	808
12	v2	01v2BLTR32	342	2744	0.0263158	1	656	432	1	344	576	1	1144	416	1	1352	640
12	v2	01v2BRBL27	173	1392	0	1	536	200	1	240	224	0	0	0	1	840	544
12	v2	01v2BRTL28	195	1568	0.0153846	1	288	472	1	800	160	0	0	0	1	984	576
12	v2	01v2BRTR29	193	1552	0.0362694	1	656	320	0	0	0	1	448	120	1	1024	520
12	v2	01v2BRTR30	232	1864	0.12931	1	1128	208	1	280	248	1	592	216	1	832	672
12	v2	01v2TLBL21	175	1408	0	1	576	16	0	0	0	0	0	0	1	232	960
12	v2	01v2TLBL22	173	1392	0	0	0	0	0	0	0	0	0	0	1	552	832
12	v2	01v2TLBR20	187	1504	0.0374332	0	0	0	0	0	0	0	0	0	1	528	912
12	v2	01v2TLBR35	207	1664	0	0	0	0	0	0	0	0	0	0	1	232	1424
12	v2	01v2TLTR19	178	1432	0	0	0	0	0	0	0	0	0	0	1	392	1032
12	v2	01v2TRBL24	188	1512	0.0212766	1	544	152	1	256	216	0	0	0	1	768	736
12	v2	01v2TRBR23	154	1240	0.012987	0	0	0	0	0	0	0	0	0	1	504	696
12	v2	01v2TRBR26	201	1616	0	0	0	0	0	0	0	1	456	152	1	624	984
12	v2	01v2TRTL25	169	1360	0.0118343	1	648	8	1	464	48	0	0	0	1	728	600
12	v2	01v2TRTL36	238	1912	0	1	648	296	0	0	0	1	1848	56	1	960	872
12	v3	01v3BLBR51	196	1576	0.0153061	0	0	0	0	0	0	1	168	256	1	648	904
12	v3	01v3BLTL49	240	1928	0.00833333	1	232	496	0	0	0	1	1016	288	1	760	808
12	v3	01v3BLTL52	198	1592	0	1	208	376	0	0	0	0	0	0	1	616	952
12	v3	01v3BLTL53	140	1128	0	0	0	0	0	0	0	0	0	0	1	416	560
12	v3	01v3BLTR50	188	1512	0.00531915	1	448	240	1	248	328	0	0	0	1	888	616
12	v3	01v3BRBL45	198	1592	0.0151515	1	920	120	1	552	176	1	296	360	1	1144	440
12	v3	01v3BRTL46	166	1336	0.0180723	1	288	568	0	0	0	0	0	0	1	1008	320
12	v3	01v3BRTR47	215	1728	0	1	784	128	1	288	472	0	0	0	1	936	784
12	v3	01v3BRTR48	296	2376	0.00675676	1	768	584	1	456	8	1	504	240	1	1040	944
12	v3	01v3TLBL39	215	1728	0.00465116	1	640	344	0	0	0	0	0	0	1	296	792
12	v3	01v3TLBL40	160	1288	0	0	0	0	0	0	0	0	0	0	1	192	1088
12	v3	01v3TLBR38	185	1488	0.0108108	0	0	0	0	0	0	0	0	0	1	296	1160
12	v3	01v3TLBR54	191	1536	0	0	0	0	0	0	0	0	0	0	1	424	1104
12	v3	01v3TLTR37	185	1488	0.0108108	0	0	0	0	0	0	0	0	0	1	64	1392
12	v3	01v3TRBL42	159	1280	0	0	0	0	0	0	0	0	0	0	1	280	992
12	v3	01v3TRBR41	180	1448	0.0222222	0	0	0	0	0	0	0	0	0	1	480	888
12	v3	01v3TRBR44	175	1408	0	0	0	0	0	0	0	1	360	216	1	624	768
12	v3	01v3TRTL43	276	2216	0.00724638	1	272	552	0	0	0	0	0	0	1	840	1328
13	Nouns	01nBLBR69	212	1704	0	1	1232	136	1	960	256	1	504	424	1	208	576
13	Nouns	01nBLTL67	114	920	0	0	0	0	1	456	240	0	0	0	1	208	416
13	Nouns	01nBLTL70	107	864	0	1	408	176	1	232	144	0	0	0	1	624	224
13	Nouns	01nBLTR68	117	944	0	0	0	0	1	528	240	0	0	0	1	288	360
13	Nouns	01nBLTR71	98	792	0	0	0	0	0	0	0	1	264	208	1	496	288
13	Nouns	01nBRBL63	188	1512	0	1	480	344	1	840	248	1	1200	168	1	1424	80
13	Nouns	01nBRTL64	106	856	0	0	0	0	0	0	0	1	240	224	1	688	160
13	Nouns	01nBRTR65	211	1696	0	1	1312	296	1	208	480	1	704	584	1	1624	64
13	Nouns	01nBRTR66	143	1152	0	0	0	0	1	256	264	1	536	248	1	856	264
13	Nouns	01nTLBL57	141	1136	0	0	0	0	0	0	0	1	248	392	1	408	448
13	Nouns	01nTLBL58	183	1472	0	1	200	400	0	0	0	1	648	440	1	1224	240
13	Nouns	01nTLBL72	106	856	0	1	216	160	0	0	0	0	0	0	1	408	440
13	Nouns	01nTLBR56	119	960	0	0	0	0	0	0	0	1	248	424	1	696	256
13	Nouns	01nTLTR55	127	1024	0	0	0	0	0	0	0	1	184	392	1	600	416
13	Nouns	01nTRBL60	113	912	0	0	0	0	1	424	240	0	0	0	1	688	216
13	Nouns	01nTRBR59	208	1672	0	1	1296	168	1	248	424	1	736	240	1	1000	464
13	Nouns	01nTRBR62	199	1600	0	1	1088	208	1	608	448	1	240	344	1	1320	272
13	Nouns	01nTRTL61	135	1088	0	0	0	0	1	816	120	1	504	288	1	240	336
13	v1	01v1BLBR15	94	760	0	0	0	0	0	0	0	0	0	0	1	224	528
13	v1	01v1BLTL13	139	1120	0	1	736	144	0	0	0	0	0	0	1	256	656
13	v1	01v1BLTL16	140	1128	0	1	56	224	0	0	0	0	0	0	1	552	568
13	v1	01v1BLTR14	132	1064	0	0	0	0	0	0	0	1	760	152	1	184	688
13	v1	01v1BRBL09	100	808	0	1	184	328	0	0	0	0	0	0	1	544	256
13	v1	01v1BRTL10	125	1008	0	0	0	0	0	0	0	1	224	184	1	432	568
13	v1	01v1BRTR11	129	1040	0.0232558	0	0	0	1	424	160	1	368	40	1	632	400
13	v1	01v1BRTR12	113	912	0	0	0	0	0	0	0	1	216	208	1	448	456
13	v1	01v1TLBL03	129	1040	0	1	240	360	0	0	0	0	0	0	1	624	408
13	v1	01v1TLBL04	146	1176	0	1	184	344	0	0	0	0	0	0	1	544	624
13	v1	01v1TLBR02	123	992	0	0	0	0	0	0	0	1	248	336	1	600	384
13	v1	01v1TLTR01	133	1072	0	0	0	0	1	248	224	0	0	0	1	496	480
13	v1	01v1TLTR17	96	776	0	0	0	0	0	0	0	0	0	0	1	272	376
13	v1	01v1TRBL06	129	1040	0	1	208	184	0	0	0	1	424	168	1	616	416
13	v1	01v1TRBL18	148	1192	0	1	472	152	1	216	208	1	696	144	1	864	320
13	v1	01v1TRBR05	238	1912	0	1	800	288	1	1112	792	1	328	200	1	560	208
13	v1	01v1TRBR08	199	1600	0	1	960	336	1	264	432	1	472	184	1	1464	128
13	v1	01v1TRTL07	130	1048	0	1	456	264	0	0	0	1	200	232	1	760	280
13	v2	01v2BLBR33	101	816	0	0	0	0	0	0	0	0	0	0	1	424	384
13	v2	01v2BLTL31	120	968	0	0	0	0	0	0	0	0	0	0	1	328	632
13	v2	01v2BLTL34	92	744	0	1	464	152	0	0	0	0	0	0	1	208	336
13	v2	01v2BLTR32	171	1376	0	1	1016	352	1	832	168	0	0	0	1	224	584
13	v2	01v2BRBL27	143	1152	0	0	0	0	1	240	240	0	0	0	1	664	480
13	v2	01v2BRTL28	177	1424	0	1	424	208	1	816	232	1	664	128	1	1072	344
13	v2	01v2BRTR29	170	1368	0	1	1120	216	1	512	168	1	232	256	1	848	256
13	v2	01v2BRTR30	122	984	0	0	0	0	0	0	0	1	416	152	1	584	392
13	v2	01v2TLBL21	129	1040	0	1	200	296	0	0	0	0	0	0	1	520	512
13	v2	01v2TLBL22	143	1152	0	1	128	360	0	0	0	1	776	120	1	504	464
13	v2	01v2TLBR20	227	1824	0	1	1032	232	1	256	424	0	0	0	1	496	704
13	v2	01v2TLBR35	115	928	0	0	0	0	0	0	0	1	192	200	1	416	504
13	v2	01v2TLTR19	135	1088	0	0	0	0	1	192	240	0	0	0	1	456	624
13	v2	01v2TRBL24	211	1696	0	1	224	360	1	456	512	1	1160	224	1	1400	288
13	v2	01v2TRBR23	105	848	0	1	480	136	0	0	0	0	0	0	1	368	264
13	v2	01v2TRBR26	156	1256	0	1	848	168	1	232	200	1	456	152	1	632	416
13	v2	01v2TRTL25	116	936	0	1	384	160	1	216	152	0	0	0	1	568	360
13	v2	01v2TRTL36	159	1280	0	1	432	232	1	680	280	0	0	0	0	0	0
13	v3	01v3BLBR51	141	1136	0	1	888	144	0	0	0	1	400	160	1	200	528
13	v3	01v3BLTL49	145	1168	0	1	768	216	0	0	0	0	0	0	1	176	728
13	v3	01v3BLTL52	104	840	0	0	0	0	0	0	0	0	0	0	1	208	624
13	v3	01v3BLTL53	274	2200	0	1	560	712	1	1520	240	1	1776	160	1	176	776
13	v3	01v3BLTR50	184	1480	0	1	544	480	1	336	184	0	0	0	1	1048	424
13	v3	01v3BRBL45	147	1184	0	1	216	304	1	736	144	1	544	168	1	904	272
13	v3	01v3BRTL46	150	1208	0	1	304	344	0	0	0	1	672	176	1	872	328
13	v3	01v3BRTR47	181	1456	0	1	792	168	1	576	200	1	240	288	1	984	464
13	v3	01v3BRTR48	301	2416	0	1	744	384	1	240	368	1	504	216	1	1040	776
13	v3	01v3TLBL39	177	1424	0	1	304	464	1	1152	128	0	0	0	1	856	376
13	v3	01v3TLBL40	151	1216	0	1	232	200	0	0	0	0	0	0	1	464	744
13	v3	01v3TLBR38	177	1424	0	1	536	432	1	208	296	0	0	0	1	992	424
13	v3	01v3TLBR54	146	1176	0	1	488	184	1	264	192	0	0	0	1	704	464
13	v3	01v3TLTR37	127	1024	0	0	0	0	1	672	120	1	216	200	1	440	392
13	v3	01v3TRBL42	175	1408	0	1	816	176	1	600	200	0	0	0	1	304	624
13	v3	01v3TRBR41	432	3464	0.0115741	1	1328	624	1	184	672	1	544	536	1	712	1144
13	v3	01v3TRBR44	152	1224	0	0	0	0	1	248	208	1	496	176	1	704	512
13	v3	01v3TRTL43	152	1224	0	1	464	312	0	0	0	1	200	232	1	1056	40
14	Nouns	01nBLBR69	393	3152	0	1	784	208	1	1016	440	1	456	312	1	208	1608
14	Nouns	01nBLTL67	145	1168	0.0206897	1	232	264	0	0	0	0	0	0	1	576	584
14	Nouns	01nBLTL70	172	1384	0.0174419	1	200	224	0	0	0	0	0	0	1	512	864
14	Nouns	01nBLTR68	157	1264	0.0191083	0	0	0	0	0	0	1	240	456	1	752	504
14	Nouns	01nBLTR71	135	1088	0.0222222	0	0	0	0	0	0	1	272	288	1	624	448
14	Nouns	01nBRBL63	278	2232	0.0107914	0	0	0	1	176	264	1	600	704	1	1384	840
14	Nouns	01nBRTL64	233	1872	0	1	200	192	0	0	0	1	400	376	1	1016	752
14	Nouns	01nBRTR65	242	1944	0.0123967	1	1104	176	1	656	416	1	184	368	1	1328	608
14	Nouns	01nBRTR66	216	1736	0.00925926	0	0	0	1	656	272	1	296	344	1	1088	640
14	Nouns	01nTLBL57	207	1664	0.00966184	1	320	176	1	840	136	0	0	0	1	520	936
14	Nouns	01nTLBL58	226	1816	0	1	608	160	0	0	0	1	240	352	1	784	1016
14	Nouns	01nTLBL72	219	1760	0	1	256	160	1	496	216	1	728	200	1	944	808
14	Nouns	01nTLBR56	144	1160	0.0138889	0	0	0	0	0	0	1	552	152	1	192	712
14	Nouns	01nTLTR55	134	1080	0.0149254	0	0	0	0	0	0	0	0	0	1	176	776
14	Nouns	01nTRBL60	234	1880	0.00854701	1	568	200	1	200	440	0	0	0	1	992	880
14	Nouns	01nTRBR59	240	1928	0	0	0	0	1	744	192	1	208	520	1	1112	808
14	Nouns	01nTRBR62	272	2184	0.0220588	1	1016	208	1	648	352	1	344	176	1	1328	808
14	Nouns	01nTRTL61	194	1560	0.0103093	1	240	16	0	0	0	1	448	320	1	888	664
14	v1	01v1BLBR15	157	1264	0	0	0	0	0	0	0	0	0	0	1	312	944
14	v1	01v1BLTL13	218	1752	0.114679	1	384	312	0	0	0	0	0	0	1	712	880
14	v1	01v1BLTL16	198	1592	0.0858586	1	320	528	0	0	0	1	896	112	1	1024	560
14	v1	01v1BLTR14	191	1536	0.0314136	1	752	152	0	0	0	1	496	200	1	256	824
14	v1	01v1BRBL09	135	1088	0	1	8	368	0	0	0	0	0	0	1	552	528
14	v1	01v1BRTL10	336	2696	0	1	192	448	0	0	0	1	744	120	1	1040	1648
14	v1	01v1BRTR11	170	1368	0	1	384	368	0	0	0	1	160	216	1	768	592
14	v1	01v1BRTR12	362	2904	0.0165746	1	2008	272	1	1240	176	1	584	304	1	184	1688
14	v1	01v1TLBL03	219	1760	0.0273973	1	632	296	1	1104	144	0	0	0	1	312	640
14	v1	01v1TLBL04	254	2040	0.0275591	1	1560	200	0	0	0	1	1336	200	1	312	1208
14	v1	01v1TLBR02	199	1600	0	0	0	0	0	0	0	1	568	168	1	176	1080
14	v1	01v1TLTR01	258	2072	0.0387597	1	664	192	1	1944	120	1	872	120	1	232	1160
14	v1	01v1TLTR17	161	1296	0.0186335	0	0	0	0	0	0	0	0	0	1	152	1136
14	v1	01v1TRBL06	254	2040	0.0866142	0	0	0	1	1360	208	1	296	128	1	472	1200
14	v1	01v1TRBL18	280	2248	0.00714286	1	544	360	1	232	264	0	0	0	1	936	1264
14	v1	01v1TRBR05	408	3272	0.00735294	1	968	752	1	608	320	1	496	40	1	1744	1520
14	v1	01v1TRBR08	277	2224	0.0758123	1	1008	408	1	352	296	1	672	168	1	1432	784
14	v1	01v1TRTL07	172	1384	0.0174419	1	224	288	0	0	0	1	560	176	1	760	616
14	v2	01v2BLBR33	176	1416	0.0340909	0	0	0	1	504	152	0	0	0	1	688	600
14	v2	01v2BLTL31	224	1800	0.0267857	1	176	480	0	0	0	0	0	0	1	712	1024
14	v2	01v2BLTL34	261	2096	0.0114943	1	248	312	0	0	0	1	936	16	1	616	1296
14	v2	01v2BLTR32	415	3328	0.00722892	1	816	384	1	176	416	1	1224	328	1	400	1664
14	v2	01v2BRBL27	249	2000	0.0120482	1	568	240	1	296	192	0	0	0	1	904	1088
14	v2	01v2BRTL28	267	2144	0.0898876	1	384	192	1	176	120	1	680	184	1	1136	1000
14	v2	01v2BRTR29	269	2160	0	1	640	448	1	440	184	1	192	232	1	904	1016
14	v2	01v2BRTR30	188	1512	0.117021	0	0	0	1	288	120	1	552	176	1	744	760
14	v2	01v2TLBL21	231	1856	0.025974	1	560	176	0	0	0	0	0	0	1	240	1328
14	v2	01v2TLBL22	224	1800	0.0357143	1	592	176	0	0	0	0	0	0	1	336	1184
14	v2	01v2TLBR20	197	1584	0.0101523	1	64	328	0	0	0	1	480	176	1	728	824
14	v2	01v2TLBR35	186	1496	0.11828	0	0	0	1	696	160	1	264	208	1	488	768
14	v2	01v2TLTR19	161	1296	0.0186335	0	0	0	0	0	0	0	0	0	1	296	960
14	v2	01v2TRBL24	199	1600	0	0	0	0	1	208	200	0	0	0	1	504	1088
14	v2	01v2TRBR23	135	1088	0	0	0	0	1	224	144	0	0	0	1	384	696
14	v2	01v2TRBR26	334	2680	0	1	624	512	1	504	104	1	312	176	1	1160	1016
14	v2	01v2TRTL25	336	2696	0.00297619	1	280	456	1	2184	192	1	1872	296	1	832	1312
14	v2	01v2TRTL36	393	3152	0.0152672	1	232	920	1	2008	280	1	1648	336	1	952	1168
14	v3	01v3BLBR51	345	2768	0.00869565	0	0	0	0	0	0	1	216	128	1	432	2128
14	v3	01v3BLTL49	297	2384	0.010101	1	392	224	0	0	0	0	0	0	1	696	1680
14	v3	01v3BLTL52	204	1640	0.0245098	1	208	320	0	0	0	0	0	0	1	560	1072
14	v3	01v3BLTL53	349	2800	0.00859599	1	200	784	1	992	152	0	0	0	1	576	1432
14	v3	01v3BLTR50	188	1512	0.0106383	0	0	0	1	216	272	0	0	0	1	584	920
14	v3	01v3BRBL45	213	1712	0.0234742	1	632	264	1	944	224	1	184	280	1	1208	496
14	v3	01v3BRTL46	222	1784	0.027027	1	248	328	0	0	0	1	792	16	1	824	952
14	v3	01v3BRTR47	229	1840	0.0262009	1	304	144	1	488	168	1	8	336	1	920	912
14	v3	01v3BRTR48	251	2016	0.0159363	1	688	384	1	288	88	1	392	280	1	1136	872
14	v3	01v3TLBL39	355	2848	0.0422535	1	184	624	1	688	320	1	1696	256	1	488	1120
14	v3	01v3TLBL40	387	3104	0.0155039	1	624	592	1	1256	448	1	1584	240	1	240	1128
14	v3	01v3TLBR38	286	2296	0	1	352	392	1	768	216	0	0	0	1	1000	1288
14	v3	01v3TLBR54	213	1712	0.0187793	0	0	0	0	0	0	0	0	0	1	296	1376
14	v3	01v3TLTR37	177	1424	0.0112994	0	0	0	0	0	0	0	0	0	1	400	992
14	v3	01v3TRBL42	257	2064	0.0116732	1	480	304	0	0	0	0	0	0	1	880	1176
14	v3	01v3TRBR41	283	2272	0.00706714	1	1048	264	1	784	248	1	232	152	1	520	1176
14	v3	01v3TRBR44	303	2432	0.00990099	0	0	0	0	0	0	1	240	208	1	560	1600
14	v3	01v3TRTL43	257	2064	0	1	304	248	1	784	192	1	576	192	1	992	1064
15	Nouns	01nBLBR69	158	1272	0.0379747	1	888	184	0	0	0	1	192	440	1	216	312
15	Nouns	01nBLTL67	117	944	0.0769231	1	8	192	1	552	200	0	0	0	1	208	248
15	Nouns	01nBLTL70	100	808	0.16	1	208	8	0	0	0	0	0	0	1	496	280
15	Nouns	01nBLTR68	109	880	0.40367	0	0	0	0	0	0	1	112	256	1	432	136
15	Nouns	01nBLTR71	84	680	0.0238095	0	0	0	0	0	0	1	8	216	1	232	392
15	Nouns	01nBRBL63	148	1192	0.0675676	0	0	0	1	96	424	1	792	256	1	560	256
15	Nouns	01nBRTL64	104	840	0.298077	1	264	88	0	0	0	1	368	136	1	520	312
15	Nouns	01nBRTR65	183	1472	0.196721	1	1216	192	1	536	472	1	240	168	1	1016	232
15	Nouns	01nBRTR66	161	1296	0.0869565	0	0	0	1	536	240	1	208	240	1	792	496
15	Nouns	01nTLBL57	151	1216	0.284768	1	576	224	1	1040	152	1	296	192	1	816	152
15	Nouns	01nTLBL58	129	1040	0	1	936	96	1	432	168	1	688	224	1	8	400
15	Nouns	01nTLBL72	145	1168	0.275862	1	424	200	1	568	240	1	832	152	1	256	40
15	Nouns	01nTLBR56	233	1872	0.150215	1	912	280	1	496	392	1	1048	320	1	240	368
15	Nouns	01nTLTR55	123	992	0.390244	0	0	0	0	0	0	1	480	376	1	24	128
15	Nouns	01nTRBL60	150	1208	0.206667	1	888	120	1	208	32	1	648	216	1	1104	96
15	Nouns	01nTRBR59	167	1344	0.149701	1	448	160	1	624	256	1	896	152	1	256	448
15	Nouns	01nTRBR62	162	1304	0.117284	1	264	80	1	408	488	1	8	176	1	1192	104
15	Nouns	01nTRTL61	127	1024	0.330709	1	752	80	0	0	0	1	568	160	1	376	304
15	v1	01v1BLBR15	109	880	0.174312	0	0	0	1	8	208	1	272	72	1	496	376
15	v1	01v1BLTL13	165	1328	0.0424242	1	8	536	1	560	344	0	0	0	1	952	328
15	v1	01v1BLTL16	130	1048	0.0615385	1	32	336	1	952	88	0	0	0	1	456	432
15	v1	01v1BLTR14	142	1144	0.183099	0	0	0	1	560	176	1	360	144	1	24	416
15	v1	01v1BRBL09	102	824	0.00980392	1	264	240	1	8	248	0	0	0	1	576	240
15	v1	01v1BRTL10	136	1096	0.397059	0	0	0	0	0	0	1	488	120	1	624	464
15	v1	01v1BRTR11	137	1104	0.116788	1	1064	32	1	464	136	1	8	304	1	624	392
15	v1	01v1BRTR12	100	808	0.27	0	0	0	0	0	0	0	0	0	1	320	464
15	v1	01v1TLBL03	157	1264	0.146497	1	432	344	0	0	0	0	0	0	1	208	384
15	v1	01v1TLBL04	79	640	0.0379747	0	0	0	1	256	160	0	0	0	1	432	168
15	v1	01v1TLBR02	111	896	0.333333	0	0	0	0	0	0	1	480	200	1	352	304
15	v1	01v1TLTR01	175	1408	0.342857	1	736	312	1	512	200	0	0	0	1	1064	336
15	v1	01v1TLTR17	109	880	0.0550459	1	752	120	1	312	152	1	552	184	1	8	184
15	v1	01v1TRBL06	167	1344	0.11976	1	264	360	0	0	0	1	88	200	1	1056	280
15	v1	01v1TRBL18	161	1296	0.0621118	1	464	272	1	224	304	0	0	0	1	936	352
15	v1	01v1TRBR05	176	1416	0.0852273	1	8	560	1	368	184	0	0	0	1	608	256
15	v1	01v1TRBR08	141	1136	0.177305	1	344	440	1	56	104	0	0	0	1	824	240
15	v1	01v1TRTL07	125	1008	0.304	1	8	120	0	0	0	1	536	200	1	752	240
15	v2	01v2BLBR33	104	840	0.134615	0	0	0	0	0	0	0	0	0	1	312	336
15	v2	01v2BLTL31	102	824	0.539216	0	0	0	0	0	0	0	0	0	1	456	336
15	v2	01v2BLTL34	87	704	0.16092	1	440	256	0	0	0	0	0	0	1	192	120
15	v2	01v2BLTR32	477	3824	0.121593	1	848	544	1	224	824	1	680	616	1	496	1040
15	v2	01v2BRBL27	168	1352	0.125	1	264	600	0	0	0	0	0	0	1	992	352
15	v2	01v2BRTL28	155	1248	0.0774194	1	240	136	1	448	264	1	1000	144	1	728	336
15	v2	01v2BRTR29	149	1200	0.362416	1	1056	136	1	680	16	1	440	184	1	640	376
15	v2	01v2BRTR30	192	1544	0.239583	1	800	496	0	0	0	1	400	144	1	592	408
15	v2	01v2TLBL21	113	912	0.283186	1	456	240	0	0	0	0	0	0	1	368	240
15	v2	01v2TLBL22	235	1888	0.140426	1	768	208	1	8	320	1	1384	248	1	336	576
15	v2	01v2TLBR20	171	1376	0.152047	0	0	0	1	1248	80	0	0	0	1	312	888
15	v2	01v2TLBR35	110	888	0.181818	0	0	0	0	0	0	0	0	0	1	184	696
15	v2	01v2TLTR19	128	1032	0.179688	0	0	0	1	512	184	1	280	216	1	216	272
15	v2	01v2TRBL24	180	1448	0.3	1	464	32	1	528	248	1	1096	240	1	792	376
15	v2	01v2TRBR23	147	1184	0.0952381	1	1024	152	1	8	96	0	0	0	1	392	584
15	v2	01v2TRBR26	162	1304	0.320988	1	584	248	1	472	96	1	448	8	1	848	448
15	v2	01v2TRTL25	136	1096	0.242647	1	392	240	1	664	56	0	0	0	1	792	296
15	v2	01v2TRTL36	175	1408	0.0571429	1	8	488	1	592	176	0	0	0	1	248	512
15	v3	01v3BLBR51	139	1120	0.0503597	1	792	240	0	0	0	1	32	200	1	256	488
15	v3	01v3BLTL49	168	1352	0.261905	1	216	344	0	0	0	1	720	264	1	440	264
15	v3	01v3BLTL52	113	912	0.123894	1	192	120	0	0	0	0	0	0	1	440	416
15	v3	01v3BLTL53	166	1336	0.0963855	1	64	264	0	0	0	1	280	136	1	896	432
15	v3	01v3BLTR50	193	1552	0.19171	1	760	416	1	296	168	1	480	256	1	1208	336
15	v3	01v3BRBL45	148	1192	0.209459	1	400	408	0	0	0	1	248	24	1	824	336
15	v3	01v3BRTL46	149	1200	0.187919	1	8	416	0	0	0	1	720	136	1	888	304
15	v3	01v3BRTR47	145	1168	0.0137931	0	0	0	1	8	184	1	344	216	1	736	416
15	v3	01v3BRTR48	78	632	0.0769231	0	0	0	1	232	200	1	528	96	0	0	0
15	v3	01v3TLBL39	282	2264	0.173759	1	384	512	1	1592	264	1	1336	240	1	912	720
15	v3	01v3TLBL40	93	752	0.311828	1	320	240	0	0	0	0	0	0	1	248	208
15	v3	01v3TLBR38	378	3032	0.0767196	1	584	1008	1	368	304	1	1096	408	1	40	768
15	v3	01v3TLBR54	141	1136	0.163121	0	0	0	1	368	176	1	776	224	1	568	296
15	v3	01v3TLTR37	140	1128	0.4	0	0	0	0	0	0	1	456	144	1	664	424
15	v3	01v3TRBL42	141	1136	0.283688	1	376	400	0	0	0	0	0	0	1	800	328
15	v3	01v3TRBR41	156	1256	0.269231	1	640	288	0	0	0	1	488	128	1	944	304
15	v3	01v3TRBR44	154	1240	0.337662	1	488	376	0	0	0	1	448	8	1	880	352
15	v3	01v3TRTL43	132	1064	0	1	8	576	0	0	0	0	0	0	1	592	464
15	Nouns	01nBLBR69	175	1408	0.12	0	0	0	1	456	248	1	864	216	1	1096	272
15	Nouns	01nBLTL67	178	1432	0	0	0	0	0	0	0	0	0	0	1	1112	312
15	Nouns	01nBLTL70	140	1128	0.464286	1	760	208	0	0	0	1	552	8	1	984	136
15	Nouns	01nBLTR68	208	1672	0	0	0	0	0	0	0	1	760	440	1	1328	336
15	Nouns	01nBLTR71	176	1416	0	0	0	0	0	0	0	1	896	264	1	1176	232
15	Nouns	01nBRBL63	169	1360	0	0	0	0	0	0	0	0	0	0	1	752	600
15	Nouns	01nBRTL64	144	1160	0	0	0	0	0	0	0	0	0	0	1	608	544
15	Nouns	01nBRTR65	269	2160	0.0111524	0	0	0	1	1600	280	1	1208	376	1	1936	216
15	Nouns	01nBRTR66	212	1704	0.0141509	0	0	0	1	792	488	1	528	232	1	1312	384
15	Nouns	01nTLBL57	214	1720	0.102804	1	912	184	0	0	0	0	0	0	1	56	608
15	Nouns	01nTLBL58	248	1992	0.0766129	1	1056	48	1	1496	216	1	1152	328	1	1728	232
15	Nouns	01nTLBL72	167	1344	0.0179641	0	0	0	0	0	0	1	856	256	1	1120	216
15	Nouns	01nTLBR56	160	1288	0	0	0	0	0	0	0	0	0	0	1	856	424
15	Nouns	01nTLTR55	145	1168	0	0	0	0	0	0	0	0	0	0	1	800	360
15	Nouns	01nTRBL60	164	1320	0	0	0	0	1	960	120	0	0	0	1	1096	216
15	Nouns	01nTRBR59	170	1368	0	0	0	0	0	0	0	1	824	152	1	456	616
15	Nouns	01nTRBR62	195	1568	0	0	0	0	1	664	200	0	0	0	1	8	1168
15	Nouns	01nTRTL61	168	1352	0.0178571	1	952	144	0	0	0	1	640	256	1	1104	240
15	v1	01v1BLBR15	175	1408	0.0228571	1	824	320	0	0	0	1	312	328	1	656	352
15	v1	01v1BLTL13	151	1216	0	0	0	0	0	0	0	0	0	0	1	424	784
15	v1	01v1BLTL16	199	1600	0.100503	1	8	32	0	0	0	0	0	0	1	1088	504
15	v1	01v1BLTR14	181	1456	0.00552486	0	0	0	0	0	0	1	712	272	1	328	792
15	v1	01v1BRBL09	133	1072	0	1	464	200	0	0	0	0	0	0	1	680	384
15	v1	01v1BRTL10	189	1520	0	1	1008	184	0	0	0	0	0	0	1	1216	296
15	v1	01v1BRTR11	178	1432	0.0674157	0	0	0	0	0	0	0	0	0	1	984	440
15	v1	01v1BRTR12	226	1816	0.123894	1	704	136	1	1696	8	1	1120	256	1	1496	312
15	v1	01v1TLBL03	162	1304	0	1	560	224	0	0	0	0	0	0	1	800	496
15	v1	01v1TLBL04	186	1496	0.11828	0	0	0	1	736	208	0	0	0	1	1160	328
15	v1	01v1TLBR02	134	1080	0.0223881	0	0	0	0	0	0	0	0	0	1	648	424
15	v1	01v1TLTR01	190	1528	0	0	0	0	0	0	0	0	0	0	1	1104	384
15	v1	01v1TLTR17	200	1608	0.035	1	704	440	0	0	0	1	1168	128	1	1312	288
15	v1	01v1TRBL06	149	1200	0	0	0	0	0	0	0	0	0	0	1	744	448
15	v1	01v1TRBL18	201	1616	0	1	664	424	0	0	0	0	0	0	1	1272	320
15	v1	01v1TRBR05	213	1712	0.197183	0	0	0	1	680	272	0	0	0	1	984	688
15	v1	01v1TRBR08	177	1424	0	1	880	256	0	0	0	1	296	136	1	496	624
15	v1	01v1TRTL07	179	1440	0.0111732	1	288	168	0	0	0	0	0	0	1	768	640
15	v2	01v2BLBR33	260	2088	0	1	1040	592	1	864	160	0	0	0	1	648	520
15	v2	01v2BLTL31	194	1560	0.324742	1	504	256	0	0	0	0	0	0	1	768	752
15	v2	01v2BLTL34	170	1368	0	1	392	440	0	0	0	0	0	0	1	880	480
15	v2	01v2BLTR32	258	2072	0.0116279	1	704	264	1	984	264	0	0	0	1	1264	768
15	v2	01v2BRBL27	192	1544	0.015625	1	664	280	1	992	168	1	1176	208	1	304	456
15	v2	01v2BRTL28	192	1544	0	1	336	392	1	744	216	0	0	0	1	968	568
15	v2	01v2BRTR29	187	1504	0.0160428	1	280	472	1	768	176	1	968	168	1	1144	352
15	v2	01v2BRTR30	238	1912	0.121849	1	832	352	1	568	248	1	1200	168	1	1384	520
15	v2	01v2TLBL21	189	1520	0.0529101	1	704	248	0	0	0	0	0	0	1	1000	512
15	v2	01v2TLBL22	152	1224	0	1	320	344	0	0	0	0	0	0	1	688	520
15	v2	01v2TLBR20	267	2144	0.0674157	0	0	0	0	0	0	0	0	0	1	1136	848
15	v2	01v2TLBR35	208	1672	0.144231	0	0	0	1	944	16	0	0	0	1	1048	584
15	v2	01v2TLTR19	173	1392	0	0	0	0	0	0	0	0	0	0	1	368	832
15	v2	01v2TRBL24	139	1120	0	0	0	0	1	936	136	1	1096	16	1	472	448
15	v2	01v2TRBR23	374	3000	0.0962567	1	2008	328	0	0	0	1	1368	624	1	816	856
15	v2	01v2TRBR26	316	2536	0.0601266	0	0	0	0	0	0	1	888	248	1	1168	744
15	v2	01v2TRTL25	136	1096	0	1	384	320	0	0	0	0	0	0	1	736	352
15	v2	01v2TRTL36	342	2744	0.00292398	1	616	736	1	1824	264	0	0	0	1	1368	1056
15	v3	01v3BLBR51	252	2024	0.0396825	1	1232	400	0	0	0	1	1008	216	1	664	592
15	v3	01v3BLTL49	191	1536	0.0314136	0	0	0	0	0	0	0	0	0	1	584	808
15	v3	01v3BLTL52	171	1376	0.0175439	1	240	248	0	0	0	0	0	0	1	504	824
15	v3	01v3BLTL53	200	1608	0.125	1	312	600	1	960	112	0	0	0	1	1096	464
15	v3	01v3BLTR50	203	1632	0.133005	0	0	0	1	216	136	0	0	0	1	616	1008
15	v3	01v3BRBL45	240	1928	0.0666667	1	1384	184	0	0	0	0	0	0	1	1080	504
15	v3	01v3BRTL46	200	1608	0.14	1	376	520	0	0	0	1	912	120	1	1080	496
15	v3	01v3BRTR47	184	1480	0.076087	0	0	0	1	592	184	0	0	0	1	1088	384
15	v3	01v3BRTR48	604	4840	0.0711921	1	984	512	1	8	1392	1	2632	760	1	1776	1328
15	v3	01v3TLBL39	316	2536	0.00949367	1	920	496	1	1752	328	0	0	0	1	1464	712
15	v3	01v3TLBL40	171	1376	0.0116959	1	624	304	0	0	0	0	0	0	1	80	408
15	v3	01v3TLBR38	226	1816	0.00442478	1	680	496	0	0	0	0	0	0	1	1248	560
15	v3	01v3TLBR54	179	1440	0.0837989	1	336	328	0	0	0	1	680	200	1	896	408
15	v3	01v3TLTR37	178	1432	0	1	952	272	0	0	0	0	0	0	1	672	448
15	v3	01v3TRBL42	154	1240	0.00649351	1	824	184	0	0	0	0	0	0	1	1032	200
15	v3	01v3TRBR41	213	1712	0	1	1184	376	0	0	0	0	0	0	1	568	672
15	v3	01v3TRBR44	194	1560	0	1	1040	184	0	0	0	1	0	8	1	1240	312
15	v3	01v3TRTL43	167	1344	0	1	336	320	0	0	0	0	0	0	1	744	592
16	Nouns	01nBLBR69	160	1288	0	0	0	0	1	960	168	1	360	296	1	680	368
16	Nouns	01nBLTL67	120	968	0	1	216	168	0	0	0	0	0	0	1	408	552
16	Nouns	01nBLTL70	125	1008	0.016	1	208	160	0	0	0	1	496	184	1	392	328
16	Nouns	01nBLTR68	112	904	0.0178571	0	0	0	0	0	0	1	616	192	1	448	224
16	Nouns	01nBLTR71	88	712	0.0227273	0	0	0	0	0	0	1	456	168	1	288	184
16	Nouns	01nBRBL63	146	1176	0.0136986	1	480	360	1	224	240	1	872	192	1	1080	88
16	Nouns	01nBRTL64	141	1136	0.0141844	0	0	0	1	760	200	1	368	224	1	984	144
16	Nouns	01nBRTR65	200	1608	0.02	1	1096	168	1	472	320	1	216	456	1	1280	288
16	Nouns	01nBRTR66	157	1264	0.0127389	0	0	0	1	488	456	1	208	232	1	856	120
16	Nouns	01nTLBL57	151	1216	0	1	496	256	0	0	0	1	776	240	1	208	432
16	Nouns	01nTLBL58	159	1280	0	0	0	0	0	0	0	1	424	336	1	960	312
16	Nouns	01nTLBL72	110	888	0.0545455	1	272	272	0	0	0	0	0	0	1	560	320
16	Nouns	01nTLBR56	125	1008	0.016	0	0	0	0	0	0	1	400	368	1	232	368
16	Nouns	01nTLTR55	92	744	0	0	0	0	0	0	0	1	376	216	1	216	272
16	Nouns	01nTRBL60	82	664	0	0	0	0	1	440	64	0	0	0	1	528	128
16	Nouns	01nTRBR59	179	1440	0.0223464	1	1248	184	1	232	464	1	712	248	1	984	248
16	Nouns	01nTRBR62	145	1168	0	0	0	0	1	352	408	1	200	304	1	1016	144
16	Nouns	01nTRTL61	138	1112	0.0434783	0	0	0	1	472	240	1	816	128	1	280	264
16	v1	01v1BLBR15	92	744	0	0	0	0	1	8	48	1	224	136	1	384	352
16	v1	01v1BLTL13	117	944	0	1	184	184	0	0	0	0	0	0	1	392	544
16	v1	01v1BLTL16	109	880	0	1	216	120	0	0	0	0	0	0	1	416	456
16	v1	01v1BLTR14	112	904	0.0357143	1	32	176	0	0	0	1	272	184	1	480	224
16	v1	01v1BRBL09	111	896	0	1	392	168	1	224	144	0	0	0	1	584	304
16	v1	01v1BRTL10	128	1032	0	1	176	224	1	736	136	1	352	152	1	888	136
16	v1	01v1BRTR11	146	1176	0	1	568	328	0	0	0	1	48	496	1	920	248
16	v1	01v1BRTR12	124	1000	0.016129	1	784	88	0	0	0	1	328	200	1	896	96
16	v1	01v1TLBL03	131	1056	0.0152672	1	344	376	0	0	0	0	0	0	1	768	280
16	v1	01v1TLBL04	109	880	0.0550459	1	296	144	0	0	0	0	0	0	1	456	392
16	v1	01v1TLBR02	99	800	0.111111	0	0	0	0	0	0	1	440	168	1	296	208
16	v1	01v1TLTR01	127	1024	0.354331	0	0	0	1	360	136	0	0	0	1	544	464
16	v1	01v1TLTR17	127	1024	0.015748	1	608	280	1	472	88	0	0	0	1	216	320
16	v1	01v1TRBL06	104	840	0.134615	1	248	176	0	0	0	1	480	136	1	640	192
16	v1	01v1TRBL18	124	1000	0.0322581	1	416	288	1	208	160	0	0	0	1	744	240
16	v1	01v1TRBR05	135	1088	0	0	0	0	0	0	0	1	240	160	1	472	608
16	v1	01v1TRBR08	105	848	0	0	0	0	1	368	104	1	240	56	1	504	336
16	v1	01v1TRTL07	103	832	0.0776699	1	232	216	0	0	0	0	0	0	1	536	264
16	v2	01v2BLBR33	100	808	0.02	0	0	0	1	240	112	0	0	0	1	456	320
16	v2	01v2BLTL31	103	832	0.0485437	1	200	88	0	0	0	0	0	0	1	384	384
16	v2	01v2BLTL34	92	744	0	1	552	184	0	0	0	0	0	0	1	384	152
16	v2	01v2BLTR32	206	1656	0.0194175	1	912	512	1	416	112	1	304	72	1	592	488
16	v2	01v2BRBL27	161	1296	0	1	360	360	1	208	320	0	0	0	1	752	288
16	v2	01v2BRTL28	142	1144	0	1	232	344	1	608	192	0	0	0	1	816	320
16	v2	01v2BRTR29	192	1544	0.0104167	1	624	376	1	512	96	1	208	280	1	1040	496
16	v2	01v2BRTR30	130	1048	0.161538	1	752	288	1	160	48	1	344	160	1	552	184
16	v2	01v2TLBL21	111	896	0.018018	1	584	144	0	0	0	0	0	0	1	256	352
16	v2	01v2TLBL22	77	624	0	0	0	0	0	0	0	0	0	0	1	224	384
16	v2	01v2TLBR20	119	960	0.0336134	0	0	0	1	272	112	0	0	0	1	456	496
16	v2	01v2TLBR35	98	792	0	0	0	0	0	0	0	0	0	0	1	256	528
16	v2	01v2TLTR19	95	768	0	0	0	0	0	0	0	0	0	0	1	424	336
16	v2	01v2TRBL24	145	1168	0.0137931	1	288	184	1	488	152	0	0	0	1	680	328
16	v2	01v2TRBR23	154	1240	0	0	0	0	0	0	0	1	304	248	1	664	568
16	v2	01v2TRBR26	137	1104	0.0145985	1	712	208	1	128	144	1	352	144	1	520	296
16	v2	01v2TRTL25	101	816	0.019802	1	224	88	1	392	120	0	0	0	1	632	176
16	v2	01v2TRTL36	136	1096	0	1	216	264	1	496	264	1	816	88	1	944	144
16	v3	01v3BLBR51	95	768	0	0	0	0	0	0	0	0	0	0	1	256	504
16	v3	01v3BLTL49	170	1368	0	1	192	376	0	0	0	0	0	0	1	592	568
16	v3	01v3BLTL52	128	1032	0.03125	1	184	200	0	0	0	0	0	0	1	432	568
16	v3	01v3BLTL53	179	1440	0.0335196	1	440	280	1	1104	208	0	0	0	1	192	568
16	v3	01v3BLTR50	160	1288	0.025	0	0	0	0	0	0	0	0	0	1	496	712
16	v3	01v3BRBL45	130	1048	0	1	464	208	0	0	0	1	208	232	1	688	352
16	v3	01v3BRTL46	125	1008	0	1	216	312	0	0	0	1	552	176	1	752	248
16	v3	01v3BRTR47	129	1040	0	0	0	0	1	240	192	1	456	192	1	672	360
16	v3	01v3BRTR48	145	1168	0.0137931	1	1016	144	1	424	304	1	216	184	1	752	248
16	v3	01v3TLBL39	148	1192	0.0135135	1	296	416	0	0	0	0	0	0	1	752	408
16	v3	01v3TLBL40	119	960	0.0168067	0	0	0	0	0	0	0	0	0	1	176	728
16	v3	01v3TLBR38	124	1000	0.169355	1	704	144	1	392	64	0	0	0	1	232	408
16	v3	01v3TLBR54	129	1040	0.0155039	0	0	0	1	216	168	0	0	0	1	408	600
16	v3	01v3TLTR37	128	1032	0.351562	1	640	120	0	0	0	1	384	72	1	472	320
16	v3	01v3TRBL42	147	1184	0.0272109	1	224	424	1	696	120	0	0	0	1	840	336
16	v3	01v3TRBR41	167	1344	0.011976	1	904	312	1	208	224	1	480	112	1	632	352
16	v3	01v3TRBR44	123	992	0.121951	0	0	0	0	0	0	1	392	160	1	584	400
16	v3	01v3TRTL43	163	1312	0	1	448	416	0	0	0	1	200	232	1	888	416
17	Nouns	01nBLBR69	221	1776	0.0316742	0	0	0	1	552	528	1	208	264	1	1096	400
17	Nouns	01nBLTL67	130	1048	0.0615385	0	0	0	1	568	272	0	0	0	1	392	280
17	Nouns	01nBLTL70	116	936	0.0172414	0	0	0	0	0	0	0	0	0	1	256	640
17	Nouns	01nBLTR68	146	1176	0.157534	0	0	0	1	840	184	1	208	400	1	624	264
17	Nouns	01nBLTR71	96	776	0.03125	0	0	0	0	0	0	0	0	0	1	360	408
17	Nouns	01nBRBL63	187	1504	0.0213904	0	0	0	1	192	368	1	616	552	1	1208	288
17	Nouns	01nBRTL64	140	1128	0.0285714	1	360	200	1	8	144	1	576	144	1	816	136
17	Nouns	01nBRTR65	178	1432	0.0561798	0	0	0	1	240	376	1	656	352	1	1176	168
17	Nouns	01nBRTR66	170	1368	0.182353	1	800	112	1	232	232	1	536	208	1	952	408
17	Nouns	01nTLBL57	183	1472	0.0491803	1	208	320	1	1024	168	1	576	400	1	1224	208
17	Nouns	01nTLBL58	166	1336	0.0180723	1	240	168	1	920	168	1	464	432	1	1104	224
17	Nouns	01nTLBL72	142	1144	0.183099	1	440	24	0	0	0	1	600	208	1	240	256
17	Nouns	01nTLBR56	140	1128	0.0571429	0	0	0	0	0	0	1	456	208	1	264	424
17	Nouns	01nTLTR55	185	1488	0.113514	1	976	232	1	608	352	1	328	240	1	1248	216
17	Nouns	01nTRBL60	212	1704	0.198113	1	536	288	1	320	696	0	0	0	1	1408	240
17	Nouns	01nTRBR59	212	1704	0.0471698	1	1224	144	1	792	288	1	192	552	1	1504	120
17	Nouns	01nTRBR62	167	1344	0.0299401	1	696	264	1	280	344	0	0	0	1	992	328
17	Nouns	01nTRTL61	158	1272	0.0696202	1	200	152	1	768	272	1	424	328	1	1056	192
17	v1	01v1BLBR15	106	856	0.00943396	0	0	0	0	0	0	0	0	0	1	224	608
17	v1	01v1BLTL13	154	1240	0.0519481	1	384	256	0	0	0	0	0	0	1	688	512
17	v1	01v1BLTL16	167	1344	0.185629	1	256	344	1	784	136	1	616	136	1	968	336
17	v1	01v1BLTR14	233	1872	0.0171674	1	1200	408	0	0	0	1	808	168	1	240	656
17	v1	01v1BRBL09	108	872	0.12037	1	272	216	0	0	0	0	0	0	1	536	216
17	v1	01v1BRTL10	197	1584	0.314721	1	400	200	1	848	256	1	544	120	1	1120	216
17	v1	01v1BRTR11	151	1216	0.165563	1	448	368	0	0	0	1	288	144	1	864	320
17	v1	01v1BRTR12	157	1264	0.0191083	0	0	0	1	216	200	1	440	184	1	664	576
17	v1	01v1TLBL03	117	944	0.025641	0	0	0	0	0	0	0	0	0	1	8	888
17	v1	01v1TLBL04	187	1504	0.0374332	1	240	384	1	880	152	1	640	200	1	1064	400
17	v1	01v1TLBR02	136	1096	0.242647	0	0	0	0	0	0	0	0	0	1	344	744
17	v1	01v1TLTR01	153	1232	0.313725	0	0	0	1	472	152	0	0	0	1	664	520
17	v1	01v1TLTR17	135	1088	0.0814815	1	576	296	0	0	0	0	0	0	1	392	272
17	v1	01v1TRBL06	182	1464	0.203297	1	400	104	0	0	0	1	288	80	1	728	728
17	v1	01v1TRBL18	139	1120	0.230216	0	0	0	1	144	192	1	784	152	1	480	424
17	v1	01v1TRBR05	295	2368	0.0271186	1	720	576	1	1336	312	1	264	176	1	504	824
17	v1	01v1TRBR08	174	1400	0.0229885	1	672	368	1	424	200	1	8	400	1	1080	312
17	v1	01v1TRTL07	130	1048	0.0769231	1	224	400	0	0	0	0	0	0	1	664	344
17	v2	01v2BLBR33	127	1024	0.0551181	0	0	0	1	208	208	1	8	192	1	496	520
17	v2	01v2BLTL31	162	1304	0.0432099	0	0	0	1	576	168	1	208	328	1	792	472
17	v2	01v2BLTL34	108	872	0.0648148	1	536	176	0	0	0	0	0	0	1	240	344
17	v2	01v2BLTR32	240	1928	0.075	1	992	544	1	256	576	0	0	0	1	296	368
17	v2	01v2BRBL27	205	1648	0.204878	1	536	216	1	256	232	1	1208	152	1	1040	24
17	v2	01v2BRTL28	179	1440	0.0391061	1	280	224	1	552	264	1	8	256	1	864	280
17	v2	01v2BRTR29	143	1152	0.041958	1	864	160	1	704	8	1	248	200	1	504	416
17	v2	01v2BRTR30	164	1320	0.0853659	1	608	288	1	224	232	0	0	0	1	904	408
17	v2	01v2TLBL21	188	1512	0.106383	1	264	296	0	0	0	1	952	184	1	736	448
17	v2	01v2TLBL22	118	952	0.0254237	0	0	0	0	0	0	0	0	0	1	200	704
17	v2	01v2TLBR20	185	1488	0.0432432	1	504	272	1	192	264	1	784	232	1	1064	384
17	v2	01v2TLBR35	212	1704	0.0188679	1	496	560	1	1088	248	1	240	240	1	1360	312
17	v2	01v2TLTR19	144	1160	0.0694445	0	0	0	1	512	200	1	280	168	1	768	352
17	v2	01v2TRBL24	209	1680	0.172249	1	752	136	1	536	168	1	936	328	1	304	584
17	v2	01v2TRBR23	138	1112	0.202899	1	496	48	1	240	200	0	0	0	1	688	416
17	v2	01v2TRBR26	239	1920	0.158996	1	856	448	1	1640	16	1	336	120	1	504	584
17	v2	01v2TRTL25	153	1232	0.0326797	1	192	392	0	0	0	0	0	0	1	632	568
17	v2	01v2TRTL36	177	1424	0.0451977	1	536	600	1	296	128	0	0	0	1	1184	200
17	v3	01v3BLBR51	223	1792	0.0762332	1	872	344	1	1128	320	1	1024	8	1	208	744
17	v3	01v3BLTL49	262	2104	0.396947	1	336	408	1	1544	104	1	1128	136	1	768	304
17	v3	01v3BLTL52	147	1184	0.0680272	1	56	440	0	0	0	1	752	192	1	512	376
17	v3	01v3BLTL53	373	2992	0.163539	1	1504	672	1	872	152	1	624	232	1	376	1088
17	v3	01v3BLTR50	266	2136	0.120301	1	872	360	1	192	304	1	1280	256	1	560	792
17	v3	01v3BRBL45	144	1160	0.0625	1	728	192	1	272	192	0	0	0	1	520	344
17	v3	01v3BRTL46	139	1120	0.0359712	1	208	288	0	0	0	1	504	168	1	712	368
17	v3	01v3BRTR47	163	1312	0.0613497	1	376	368	1	208	96	0	0	0	1	792	448
17	v3	01v3BRTR48	365	2928	0.0356164	1	840	616	1	232	224	1	1072	312	1	520	1216
17	v3	01v3TLBL39	243	1952	0.037037	1	832	576	1	456	176	1	648	136	1	184	704
17	v3	01v3TLBL40	207	1664	0.0483092	1	232	184	1	952	200	1	776	136	1	40	728
17	v3	01v3TLBR38	201	1616	0.0696517	1	552	104	1	376	80	1	848	200	1	1080	496
17	v3	01v3TLBR54	248	1992	0.0403226	1	656	304	1	232	376	1	976	456	1	1224	408
17	v3	01v3TLTR37	157	1264	0.0254777	0	0	0	0	0	0	1	552	240	1	208	640
17	v3	01v3TRBL42	178	1432	0.106742	1	56	360	1	80	112	0	0	0	1	752	656
17	v3	01v3TRBR41	203	1632	0.349754	1	664	168	1	528	24	0	0	0	1	888	696
17	v3	01v3TRBR44	158	1272	0.297468	0	0	0	0	0	0	1	384	112	1	512	736
17	v3	01v3TRTL43	181	1456	0.138122	1	240	16	1	544	192	1	192	96	1	784	648
18	Nouns	01nBLBR69	281	2256	0	1	296	744	1	1064	304	0	0	0	1	1552	696
18	Nouns	01nBLTL67	181	1456	0	0	0	0	0	0	0	0	0	0	1	328	1120
18	Nouns	01nBLTL70	256	2056	0	0	0	0	1	584	608	0	0	0	1	1208	840
18	Nouns	01nBLTR68	210	1688	0.0333333	1	760	176	1	272	472	1	960	200	1	1184	464
18	Nouns	01nBLTR71	240	1928	0	1	1032	168	1	1224	72	1	648	360	1	1320	600
18	Nouns	01nBRBL63	237	1904	0	1	824	328	1	248	520	0	0	0	1	1168	728
18	Nouns	01nBRTL64	196	1576	0	0	0	0	0	0	0	1	528	264	1	816	752
18	Nouns	01nBRTR65	268	2152	0	1	736	184	1	1504	144	1	952	536	1	1664	480
18	Nouns	01nBRTR66	257	2064	0	0	0	0	1	808	232	1	552	216	1	1072	984
18	Nouns	01nTLBL57	227	1824	0.00881057	0	0	0	0	0	0	0	0	0	1	1232	584
18	Nouns	01nTLBL58	185	1488	0	0	0	0	0	0	0	0	0	0	1	320	456
18	Nouns	01nTLBL72	223	1792	0.0134529	1	272	496	0	0	0	1	952	8	1	976	808
18	Nouns	01nTLBR56	175	1408	0	1	312	240	1	576	272	0	0	0	1	864	536
18	Nouns	01nTLTR55	304	2440	0	0	0	0	1	272	288	1	576	632	1	1224	1208
18	Nouns	01nTRBL60	323	2592	0	1	392	376	0	0	0	1	784	1008	1	1800	784
18	Nouns	01nTRBR59	468	3752	0	1	1104	184	1	760	216	1	440	568	1	1304	2104
18	Nouns	01nTRBR62	264	2120	0	1	784	744	0	0	0	0	0	0	1	1600	304
18	Nouns	01nTRTL61	217	1744	0	1	608	176	0	0	0	1	360	232	1	800	936
18	v1	01v1BLBR15	193	1552	0	0	0	0	0	0	0	1	264	448	1	736	808
18	v1	01v1BLTL13	212	1704	0	1	736	232	0	0	0	1	712	8	1	1008	664
18	v1	01v1BLTL16	232	1864	0	0	0	0	0	0	0	0	0	0	1	1128	728
18	v1	01v1BLTR14	178	1432	0	0	0	0	0	0	0	0	0	0	1	512	896
18	v1	01v1BRBL09	152	1224	0	0	0	0	0	0	0	0	0	0	1	296	920
18	v1	01v1BRTL10	191	1536	0	1	688	8	0	0	0	1	256	384	1	656	856
18	v1	01v1BRTR11	176	1416	0	0	0	0	0	0	0	1	896	8	1	488	920
18	v1	01v1BRTR12	201	1616	0	0	0	0	1	664	16	0	0	0	1	400	1208
18	v1	01v1TLBL03	221	1776	0	1	248	440	1	928	144	0	0	0	1	704	880
18	v1	01v1TLBL04	195	1568	0	1	280	480	0	0	0	0	0	0	1	776	776
18	v1	01v1TLBR02	198	1592	0	1	328	344	0	0	0	1	688	272	1	648	616
18	v1	01v1TLTR01	218	1752	0	0	0	0	1	464	472	0	0	0	1	968	776
18	v1	01v1TLTR17	173	1392	0	0	0	0	0	0	0	0	0	0	1	600	544
18	v1	01v1TRBL06	226	1816	0	1	544	216	0	0	0	1	784	136	1	944	864
18	v1	01v1TRBL18	282	2264	0	1	768	528	0	0	0	1	1312	224	1	1560	576
18	v1	01v1TRBR05	290	2328	0	1	1088	456	1	1560	232	0	0	0	1	808	752
18	v1	01v1TRBR08	207	1664	0	0	0	0	1	336	656	0	0	0	1	1184	472
18	v1	01v1TRTL07	208	1672	0	1	592	304	0	0	0	0	0	0	1	920	744
18	v2	01v2BLBR33	179	1440	0	0	0	0	0	0	0	0	0	0	1	288	1144
18	v2	01v2BLTL31	238	1912	0	1	680	144	0	0	0	0	0	0	1	920	984
18	v2	01v2BLTL34	165	1328	0	0	0	0	0	0	0	0	0	0	1	624	696
18	v2	01v2BLTR32	442	3544	0	1	1504	896	1	1232	256	1	272	936	1	752	1088
18	v2	01v2BRBL27	233	1872	0	1	536	568	1	1152	120	0	0	0	1	1296	568
18	v2	01v2BRTL28	323	2592	0	1	1192	496	1	776	376	0	0	0	1	1712	872
18	v2	01v2BRTR29	264	2120	0	1	496	576	1	1408	176	1	1104	288	1	1608	504
18	v2	01v2BRTR30	193	1552	0	0	0	0	0	0	0	1	632	232	1	880	664
18	v2	01v2TLBL21	221	1776	0	0	0	0	0	0	0	0	0	0	1	320	672
18	v2	01v2TLBL22	225	1808	0	0	0	0	0	0	0	0	0	0	1	816	984
18	v2	01v2TLBR20	218	1752	0	1	344	624	0	0	0	1	992	168	1	1176	568
18	v2	01v2TLBR35	209	1680	0	0	0	0	1	872	240	0	0	0	1	1128	544
18	v2	01v2TLTR19	203	1632	0	0	0	0	1	352	328	0	0	0	1	728	832
18	v2	01v2TRBL24	223	1792	0	1	680	184	1	880	176	0	0	0	1	1072	712
18	v2	01v2TRBR23	201	1616	0	0	0	0	1	504	272	0	0	0	1	808	800
18	v2	01v2TRBR26	380	3048	0	1	816	320	1	240	560	0	0	0	1	1384	344
18	v2	01v2TRTL25	198	1592	0	1	496	536	0	0	0	0	0	0	1	1048	536
18	v2	01v2TRTL36	194	1560	0	1	896	104	0	0	0	0	0	0	1	480	920
18	v3	01v3BLBR51	221	1776	0	0	0	0	0	0	0	0	0	0	1	936	832
18	v3	01v3BLTL49	298	2392	0	1	1024	400	0	0	0	0	0	0	1	400	1552
18	v3	01v3BLTL52	202	1624	0	0	0	0	0	0	0	0	0	0	1	728	888
18	v3	01v3BLTL53	256	2056	0	1	1040	384	0	0	0	0	0	0	1	568	1056
18	v3	01v3BLTR50	218	1752	0	0	0	0	0	0	0	0	0	0	1	560	944
18	v3	01v3BRBL45	191	1536	0	1	296	352	1	824	176	1	664	144	1	1024	504
18	v3	01v3BRTL46	233	1872	0	1	1256	216	0	0	0	0	0	0	1	696	920
18	v3	01v3BRTR47	227	1824	0.0572687	0	0	0	1	1136	8	1	712	240	1	1136	656
18	v3	01v3BRTR48	327	2624	0	1	840	248	0	0	0	1	1904	152	1	1072	960
18	v3	01v3TLBL39	370	2968	0	1	296	1016	1	1552	456	0	0	0	1	1320	1152
18	v3	01v3TLBL40	374	3000	0	1	944	384	0	0	0	1	1936	200	1	1336	1424
18	v3	01v3TLBR38	218	1752	0	0	0	0	0	0	0	0	0	0	1	496	1248
18	v3	01v3TLBR54	206	1656	0	1	192	520	1	728	200	0	0	0	1	264	712
18	v3	01v3TLTR37	218	1752	0	0	0	0	0	0	0	1	888	128	1	536	1032
18	v3	01v3TRBL42	253	2032	0	1	200	656	1	872	176	0	0	0	1	1072	952
18	v3	01v3TRBR41	271	2176	0	1	864	488	0	0	0	0	0	0	1	528	1088
18	v3	01v3TRBR44	216	1736	0.0185185	0	0	0	0	0	0	1	584	80	1	768	904
18	v3	01v3TRTL43	194	1560	0.0206186	0	0	0	0	0	0	0	0	0	1	808	680
19	Nouns	01nBLBR69	175	1408	0.108571	0	0	0	0	0	0	1	248	496	1	792	552
19	Nouns	01nBLTL67	140	1128	0	1	8	512	0	0	0	0	0	0	1	528	592
19	Nouns	01nBLTL70	129	1040	0	1	616	176	0	0	0	0	0	0	1	264	544
19	Nouns	01nBLTR68	222	1784	0	1	712	232	1	960	200	1	200	360	1	1176	600
19	Nouns	01nBLTR71	110	888	0.0727273	0	0	0	0	0	0	0	0	0	1	248	568
19	Nouns	01nBRBL63	265	2128	0.00754717	0	0	0	1	208	456	1	824	544	1	1416	704
19	Nouns	01nBRTL64	187	1504	0.0160428	1	424	272	0	0	0	0	0	0	1	880	616
19	Nouns	01nBRTR65	127	1024	0.023622	0	0	0	0	0	0	0	0	0	1	256	760
19	Nouns	01nBRTR66	222	1784	0.018018	0	0	0	1	728	400	1	184	496	1	1144	632
19	Nouns	01nTLBL57	152	1224	0.0197368	0	0	0	1	520	112	0	0	0	1	192	856
19	Nouns	01nTLBL58	148	1192	0	0	0	0	1	512	144	0	0	0	1	184	824
19	Nouns	01nTLBL72	102	824	0	0	0	0	0	0	0	0	0	0	1	344	472
19	Nouns	01nTLBR56	185	1488	0	1	824	136	0	0	0	1	208	592	1	984	496
19	Nouns	01nTLTR55	92	744	0.0217391	0	0	0	0	0	0	0	0	0	1	168	536
19	Nouns	01nTRBL60	168	1352	0.0119048	0	0	0	1	248	512	0	0	0	1	808	536
19	Nouns	01nTRBR59	287	2304	0.00348432	1	1416	248	1	1096	304	1	464	608	1	304	744
19	Nouns	01nTRBR62	174	1400	0	1	904	264	0	0	0	1	8	392	1	696	368
19	Nouns	01nTRTL61	154	1240	0.798701	1	184	48	0	0	0	0	0	0	0	0	0
19	v1	01v1BLBR15	158	1272	0	0	0	0	0	0	0	1	8	360	1	592	672
19	v1	01v1BLTL13	242	1944	0	1	992	464	1	232	488	1	736	240	1	1472	464
19	v1	01v1BLTL16	143	1152	0	1	240	152	0	0	0	0	0	0	1	568	576
19	v1	01v1BLTR14	208	1672	0	1	848	384	1	680	152	1	208	280	1	1264	400
19	v1	01v1BRBL09	126	1016	0.031746	0	0	0	1	224	248	0	0	0	1	552	304
19	v1	01v1BRTL10	191	1536	0	1	192	376	1	600	184	0	0	0	1	800	728
19	v1	01v1BRTR11	184	1480	0.0163043	1	8	536	0	0	0	1	168	224	1	936	536
19	v1	01v1BRTR12	230	1848	0	1	584	368	0	0	0	1	216	352	1	976	864
19	v1	01v1TLBL03	217	1744	0.00921659	1	664	344	0	0	0	0	0	0	1	344	1000
19	v1	01v1TLBL04	155	1248	0.0193548	0	0	0	0	0	0	0	0	0	1	168	1040
19	v1	01v1TLBR02	125	1008	0.024	0	0	0	0	0	0	0	0	0	1	8	888
19	v1	01v1TLTR01	225	1808	0	0	0	0	1	648	256	0	0	0	1	216	1288
19	v1	01v1TLTR17	150	1208	0	1	664	136	0	0	0	0	0	0	1	208	824
19	v1	01v1TRBL06	157	1264	0	1	448	136	0	0	0	1	240	184	1	608	648
19	v1	01v1TRBL18	145	1168	0	0	0	0	1	248	224	0	0	0	1	488	672
19	v1	01v1TRBR05	518	4152	0.011583	1	776	1208	1	1920	304	1	216	216	1	488	1960
19	v1	01v1TRBR08	211	1696	0.0236967	0	0	0	0	0	0	1	256	176	1	472	1000
19	v1	01v1TRTL07	169	1360	1	0	0	0	0	0	0	0	0	0	0	0	0
19	v2	01v2BLBR33	153	1232	0.00653595	0	0	0	1	184	224	0	0	0	1	440	776
19	v2	01v2BLTL31	141	1136	0.0141844	0	0	0	0	0	0	0	0	0	1	232	872
19	v2	01v2BLTL34	172	1384	0.0232558	1	320	264	0	0	0	1	760	176	1	600	536
19	v2	01v2BLTR32	311	2496	0	1	528	552	1	48	296	1	1096	184	1	1296	1192
19	v2	01v2BRBL27	252	2024	0	1	240	560	1	816	224	0	0	0	1	1072	944
19	v2	01v2BRTL28	215	1728	0.00930233	1	344	464	0	0	0	0	0	0	1	840	880
19	v2	01v2BRTR29	258	2072	0.00775194	1	752	680	1	8	376	1	576	160	1	1480	584
19	v2	01v2BRTR30	232	1864	1	0	0	0	0	0	0	0	0	0	0	0	0
19	v2	01v2TLBL21	186	1496	0	0	0	0	0	0	0	0	0	0	1	168	1320
19	v2	01v2TLBL22	165	1328	0	0	0	0	0	0	0	1	712	216	1	240	832
19	v2	01v2TLBR20	154	1240	0.012987	0	0	0	0	0	0	0	0	0	1	176	1024
19	v2	01v2TLBR35	148	1192	0	0	0	0	0	0	0	1	296	176	1	488	688
19	v2	01v2TLTR19	179	1440	0.0111732	1	720	240	1	216	264	1	520	152	1	984	448
19	v2	01v2TRBL24	220	1768	0.0727273	0	0	0	1	128	568	1	888	192	1	1096	664
19	v2	01v2TRBR23	151	1216	0.00662252	0	0	0	1	176	200	0	0	0	1	408	800
19	v2	01v2TRBR26	289	2320	0.00692042	1	928	1008	0	0	0	1	40	264	1	448	800
19	v2	01v2TRTL25	204	1640	0.00490196	1	8	840	0	0	0	0	0	0	1	864	744
19	v2	01v2TRTL36	258	2072	0.0116279	1	184	856	1	520	296	0	0	0	1	1432	632
19	v3	01v3BLBR51	177	1424	0.0112994	0	0	0	1	592	128	1	240	280	1	752	664
19	v3	01v3BLTL49	282	2264	0.0035461	1	296	464	0	0	0	1	1328	216	1	776	1232
19	v3	01v3BLTL52	197	1584	0.0152284	1	8	552	1	576	192	1	800	120	1	936	640
19	v3	01v3BLTL53	394	3160	0.00507614	1	1328	760	1	2104	392	1	2512	224	1	240	1456
19	v3	01v3BLTR50	261	2096	0.0114943	1	440	440	1	176	248	1	928	392	1	1336	736
19	v3	01v3BRBL45	189	1520	0.015873	0	0	0	1	584	232	1	200	328	1	840	672
19	v3	01v3BRTL46	161	1296	0.161491	0	0	0	1	320	184	0	0	0	1	584	704
19	v3	01v3BRTR47	240	1928	0.0125	1	208	248	1	504	336	1	856	168	1	1040	880
19	v3	01v3BRTR48	304	2440	0.00328947	1	800	840	1	192	280	1	496	288	1	1656	776
19	v3	01v3TLBL39	194	1560	0	1	216	504	0	0	0	0	0	0	1	736	816
19	v3	01v3TLBL40	246	1976	0	1	1048	384	0	0	0	0	0	0	1	8	1432
19	v3	01v3TLBR38	198	1592	0	0	0	0	0	0	0	0	0	0	1	296	1288
19	v3	01v3TLBR54	161	1296	0	0	0	0	0	0	0	0	0	0	1	168	1008
19	v3	01v3TLTR37	370	2968	1	0	0	0	0	0	0	0	0	0	0	0	0
19	v3	01v3TRBL42	138	1112	0.00724638	0	0	0	0	0	0	0	0	0	1	336	752
19	v3	01v3TRBR41	262	2104	0.0114504	1	1152	576	0	0	0	1	280	120	1	440	1048
19	v3	01v3TRBR44	238	1912	0	0	0	0	0	0	0	1	192	248	1	448	1456
19	v3	01v3TRTL43	142	1144	0.0492958	0	0	0	0	0	0	0	0	0	1	208	864
20	Nouns	01nBLBR69	166	1336	0.0180723	0	0	0	1	224	496	1	464	208	1	1008	312
20	Nouns	01nBLTL67	122	984	0.00819672	0	0	0	1	832	88	1	288	312	1	624	208
20	Nouns	01nBLTL70	152	1224	0.0394737	1	528	152	0	0	0	1	264	248	1	704	512
20	Nouns	01nBLTR68	139	1120	0.00719425	1	432	64	0	0	0	1	528	232	1	1000	112
20	Nouns	01nBLTR71	143	1152	0	1	264	160	1	696	256	1	464	304	0	0	0
20	Nouns	01nBRBL63	178	1432	0	0	0	0	1	240	280	1	792	280	1	944	312
20	Nouns	01nBRTL64	159	1280	0	1	208	40	0	0	0	1	640	192	1	1040	232
20	Nouns	01nBRTR65	207	1664	0	1	272	304	1	480	344	1	920	232	1	1328	328
20	Nouns	01nBRTR66	161	1296	0	1	864	104	1	296	408	1	728	40	1	992	296
20	Nouns	01nTLBL57	188	1512	0.0159574	1	248	224	1	664	216	1	1000	184	1	1216	272
20	Nouns	01nTLBL58	140	1128	0.0214286	1	288	184	0	0	0	1	512	264	1	848	240
20	Nouns	01nTLBL72	164	1320	0.0182927	1	256	144	1	424	400	1	784	136	1	1144	168
20	Nouns	01nTLBR56	99	800	0	0	0	0	0	0	0	1	256	208	1	624	168
20	Nouns	01nTLTR55	122	984	0	0	0	0	0	0	0	1	280	344	1	440	240
20	Nouns	01nTRBL60	127	1024	0.015748	1	456	136	1	232	200	1	768	104	1	888	128
20	Nouns	01nTRBR59	131	1056	0	0	0	0	1	768	136	1	456	296	1	280	32
20	Nouns	01nTRBR62	159	1280	0	1	752	16	1	288	312	0	0	0	1	1136	88
20	Nouns	01nTRTL61	134	1080	0.00746269	0	0	0	1	816	104	1	592	200	1	296	288
20	v1	01v1BLBR15	95	768	0.0105263	0	0	0	0	0	0	0	0	0	1	368	368
20	v1	01v1BLTL13	149	1200	0	1	480	288	0	0	0	0	0	0	1	784	408
20	v1	01v1BLTL16	120	968	0	1	280	256	0	0	0	0	0	0	1	552	408
20	v1	01v1BLTR14	124	1000	0.00806452	0	0	0	0	0	0	0	0	0	1	496	184
20	v1	01v1BRBL09	88	712	0.0340909	0	0	0	0	0	0	0	0	0	1	392	280
20	v1	01v1BRTL10	142	1144	0.00704225	1	472	64	0	0	0	1	656	104	1	896	184
20	v1	01v1BRTR11	127	1024	0.023622	1	256	208	1	760	168	0	0	0	1	512	264
20	v1	01v1BRTR12	138	1112	0.0144928	1	544	72	0	0	0	0	0	0	1	696	384
20	v1	01v1TLBL03	115	928	0	1	216	376	0	0	0	0	0	0	1	112	320
20	v1	01v1TLBL04	137	1104	0	1	240	280	0	0	0	1	664	136	1	912	184
20	v1	01v1TLBR02	125	1008	0	0	0	0	0	0	0	1	208	320	1	736	152
20	v1	01v1TLTR01	136	1096	0	1	816	64	1	408	272	0	0	0	1	96	176
20	v1	01v1TLTR17	166	1336	0.0180723	1	416	296	1	744	136	0	0	0	1	64	392
20	v1	01v1TRBL06	94	760	0	0	0	0	0	0	0	0	0	0	1	456	296
20	v1	01v1TRBL18	102	824	0.0490196	0	0	0	0	0	0	0	0	0	1	512	280
20	v1	01v1TRBR05	177	1424	0	1	536	272	1	312	176	0	0	0	1	824	592
20	v1	01v1TRBR08	125	1008	0	0	0	0	1	512	208	0	0	0	1	280	424
20	v1	01v1TRTL07	102	824	0.0588235	1	224	96	0	0	0	0	0	0	1	488	248
20	v2	01v2BLBR33	139	1120	0	1	608	168	0	0	0	0	0	0	1	448	432
20	v2	01v2BLTL31	125	1008	0.064	1	280	152	0	0	0	0	0	0	1	488	512
20	v2	01v2BLTL34	89	720	0.0337079	1	576	24	0	0	0	0	0	0	1	240	296
20	v2	01v2BLTR32	244	1960	0	1	1056	112	0	0	0	1	536	120	1	216	848
20	v2	01v2BRBL27	139	1120	0	1	344	128	0	0	0	0	0	0	1	528	480
20	v2	01v2BRTL28	179	1440	0	1	392	296	1	240	248	0	0	0	1	912	520
20	v2	01v2BRTR29	167	1344	0	1	288	392	0	0	0	1	696	216	1	936	384
20	v2	01v2BRTR30	201	1616	0	1	824	392	0	0	0	1	496	152	1	664	504
20	v2	01v2TLBL21	125	1008	0.016	1	688	168	0	0	0	1	328	152	1	504	248
20	v2	01v2TLBL22	101	816	0	0	0	0	0	0	0	0	0	0	1	272	344
20	v2	01v2TLBR20	159	1280	0	1	592	144	1	432	88	1	192	208	1	936	320
20	v2	01v2TLBR35	120	968	0.0166667	0	0	0	0	0	0	0	0	0	1	384	552
20	v2	01v2TLTR19	153	1232	0	1	728	72	1	256	224	1	816	160	1	496	368
20	v2	01v2TRBL24	102	824	0	0	0	0	0	0	0	0	0	0	1	248	568
20	v2	01v2TRBR23	103	832	0.00970874	0	0	0	0	0	0	0	0	0	1	344	280
20	v2	01v2TRBR26	100	808	0.03	1	592	56	0	0	0	0	0	0	1	248	304
20	v2	01v2TRTL25	84	680	0.0238095	1	480	88	0	0	0	0	0	0	1	288	200
20	v2	01v2TRTL36	102	824	0	0	0	0	0	0	0	0	0	0	1	200	400
20	v3	01v3BLBR51	139	1120	0.0215827	1	464	152	1	336	80	0	0	0	1	664	448
20	v3	01v3BLTL49	155	1248	0	0	0	0	0	0	0	1	832	56	1	400	640
20	v3	01v3BLTL52	118	952	0.00847458	1	632	104	0	0	0	0	0	0	1	280	384
20	v3	01v3BLTL53	131	1056	0	1	464	184	0	0	0	0	0	0	1	208	624
20	v3	01v3BLTR50	163	1312	0	1	352	208	1	160	8	1	672	48	1	832	472
20	v3	01v3BRBL45	122	984	0	0	0	0	1	440	24	0	0	0	1	584	392
20	v3	01v3BRTL46	138	1112	0.0362319	1	264	336	0	0	0	0	0	0	1	704	256
20	v3	01v3BRTR47	127	1024	0.023622	0	0	0	0	0	0	0	0	0	1	560	456
20	v3	01v3BRTR48	274	2200	0	1	1032	296	1	320	184	1	512	304	1	840	784
20	v3	01v3TLBL39	160	1288	0.00625	1	320	368	1	632	192	1	472	136	1	1144	136
20	v3	01v3TLBL40	195	1568	0	1	584	344	1	944	216	1	1168	136	1	336	408
20	v3	01v3TLBR38	165	1328	0	1	936	24	1	688	224	0	0	0	1	448	448
20	v3	01v3TLBR54	132	1064	0.0151515	0	0	0	0	0	0	1	432	152	1	168	464
20	v3	01v3TLTR37	152	1224	0	1	856	208	0	0	0	1	288	208	1	696	144
20	v3	01v3TRBL42	187	1504	0.0106952	1	680	160	1	48	16	0	0	0	1	264	992
20	v3	01v3TRBR41	127	1024	0	0	0	0	0	0	0	1	504	120	1	216	592
20	v3	01v3TRBR44	131	1056	0.0229008	1	480	144	0	0	0	0	0	0	1	264	496
20	v3	01v3TRTL43	101	816	0.029703	1	600	120	0	0	0	0	0	0	1	288	168
21	Nouns	01nBLBR69	183	1472	0.0218579	0	0	0	1	392	416	1	608	456	1	1336	128
21	Nouns	01nBLTL67	100	808	0	1	520	192	0	0	0	0	0	0	1	728	72
21	Nouns	01nBLTL70	139	1120	0.223022	0	0	0	0	0	0	1	712	184	1	1096	16
21	Nouns	01nBLTR68	111	896	0.423423	0	0	0	1	776	112	1	472	288	1	392	56
21	Nouns	01nBLTR71	111	896	0	1	624	160	0	0	0	1	232	272	1	808	80
21	Nouns	01nBRBL63	171	1376	0.22807	1	1056	248	1	520	528	1	8	144	1	1328	40
21	Nouns	01nBRTL64	92	744	0.206522	1	552	104	0	0	0	1	408	120	1	680	56
21	Nouns	01nBRTR65	160	1288	0.1125	1	800	248	1	280	200	1	576	200	1	1104	176
21	Nouns	01nBRTR66	162	1304	0.117284	0	0	0	1	928	248	1	192	624	1	1192	104
21	Nouns	01nTLBL57	95	768	0.157895	1	576	184	1	96	104	0	0	0	1	216	304
21	Nouns	01nTLBL58	168	1352	0	1	1176	136	1	240	200	1	576	288	1	624	288
21	Nouns	01nTLBL72	94	760	0.0851064	1	328	32	0	0	0	0	0	0	1	528	224
21	Nouns	01nTLBR56	113	912	0.0442478	0	0	0	0	0	0	1	496	240	1	264	296
21	Nouns	01nTLTR55	98	792	0.0612245	0	0	0	0	0	0	1	512	96	1	216	328
21	Nouns	01nTRBL60	129	1040	0	1	584	176	1	784	208	0	0	0	1	1008	24
21	Nouns	01nTRBR59	159	1280	0.352201	0	0	0	1	792	184	1	384	280	1	1112	136
21	Nouns	01nTRBR62	140	1128	0.0857143	0	0	0	1	760	360	1	280	416	0	0	0
21	Nouns	01nTRTL61	133	1072	0	0	0	0	1	648	232	1	904	112	1	280	232
21	v1	01v1BLBR15	129	1040	0.410853	0	0	0	0	0	0	1	352	120	1	600	328
21	v1	01v1BLTL13	165	1328	0.29697	1	928	8	1	672	312	1	472	176	1	1000	296
21	v1	01v1BLTL16	111	896	0.036036	0	0	0	0	0	0	0	0	0	1	448	440
21	v1	01v1BLTR14	120	968	0	0	0	0	0	0	0	1	400	8	1	576	384
21	v1	01v1BRBL09	117	944	0.418803	0	0	0	0	0	0	0	0	0	1	672	264
21	v1	01v1BRTL10	140	1128	0.335714	1	976	144	1	528	160	0	0	0	1	752	192
21	v1	01v1BRTR11	138	1112	0	1	800	232	1	512	128	1	208	288	1	664	176
21	v1	01v1BRTR12	165	1328	0.115152	1	536	480	0	0	0	0	0	0	1	1048	272
21	v1	01v1TLBL03	139	1120	0.0863309	1	696	144	1	216	232	1	544	128	1	856	256
21	v1	01v1TLBL04	88	712	0	1	560	144	1	72	16	0	0	0	1	248	288
21	v1	01v1TLBR02	98	792	0.285714	0	0	0	0	0	0	1	632	96	1	288	288
21	v1	01v1TLTR01	110	888	0.409091	0	0	0	0	0	0	0	0	0	1	280	280
21	v1	01v1TLTR17	95	768	0.0210526	1	520	240	0	0	0	0	0	0	1	256	240
21	v1	01v1TRBL06	99	800	0.0606061	0	0	0	0	0	0	1	232	168	1	448	344
21	v1	01v1TRBL18	108	872	0.0185185	1	536	232	1	312	176	0	0	0	1	792	72
21	v1	01v1TRBR05	176	1416	0.0113636	1	880	264	1	1160	248	0	0	0	1	368	480
21	v1	01v1TRBR08	126	1016	0.0476191	0	0	0	1	472	96	0	0	0	1	600	408
21	v1	01v1TRTL07	105	848	0	1	304	208	0	0	0	0	0	0	1	592	248
21	v2	01v2BLBR33	126	1016	0.246032	1	784	168	1	400	192	0	0	0	1	608	200
21	v2	01v2BLTL31	164	1320	0.0121951	1	464	464	0	0	0	0	0	0	1	944	360
21	v2	01v2BLTL34	138	1112	0.449275	1	320	56	0	0	0	1	624	280	1	928	176
21	v2	01v2BLTR32	221	1776	0.248869	1	528	344	0	0	0	1	392	32	1	912	736
21	v2	01v2BRBL27	105	848	0.0761905	0	0	0	0	0	0	0	0	0	1	416	408
21	v2	01v2BRTL28	150	1208	0.0933333	1	216	376	1	704	240	1	8	160	1	968	232
21	v2	01v2BRTR29	186	1496	0.376344	1	592	464	0	0	0	1	504	40	1	1160	328
21	v2	01v2BRTR30	149	1200	0.268456	1	544	232	1	392	80	0	0	0	1	792	400
21	v2	01v2TLBL21	133	1072	0.225564	1	648	248	0	0	0	0	0	0	1	304	416
21	v2	01v2TLBL22	198	1592	0.191919	1	640	344	1	1256	128	1	480	344	1	1408	176
21	v2	01v2TLBR20	161	1296	0.161491	1	976	312	1	280	176	0	0	0	1	504	448
21	v2	01v2TLBR35	115	928	0.147826	0	0	0	1	648	168	0	0	0	1	416	288
21	v2	01v2TLTR19	110	888	0	0	0	0	0	0	0	0	0	0	1	192	688
21	v2	01v2TRBL24	130	1048	0.107692	0	0	0	1	200	200	0	0	0	1	496	472
21	v2	01v2TRBR23	85	688	0	1	320	152	0	0	0	0	0	0	1	496	184
21	v2	01v2TRBR26	138	1112	0.0289855	1	712	264	0	0	0	1	208	224	1	480	320
21	v2	01v2TRTL25	91	736	0.021978	0	0	0	1	440	64	0	0	0	1	560	168
21	v2	01v2TRTL36	142	1144	0.253521	1	464	360	0	0	0	0	0	0	1	656	240
21	v3	01v3BLBR51	235	1888	0.268085	1	992	424	1	8	48	1	456	248	1	584	488
21	v3	01v3BLTL49	166	1336	0.156627	1	568	296	0	0	0	1	880	216	1	344	336
21	v3	01v3BLTL52	123	992	0.0731707	1	224	224	0	0	0	0	0	0	1	520	448
21	v3	01v3BLTL53	133	1072	0.0150376	1	616	216	1	392	208	0	0	0	1	872	192
21	v3	01v3BLTR50	170	1368	0.194118	1	472	256	1	264	96	1	864	128	1	1008	352
21	v3	01v3BRBL45	152	1224	0	1	160	216	1	552	224	1	392	144	1	792	424
21	v3	01v3BRTL46	130	1048	0.0538462	1	296	432	1	144	8	0	0	0	1	896	144
21	v3	01v3BRTR47	147	1184	0.0952381	0	0	0	1	208	376	1	616	144	1	784	392
21	v3	01v3BRTR48	134	1080	0.0149254	1	808	168	1	256	224	1	504	280	1	992	80
21	v3	01v3TLBL39	113	912	0.20354	1	776	96	0	0	0	0	0	0	1	272	424
21	v3	01v3TLBL40	130	1048	0.0692308	1	208	400	0	0	0	0	0	0	1	720	320
21	v3	01v3TLBR38	192	1544	0.265625	1	808	280	0	0	0	1	536	160	1	1168	312
21	v3	01v3TLBR54	120	968	0.0333333	0	0	0	0	0	0	0	0	0	1	384	576
21	v3	01v3TLTR37	109	880	0.0642202	1	696	176	0	0	0	1	240	200	1	488	192
21	v3	01v3TRBL42	109	880	0.119266	0	0	0	1	616	160	1	200	104	1	400	248
21	v3	01v3TRBR41	169	1360	0.236686	1	968	384	0	0	0	1	408	192	1	616	336
21	v3	01v3TRBR44	144	1160	0.340278	1	1128	24	0	0	0	1	224	112	1	584	448
21	v3	01v3TRTL43	148	1192	0.0135135	1	192	720	0	0	0	0	0	0	1	440	208
22	Nouns	01nBLBR69	228	1832	0	0	0	0	1	1016	248	1	200	448	1	864	672
22	Nouns	01nBLTL67	90	728	0	0	0	0	0	0	0	0	0	0	1	480	240
22	Nouns	01nBLTL70	109	880	0.0183486	0	0	0	1	424	96	0	0	0	1	544	304
22	Nouns	01nBLTR68	135	1088	0	0	0	0	1	400	312	1	736	176	1	928	152
22	Nouns	01nBLTR71	126	1016	0	1	688	128	0	0	0	1	464	208	1	840	144
22	Nouns	01nBRBL63	204	1640	0	1	96	168	1	704	264	1	992	248	1	1400	232
22	Nouns	01nBRTL64	107	864	0.0654206	0	0	0	0	0	0	1	368	152	1	544	312
22	Nouns	01nBRTR65	213	1712	0.0328638	1	1016	264	1	440	168	1	640	360	1	1328	336
22	Nouns	01nBRTR66	217	1744	0.0138249	0	0	0	1	272	360	1	648	352	1	1048	688
22	Nouns	01nTLBL57	147	1184	0	0	0	0	1	712	240	1	424	264	1	968	208
22	Nouns	01nTLBL58	142	1144	0.0211268	0	0	0	0	0	0	1	440	320	1	880	224
22	Nouns	01nTLBL72	175	1408	0.108571	1	608	168	1	816	136	0	0	0	1	904	432
22	Nouns	01nTLBR56	217	1744	0.0322581	0	0	0	1	464	320	1	968	272	1	1264	456
22	Nouns	01nTLTR55	120	968	0.0333333	0	0	0	0	0	0	1	400	176	1	616	304
22	Nouns	01nTRBL60	116	936	0	0	0	0	0	0	0	0	0	0	1	280	648
22	Nouns	01nTRBR59	164	1320	0.0182927	0	0	0	0	0	0	1	576	248	1	992	320
22	Nouns	01nTRBR62	244	1960	0	1	1536	128	1	960	560	1	528	408	1	344	280
22	Nouns	01nTRTL61	104	840	0	0	0	0	0	0	0	0	0	0	1	344	312
22	v1	01v1BLBR15	185	1488	0.0216216	0	0	0	0	0	0	1	112	160	1	872	568
22	v1	01v1BLTL13	226	1816	0.00884956	1	1144	304	1	320	584	0	0	0	1	1464	344
22	v1	01v1BLTL16	156	1256	0	1	328	600	0	0	0	0	0	0	1	288	216
22	v1	01v1BLTR14	124	1000	0.0564516	0	0	0	0	0	0	1	504	256	1	872	88
22	v1	01v1BRBL09	136	1096	0.00735294	1	432	152	0	0	0	0	0	0	1	656	416
22	v1	01v1BRTL10	210	1688	0.00952381	1	248	496	1	760	192	0	0	0	1	968	688
22	v1	01v1BRTR11	164	1320	0.128049	1	744	312	0	0	0	1	424	272	1	1080	232
22	v1	01v1BRTR12	145	1168	0.17931	1	512	312	1	272	232	0	0	0	1	872	288
22	v1	01v1TLBL03	131	1056	0.0381679	1	400	152	0	0	0	0	0	0	1	600	416
22	v1	01v1TLBL04	133	1072	0.0150376	1	344	248	0	0	0	0	0	0	1	608	432
22	v1	01v1TLBR02	108	872	0	0	0	0	0	0	0	0	0	0	1	296	272
22	v1	01v1TLTR01	131	1056	0.0229008	0	0	0	1	528	64	0	0	0	1	712	336
22	v1	01v1TLTR17	199	1600	0	0	0	0	0	0	0	0	0	0	1	272	1248
22	v1	01v1TRBL06	202	1624	0.0594059	1	320	216	0	0	0	1	552	336	1	760	680
22	v1	01v1TRBL18	151	1216	0	1	496	264	0	0	0	0	0	0	1	784	424
22	v1	01v1TRBR05	151	1216	0.0198676	1	792	168	1	656	120	1	400	240	1	1016	192
22	v1	01v1TRBR08	111	896	0	0	0	0	0	0	0	1	288	152	1	520	368
22	v1	01v1TRTL07	135	1088	0	1	504	248	0	0	0	1	272	216	1	768	312
22	v2	01v2BLBR33	131	1056	0.0152672	1	280	232	1	832	144	0	0	0	1	528	344
22	v2	01v2BLTL31	139	1120	0	1	264	464	0	0	0	0	0	0	1	744	368
22	v2	01v2BLTL34	111	896	0	1	408	56	0	0	0	0	0	0	1	624	264
22	v2	01v2BLTR32	310	2488	0.0580645	1	768	440	1	312	160	1	1224	272	1	464	1064
22	v2	01v2BRBL27	148	1192	0.297297	1	440	336	1	352	48	0	0	0	1	792	392
22	v2	01v2BRTL28	228	1832	0	0	0	0	1	848	376	0	0	0	1	592	824
22	v2	01v2BRTR29	227	1824	0.0176211	1	880	496	1	736	112	1	352	312	1	1392	424
22	v2	01v2BRTR30	128	1032	0.125	0	0	0	1	312	16	0	0	0	1	568	456
22	v2	01v2TLBL21	140	1128	0.0428571	0	0	0	0	0	0	0	0	0	1	280	648
22	v2	01v2TLBL22	126	1016	0	0	0	0	0	0	0	0	0	0	1	528	480
22	v2	01v2TLBR20	120	968	0.2	0	0	0	1	352	64	0	0	0	1	432	528
22	v2	01v2TLBR35	140	1128	0.192857	0	0	0	1	672	144	1	72	8	1	480	464
22	v2	01v2TLTR19	147	1184	0	1	1000	56	0	0	0	0	0	0	1	640	440
22	v2	01v2TRBL24	163	1312	0.0184049	1	376	32	1	472	264	0	0	0	1	744	528
22	v2	01v2TRBR23	113	912	0.0442478	0	0	0	1	224	152	0	0	0	1	416	464
22	v2	01v2TRBR26	193	1552	0.00518135	1	464	456	1	288	144	0	0	0	1	944	600
22	v2	01v2TRTL25	125	1008	0.016	0	0	0	0	0	0	1	456	168	1	648	328
22	v2	01v2TRTL36	149	1200	0	1	472	248	0	0	0	0	0	0	1	736	456
22	v3	01v3BLBR51	163	1312	0.0306748	1	520	232	0	0	0	0	0	0	1	1040	264
22	v3	01v3BLTL49	233	1872	0.0128755	1	160	376	1	552	240	1	1800	64	1	944	840
22	v3	01v3BLTL52	149	1200	0.00671141	1	536	208	0	0	0	0	0	0	1	760	432
22	v3	01v3BLTL53	142	1144	0.028169	0	0	0	0	0	0	1	384	120	1	536	576
22	v3	01v3BLTR50	144	1160	0.0208333	0	0	0	0	0	0	0	0	0	1	504	608
22	v3	01v3BRBL45	151	1216	0.013245	1	296	264	1	744	176	1	584	144	1	936	248
22	v3	01v3BRTL46	131	1056	0	1	280	320	0	0	0	0	0	0	1	696	352
22	v3	01v3BRTR47	124	1000	0	0	0	0	1	376	8	0	0	0	1	376	616
22	v3	01v3BRTR48	212	1704	0.0330189	1	768	264	0	0	0	1	408	344	1	1080	560
22	v3	01v3TLBL39	178	1432	0.146067	1	448	424	0	0	0	0	0	0	1	192	568
22	v3	01v3TLBL40	409	3280	0.0244499	1	360	1024	1	1688	400	1	1472	192	1	768	1136
22	v3	01v3TLBR38	178	1432	0	1	936	488	1	240	680	0	0	0	0	0	0
22	v3	01v3TLBR54	220	1768	0	1	536	360	0	0	0	1	928	408	1	1352	408
22	v3	01v3TLTR37	125	1008	0	0	0	0	0	0	0	0	0	0	1	544	456
22	v3	01v3TRBL42	153	1232	0.0261438	1	336	424	0	0	0	0	0	0	1	816	376
22	v3	01v3TRBR41	131	1056	0.0534351	0	0	0	0	0	0	1	456	224	1	704	312
22	v3	01v3TRBR44	149	1200	0.0268456	1	288	344	0	0	0	0	0	0	1	648	544
22	v3	01v3TRTL43	159	1280	0.0125786	1	528	208	0	0	0	1	320	160	1	752	520
23	Nouns	01nBLBR69	218	1752	0.0137615	1	1168	224	1	872	256	1	288	568	1	1408	336
23	Nouns	01nBLTL67	161	1296	0	0	0	0	1	280	464	0	0	0	1	936	352
23	Nouns	01nBLTL70	125	1008	0.176	0	0	0	1	456	232	0	0	0	1	232	368
23	Nouns	01nBLTR68	130	1048	0	0	0	0	1	328	232	0	0	0	1	584	456
23	Nouns	01nBLTR71	81	656	0	0	0	0	0	0	0	0	0	0	1	272	376
23	Nouns	01nBRBL63	160	1288	0	0	0	0	1	928	112	1	888	16	1	288	504
23	Nouns	01nBRTL64	127	1024	0	1	496	192	1	704	128	1	216	264	1	848	168
23	Nouns	01nBRTR65	189	1520	0.0793651	1	1064	160	1	528	344	1	896	152	1	336	320
23	Nouns	01nBRTR66	174	1400	0	0	0	0	1	472	232	1	280	360	1	936	456
23	Nouns	01nTLBL57	153	1232	0.0457516	0	0	0	1	704	352	1	256	408	1	1144	80
23	Nouns	01nTLBL58	191	1536	0.0157068	0	0	0	1	768	256	1	304	448	1	1048	480
23	Nouns	01nTLBL72	178	1432	0.0168539	1	1200	120	1	336	520	1	880	192	1	1336	56
23	Nouns	01nTLBR56	106	856	0.0566038	1	304	312	0	0	0	0	0	0	1	688	160
23	Nouns	01nTLTR55	128	1032	0	0	0	0	0	0	0	1	488	280	1	264	120
23	Nouns	01nTRBL60	323	2592	0.0866873	1	752	120	1	432	296	1	1848	168	1	1064	1048
23	Nouns	01nTRBR59	180	1448	0.0111111	1	992	192	1	400	280	1	704	272	1	1200	240
23	Nouns	01nTRBR62	192	1544	0.0104167	1	248	360	1	480	424	1	1016	152	0	0	0
23	Nouns	01nTRTL61	127	1024	0	0	0	0	1	440	352	1	816	88	1	928	88
23	v1	01v1BLBR15	116	936	0.12931	0	0	0	0	0	0	0	0	0	1	608	320
23	v1	01v1BLTL13	113	912	0	1	608	176	0	0	0	0	0	0	1	224	456
23	v1	01v1BLTL16	131	1056	0.290076	1	392	240	0	0	0	0	0	0	1	712	336
23	v1	01v1BLTR14	166	1336	0.0120482	0	0	0	1	992	160	1	552	216	1	792	304
23	v1	01v1BRBL09	109	880	0	0	0	0	0	0	0	0	0	0	1	280	592
23	v1	01v1BRTL10	143	1152	0.13986	1	496	208	0	0	0	1	264	216	1	728	416
23	v1	01v1BRTR11	134	1080	0.126866	1	592	328	0	0	0	0	0	0	1	240	368
23	v1	01v1BRTR12	113	912	0	1	576	176	1	232	16	0	0	0	1	328	360
23	v1	01v1TLBL03	124	1000	0.0645161	1	272	368	0	0	0	0	0	0	1	744	248
23	v1	01v1TLBL04	173	1392	0.127168	0	0	0	1	696	248	1	320	352	1	360	344
23	v1	01v1TLBR02	119	960	0	0	0	0	0	0	0	0	0	0	1	456	344
23	v1	01v1TLTR01	167	1344	0	0	0	0	1	664	280	1	960	120	1	280	600
23	v1	01v1TLTR17	120	968	0	1	680	184	1	280	224	0	0	0	1	536	208
23	v1	01v1TRBL06	145	1168	0	1	224	320	0	0	0	1	568	128	1	720	440
23	v1	01v1TRBL18	132	1064	0.0227273	1	472	320	1	248	208	0	0	0	1	824	232
23	v1	01v1TRBR05	416	3336	0.0288462	1	272	1320	1	2176	312	1	2512	256	1	984	904
23	v1	01v1TRBR08	177	1424	0	1	832	408	1	296	384	0	0	0	1	1248	168
23	v1	01v1TRTL07	112	904	0	1	224	384	0	0	0	0	0	0	1	624	272
23	v2	01v2BLBR33	92	744	0.0652174	0	0	0	0	0	0	0	0	0	1	328	408
23	v2	01v2BLTL31	145	1168	0.213793	0	0	0	0	0	0	1	384	240	1	640	520
23	v2	01v2BLTL34	99	800	0.030303	0	0	0	1	232	136	0	0	0	1	424	368
23	v2	01v2BLTR32	354	2840	0.00847458	1	1120	440	1	264	336	1	952	432	1	504	1168
23	v2	01v2BRBL27	146	1176	0	1	544	216	0	0	0	0	0	0	1	320	600
23	v2	01v2BRTL28	129	1040	0	0	0	0	0	0	0	0	0	0	1	312	720
23	v2	01v2BRTR29	133	1072	0.0451128	0	0	0	0	0	0	1	184	240	1	520	544
23	v2	01v2BRTR30	161	1296	0.173913	1	1056	152	1	72	184	1	272	200	1	488	432
23	v2	01v2TLBL21	122	984	0	1	576	208	0	0	0	0	0	0	1	224	464
23	v2	01v2TLBL22	151	1216	0.245033	1	856	168	1	576	240	1	400	104	1	1040	168
23	v2	01v2TLBR20	170	1368	0	1	608	376	0	0	0	0	0	0	1	1080	280
23	v2	01v2TLBR35	136	1096	0.0955882	1	736	232	0	0	0	1	392	160	1	576	240
23	v2	01v2TLTR19	152	1224	0	1	408	248	0	0	0	1	616	256	1	984	232
23	v2	01v2TRBL24	174	1400	0.183908	1	752	152	0	0	0	1	400	264	1	928	408
23	v2	01v2TRBR23	145	1168	0.151724	0	0	0	1	472	168	1	272	176	1	656	504
23	v2	01v2TRBR26	236	1896	0.0211864	1	664	696	1	448	192	1	248	152	1	1392	160
23	v2	01v2TRTL25	152	1224	0.151316	1	792	144	0	0	0	1	392	232	1	952	264
23	v2	01v2TRTL36	137	1104	0	1	880	168	0	0	0	1	336	240	1	600	296
23	v3	01v3BLBR51	127	1024	0.275591	1	376	96	0	0	0	0	0	0	1	496	520
23	v3	01v3BLTL49	197	1584	0	1	224	160	0	0	0	1	688	256	1	408	744
23	v3	01v3BLTL52	142	1144	0.316901	1	880	144	0	0	0	1	408	120	1	552	400
23	v3	01v3BLTL53	359	2880	0.208914	1	904	664	1	2400	144	0	0	0	1	320	1200
23	v3	01v3BLTR50	139	1120	0.208633	0	0	0	0	0	0	1	312	248	1	736	376
23	v3	01v3BRBL45	162	1304	0	1	248	408	1	848	192	1	672	152	1	1056	240
23	v3	01v3BRTL46	127	1024	0.0866142	1	232	176	0	0	0	1	424	216	1	656	360
23	v3	01v3BRTR47	127	1024	0.0708661	0	0	0	1	952	8	0	0	0	1	456	432
23	v3	01v3BRTR48	149	1200	0.308725	1	912	168	0	0	0	1	672	216	1	360	288
23	v3	01v3TLBL39	149	1200	0.281879	1	448	344	0	0	0	0	0	0	1	352	352
23	v3	01v3TLBL40	212	1704	0.0754717	1	512	192	1	288	136	1	1216	168	1	728	712
23	v3	01v3TLBR38	157	1264	0	1	840	184	1	328	192	0	0	0	1	536	488
23	v3	01v3TLBR54	122	984	0.0327869	0	0	0	0	0	0	0	0	0	1	392	584
23	v3	01v3TLTR37	146	1176	0.123288	0	0	0	0	0	0	0	0	0	1	312	816
23	v3	01v3TRBL42	173	1392	0.0346821	1	232	504	0	0	0	0	0	0	1	768	616
23	v3	01v3TRBR41	229	1840	0.179039	1	776	272	0	0	0	1	488	160	1	992	408
23	v3	01v3TRBR44	149	1200	0.0872483	1	264	328	0	0	0	0	0	0	1	608	584
23	v3	01v3TRTL43	128	1032	0	1	504	224	0	0	0	1	312	176	1	752	272
24	Nouns	01nBLBR69	171	1376	0.292398	0	0	0	1	936	144	1	392	288	1	728	424
24	Nouns	01nBLTL67	164	1320	0.0243902	0	0	0	1	648	152	1	208	400	1	816	496
24	Nouns	01nBLTL70	134	1080	0.0298507	1	248	304	0	0	0	0	0	0	1	568	488
24	Nouns	01nBLTR68	145	1168	0.213793	0	0	0	0	0	0	1	264	456	1	736	424
24	Nouns	01nBLTR71	126	1016	0.301587	0	0	0	0	0	0	1	408	200	1	616	392
24	Nouns	01nBRBL63	226	1816	0.0442478	1	1304	152	1	8	480	1	616	664	1	1480	328
24	Nouns	01nBRTL64	116	936	0.0775862	1	176	184	1	472	168	0	0	0	1	656	272
24	Nouns	01nBRTR65	258	2072	0.0426357	1	1040	416	1	656	360	1	200	560	1	1488	248
24	Nouns	01nBRTR66	201	1616	0.039801	0	0	0	1	816	248	1	192	632	1	1080	528
24	Nouns	01nTLBL57	150	1208	0.153333	0	0	0	1	424	216	0	0	0	1	224	672
24	Nouns	01nTLBL58	144	1160	0.0277778	1	712	96	0	0	0	1	424	264	1	200	504
24	Nouns	01nTLBL72	136	1096	0	0	0	0	0	0	0	0	0	0	1	272	648
24	Nouns	01nTLBR56	136	1096	0.0147059	0	0	0	0	0	0	0	0	0	1	240	824
24	Nouns	01nTLTR55	181	1456	0.21547	1	464	128	1	608	312	0	0	0	1	328	608
24	Nouns	01nTRBL60	191	1536	0.445026	0	0	0	1	344	248	1	1056	184	1	1248	248
24	Nouns	01nTRBR59	214	1720	0.0373832	0	0	0	1	768	304	1	200	472	1	1120	480
24	Nouns	01nTRBR62	249	2000	0.060241	1	1200	392	1	632	544	1	296	320	1	1608	320
24	Nouns	01nTRTL61	184	1480	0.0217391	1	216	152	1	760	264	1	432	304	1	1040	432
24	v1	01v1BLBR15	132	1064	0	0	0	0	0	0	0	1	208	248	1	472	584
24	v1	01v1BLTL13	158	1272	0.0126582	1	184	464	0	0	0	0	0	0	1	696	568
24	v1	01v1BLTL16	151	1216	0.125828	1	192	320	0	0	0	0	0	0	1	552	656
24	v1	01v1BLTR14	142	1144	0.0140845	0	0	0	0	0	0	1	200	248	1	496	640
24	v1	01v1BRBL09	113	912	0.0707965	0	0	0	1	248	208	0	0	0	1	480	424
24	v1	01v1BRTL10	136	1096	0.0220588	1	192	352	1	568	152	0	0	0	1	768	320
24	v1	01v1BRTR11	197	1584	0.0406091	1	720	344	1	552	144	1	224	304	1	1200	376
24	v1	01v1BRTR12	224	1800	0.424107	1	1144	384	1	792	24	1	832	200	1	1040	336
24	v1	01v1TLBL03	138	1112	0.391304	0	0	0	1	992	112	0	0	0	1	424	504
24	v1	01v1TLBL04	153	1232	0.0130719	0	0	0	0	0	0	0	0	0	1	208	984
24	v1	01v1TLBR02	137	1104	0.10219	0	0	0	1	8	280	0	0	0	1	432	632
24	v1	01v1TLTR01	161	1296	0.10559	1	976	96	1	584	176	0	0	0	1	184	576
24	v1	01v1TLTR17	194	1560	0.0515464	1	184	632	1	1064	144	0	0	0	1	704	392
24	v1	01v1TRBL06	142	1144	0.0704225	1	176	248	0	0	0	1	504	192	1	712	424
24	v1	01v1TRBL18	216	1736	0.166667	1	744	352	1	488	232	0	0	0	1	304	744
24	v1	01v1TRBR05	342	2744	0.0233918	1	576	544	1	1136	416	1	344	208	1	1576	1136
24	v1	01v1TRBR08	191	1536	0.026178	1	592	400	1	376	192	1	192	280	1	1152	376
24	v1	01v1TRTL07	156	1256	0.160256	1	312	216	0	0	0	1	592	256	1	912	336
24	v2	01v2BLBR33	139	1120	0.258993	1	624	192	1	288	64	0	0	0	1	408	472
24	v2	01v2BLTL31	196	1576	0.377551	1	568	136	0	0	0	0	0	0	1	752	784
24	v2	01v2BLTL34	151	1216	0.0463576	1	184	352	0	0	0	0	0	0	1	640	568
[truncated: 5,146 more rows]
[truncated: 2 more columns]
